# Supplementary material for: β-Catenin transcriptional activity is required for establishment of inner pillar cell identity during cochlear development
Source: PLoS Genet. 2023 Aug 28;19(8):e1010925. doi: 10.1371/journal.pgen.1010925 (PMC10491406; doi:10.1371/journal.pgen.1010925)
Supplement: S1 Table — (CSV) [file pgen.1010925.s006.csv]

FeatureID	FeatureName	Mesenchymal cells Average	Mesenchymal cells Log2 Fold Change	Mesenchymal cells P-Value	Hair cells Average	Hair cells Log2 Fold Change	Hair cells P-Value	Inner phalangeal cells Average	Inner phalangeal cells Log2 Fold Change	Inner phalangeal cells P-Value	Supporting cells Average	Supporting cells Log2 Fold Change	Supporting cells P-Value	Outer sulcus/Claudius Average	Outer sulcus/Claudius Log2 Fold Change	Outer sulcus/Claudius P-Value	Kolliker's organ Average	Kolliker's organ Log2 Fold Change	Kolliker's organ P-Value	Reissner's membrane cells Average	Reissner's membrane cells Log2 Fold Change	Reissner's membrane cells P-Value	Blood/immune cells Average	Blood/immune cells Log2 Fold Change	Blood/immune cells P-Value
ENSMUSG00000027416	Otor	50.84348878	6.351795072	1.06E-143	0.665435727	-5.114331971	3.40E-20	0.571482464	-5.205130129	0.009866995	0.374300851	-5.847083556	5.10E-09	0.732018729	-4.944306317	3.34E-14	0.632421482	-5.438977448	4.47E-52	0.695963484	-4.955600416	1.19E-06	0.504277686	-5.440752981	4.01E-11
ENSMUSG00000032419	Tbx18	2.32627084	6.100041317	1.56E-114	0.061713797	-4.039488422	3.93E-13	0.035717654	-4.374462842	0.06603708	0	-7.380496372	8.16E-09	0.060720448	-4.016172573	1.90E-09	0.026488858	-5.515943821	3.58E-44	0.013256447	-5.654681208	1.23E-06	0.014546472	-5.710687662	1.01E-09
ENSMUSG00000056854	Pou3f4	1.251872277	6.371532027	7.13E-104	0.013416043	-5.145986481	7.32E-15	0.023811769	-3.890003293	0.195649725	0	-6.481302097	9.34E-07	0.020240149	-4.560384289	1.27E-09	0.015451834	-5.352834427	6.10E-37	0.006628224	-5.340505389	1.90E-05	0.019395296	-4.487714562	1.02E-06
ENSMUSG00000007097	Atp1a2	2.312619016	5.443024725	8.27E-98	0.069763423	-3.87746634	3.44E-12	0.095247077	-3.211570347	0.391574381	0.066408216	-3.800084311	0.000225908	0.101200746	-3.3140626	4.28E-07	0.02759256	-5.468095103	9.40E-43	0.046397566	-4.246674199	0.000101985	0.038790591	-4.547795166	1.66E-07
ENSMUSG00000026043	Col3a1	1.28736702	6.411846387	1.87E-94	0.021465669	-4.598498686	4.97E-12	0.011905885	-4.515392884	0.170017507	0	-6.520934881	3.99E-06	0.023613507	-4.406743679	2.91E-08	0.014348131	-5.493055339	3.06E-34	0	-6.380911114	1.24E-05	0.014546472	-4.850112544	1.70E-06
ENSMUSG00000035493	Tgfbi	1.985657827	5.451808616	2.11E-93	0.010732834	-6.099052627	2.03E-18	0.023811769	-4.578672672	0.076868864	0.024148442	-4.845536887	1.41E-05	0.030360224	-4.734214583	1.29E-10	0.018762941	-5.780565051	1.34E-42	0.013256447	-5.443438911	7.24E-06	0.290929434	-1.54101417	0.077016037
ENSMUSG00000025491	Ifitm1	1.049142688	6.073738745	9.24E-88	0.008049626	-5.483021469	9.30E-14	0.059529423	-2.637911875	0.957762109	0.006037111	-5.231344728	5.32E-05	0.010120075	-5.120586715	2.06E-09	0.015451834	-5.101740491	3.11E-31	0.006628224	-5.091320962	0.000143062	0.029092943	-3.750822718	6.84E-05
ENSMUSG00000031375	Bgn	1.471666646	5.274132828	4.92E-85	0.021465669	-4.821861421	5.41E-14	0.011905885	-4.7380002	0.077949369	0.018111332	-4.741500357	3.85E-05	0.043853657	-3.818759827	9.27E-08	0.025385155	-4.932857522	2.72E-34	0.019884671	-4.601476591	0.000115301	0.150313541	-2.054755155	0.014919954
ENSMUSG00000015619	Gata3	0.019795145	-6.780254915	1.07E-81	1.964108678	0.610781661	0.146390974	4.178965519	1.685776064	0.121410162	4.823651293	2.013645253	5.60E-05	6.372273633	2.80370012	1.32E-16	1.238354105	-0.169159116	0.849820575	0.092795131	-3.833789532	0.000836332	0.009697648	-6.630687127	2.89E-10
ENSMUSG00000045394	Epcam	0.015699598	-6.768823917	2.04E-81	0.719099898	-0.631320312	0.32995794	2.714541704	1.379011072	0.399467692	2.614068848	1.378984699	0.024888663	1.824986784	0.853891535	0.126489805	1.92706441	1.280449811	1.33E-06	4.487307414	2.267256037	1.58E-06	0.014546472	-5.881764111	2.58E-09
ENSMUSG00000066720	Cldn9	0.049829158	-5.807473415	1.24E-79	2.060704186	0.299621432	0.510025431	3.155059437	0.899588061	1	3.543783866	1.119055005	0.098919594	3.275530809	1.054527351	0.032970134	3.322144258	1.492845172	1.50E-09	3.691920575	1.175897105	0.056369516	0.058185887	-4.851270498	1.38E-08
ENSMUSG00000042258	Isl1	0.010921459	-6.853875199	7.36E-77	0.995470382	0.341611445	0.468818685	2.226400433	1.515699421	0.246612362	1.219496322	0.629527177	0.729262445	2.003774769	1.512423945	0.000249244	1.729501678	1.783319143	3.89E-12	0.013256447	-5.412391149	1.50E-05	0.019395296	-5.145903043	9.80E-08
ENSMUSG00000029661	Col1a2	3.95288569	4.694829318	1.38E-76	0.042931337	-5.35733313	3.47E-17	0	-7.190264446	0.003287578	0.030185553	-5.608913567	1.11E-06	0.44865664	-1.988368799	0.004175068	0.1832146	-3.560985973	2.28E-24	0.039769342	-5.246261588	9.01E-06	0.029092943	-5.717720168	2.43E-09
ENSMUSG00000041650	Pcca	1.810914477	4.440519813	2.73E-73	0.088545883	-3.233090024	1.54E-09	0.035717654	-4.077611429	0.119619186	0.090556658	-3.076275332	0.003079673	0.07421388	-3.440208753	2.16E-07	0.094918407	-3.385825553	1.34E-23	0.079538684	-3.237345813	0.002514692	0.048488239	-3.950834232	2.67E-06
ENSMUSG00000031548	Sfrp1	0.073719851	-5.723206579	4.52E-73	1.057184179	-1.259411069	0.020585602	4.869506829	1.055279354	0.921158057	3.284188114	0.48485797	0.91202682	12.80526771	3.130329264	2.92E-22	2.996552047	0.460399846	0.219013176	4.686154124	1.031564628	0.142546261	0.038790591	-5.858787424	8.63E-10
ENSMUSG00000053007	Creb5	1.257333007	4.707956636	9.46E-73	0.026832086	-4.328488244	2.72E-12	0.023811769	-3.950597818	0.202245965	0.096593768	-2.442465492	0.038191637	0.03710694	-3.839777608	1.03E-07	0.048562906	-3.806284607	4.14E-25	0.07291046	-2.808672855	0.014838776	0.048488239	-3.406407318	8.21E-05
ENSMUSG00000037705	Tecta	0.048463976	-5.987456491	1.04E-70	0.606405138	-1.740250776	0.001733933	8.346025153	2.253798995	0.004166201	1.189310769	-0.690207504	1	0.715151938	-1.472690318	0.080605396	6.010763332	3.528398675	8.88E-45	0.019884671	-6.220866502	2.05E-06	0.077581183	-4.602129664	9.12E-07
ENSMUSG00000041556	Fbxo2	0.075767624	-5.272247923	7.75E-70	2.549048147	0.572233877	0.197008606	4.369459673	1.318065471	0.448171753	4.056938259	1.257085279	0.046452824	4.510179909	1.530427843	0.000175987	3.265855435	1.314725159	2.57E-07	1.03400289	-0.824007559	0.751251335	0.014546472	-6.624170514	1.39E-11
ENSMUSG00000019936	Epyc	0.035494743	-6.559773881	3.44E-69	0.053664172	-5.344238019	4.96E-14	0.023811769	-5.896756141	0.084434905	0.060371105	-5.025536305	0.000123345	3.319384465	0.768996532	0.371130945	7.071421349	4.151468156	3.82E-53	0.053025789	-5.175404491	0.000181077	0.063034711	-5.008469619	1.72E-06
ENSMUSG00000098557	Kctd12	3.068247484	4.116331081	2.10E-68	0.195874226	-2.89007944	1.54E-08	0.428611848	-1.642833463	1	0.374300851	-1.872034047	0.126513258	0.172041268	-3.043244627	1.54E-06	0.068429549	-4.661316019	7.72E-38	0.046397566	-4.725662654	1.34E-05	0.455789447	-1.60128118	0.052095403
ENSMUSG00000022548	Apod	1.322179172	4.649224603	3.69E-68	0.040248129	-3.860541889	2.40E-10	0.071435308	-2.801241386	0.848661021	0.223373089	-1.343432494	0.590979015	0.020240149	-4.697112379	2.96E-09	0.030903668	-4.529090437	1.65E-29	0.033141118	-3.889105004	0.001265099	0.082430006	-2.767118776	0.001570104
ENSMUSG00000028328	Tmod1	0.02798624	-5.581661067	8.80E-68	1.628707606	1.133469114	0.001354088	2.797882897	1.820910903	0.045517479	2.191471113	1.508754634	0.007535555	0.69153843	-0.286472378	1	1.659968427	1.570269333	6.11E-10	0.477232103	-0.818277292	0.756766774	0.038790591	-4.340455187	7.64E-07
ENSMUSG00000045658	Pid1	2.276441682	4.143839052	1.29E-67	0.107328343	-3.314890641	4.41E-10	0.023811769	-4.844424169	0.038572107	0.066408216	-3.845616928	0.0001682	0.030360224	-5.000532484	4.75E-12	0.089399895	-3.834020352	1.32E-28	0.682707036	-0.552820261	0.983419088	0.164860013	-2.623497303	0.000852648
ENSMUSG00000018569	Cldn7	0.012286642	-6.133360596	1.24E-65	0.20660706	-1.495050262	0.005423146	1.345364968	1.337950488	0.489740764	1.237607653	1.258725172	0.062128166	1.474157532	1.655120724	3.33E-05	0.847643452	0.911298903	0.001276393	2.531981436	2.44287036	1.24E-07	0.014546472	-4.91273615	5.02E-07
ENSMUSG00000041120	Nbl1	2.318079745	4.1344823	2.87E-65	0.069763423	-3.950263482	3.31E-12	0.023811769	-4.871317289	0.04747698	0.060371105	-3.998500177	0.000147621	0.070840522	-3.885255238	1.33E-08	0.232881209	-2.438124098	2.66E-14	0.053025789	-4.148768168	0.000177298	0.043639415	-4.467831138	3.27E-07
ENSMUSG00000000184	Ccnd2	1.982244871	4.039765257	3.46E-63	0.021465669	-5.323638845	7.27E-17	0	-6.238907031	0.008084296	0.066408216	-3.653714874	0.000462494	0.087707313	-3.367997597	4.06E-07	0.029799965	-5.213271779	1.01E-39	0.861669075	-0.00978031	1	0.290929434	-1.616799887	0.054964222
ENSMUSG00000049382	Krt8	0.021842919	-5.89052425	9.67E-63	0.367599575	-1.216141583	0.03758768	1.869223893	1.247725463	0.687411963	2.595957517	1.839258674	0.000840413	1.437050592	0.932434985	0.103061756	1.201931926	0.826499776	0.008853854	4.460794519	2.770816124	1.46E-09	0.009697648	-5.885320116	4.84E-08
ENSMUSG00000089661	Mia	0.266210571	-5.046359597	1.50E-61	0.69763423	-3.081867479	2.98E-08	23.53793399	2.2322768	0.007943603	0.163001984	-5.066154202	6.65E-06	3.81526812	-0.536300303	0.809338125	16.61072129	3.312677017	2.96E-41	4.931398399	-0.138628666	1	0.237592371	-4.559467653	4.01E-07
ENSMUSG00000023043	Krt18	0.052559523	-5.345418309	3.22E-61	0.359549949	-1.979157393	0.000312406	2.16687101	0.732953943	1	2.27599066	0.83696323	0.44155591	3.204690287	1.477156704	0.001116425	1.924857005	0.787976799	0.011883864	8.789024566	3.137213842	5.95E-13	0.038790591	-5.002416795	2.08E-07
ENSMUSG00000039323	Igfbp2	3.027292011	3.77352607	3.99E-61	0.101961926	-3.835574838	7.45E-13	0.631011887	-1.103342466	1	0.199224647	-2.78147589	0.005577891	0.172041268	-3.054254212	9.33E-07	0.071740657	-4.604344882	3.29E-38	1.537747888	0.195272788	0.931134565	0.048488239	-4.747718613	1.69E-08
ENSMUSG00000022025	Lect1	0.019795145	-6.047690021	8.93E-60	0.040248129	-4.404073002	6.52E-11	0.595294233	-0.456233692	1	0.024148442	-4.833964405	0.000232843	1.349343279	0.8061912	0.240636648	1.806760847	1.878107649	1.67E-11	5.600848988	3.187020968	1.41E-12	0.014546472	-5.487811358	5.90E-07
ENSMUSG00000079602	9230102O04Rik	0.010921459	-5.908030969	9.67E-59	0.542008132	0.415481342	0.374480006	1.833506239	2.233576626	0.003851298	1.328164311	1.811162901	0.000789278	1.744026188	2.51799308	5.19E-13	0.467969822	0.208300101	0.697892249	0.013256447	-4.472892385	0.000425559	0	-6.531193199	4.16E-08
ENSMUSG00000024565	Sall3	0.00546073	-6.473670898	1.97E-58	0.850577119	1.659936485	1.50E-06	1.012000197	1.694725359	0.146792323	1.720576494	2.709025097	9.57E-10	0.333962461	0.03469151	1	0.442584667	0.606728898	0.072028673	0.013256447	-4.115017054	0.001462238	0.004848824	-5.172642891	1.93E-06
ENSMUSG00000024979	Tectb	0.032081787	-6.418104529	7.49E-56	1.07328343	-0.712455805	0.434431715	12.39402594	3.093769252	8.95E-05	13.98194793	3.655229183	2.00E-14	0.020240149	-6.285596226	8.79E-10	2.580456238	0.887863747	0.01809865	0.026512895	-5.740387165	0.000524169	0.029092943	-5.725950053	4.20E-06
ENSMUSG00000056222	Spock1	0.015699598	-5.666429534	7.97E-56	0.394431661	-0.382519203	0.709838091	2.024000394	2.103943063	0.014682768	0.899529465	0.892069193	0.400657945	0.118067537	-2.152135551	0.004528612	1.439227944	2.885060303	1.38E-29	0.013256447	-4.732159961	0.00036138	0.033941767	-3.784646774	7.97E-05
ENSMUSG00000023906	Cldn6	0.003412956	-6.753565037	8.52E-56	0.15025968	-0.86989266	0.167775485	0.416705963	0.692640383	1	0.398449293	0.632711129	0.776755551	0.863579698	2.021989411	1.91E-07	0.418303214	0.961206607	0.001123064	1.120169798	2.290762628	4.29E-06	0.009697648	-4.278640277	3.81E-05
ENSMUSG00000041476	Smpx	0.009556277	-6.932375535	3.36E-55	6.89584604	7.033537516	6.64E-100	1.059623735	0.508438257	1	0.048296884	-3.861668411	0.015183773	0.057347089	-3.747992384	4.84E-05	0.038629584	-4.636632028	1.52E-22	0.026512895	-4.571750755	0.005301558	0.019395296	-5.043209334	4.19E-05
ENSMUSG00000070473	Cldn3	0.019795145	-5.325297228	4.53E-55	0.20660706	-1.35026626	0.015539714	0.642917772	0.385084207	1	0.169039094	-1.564169811	0.408457863	0.74888552	0.652971336	0.390126272	1.094872792	1.858085093	4.21E-13	2.75734104	2.773804235	4.61E-10	0.004848824	-5.775160526	1.12E-07
ENSMUSG00000074637	Sox2	0.011604051	-6.054994822	2.19E-54	1.274524074	1.655818732	8.25E-06	3.262212399	2.918688402	2.48E-05	3.616229192	3.385204116	4.64E-15	0.11132082	-2.204683658	0.007040798	0.435962452	-0.230048457	0.795375124	0.026512895	-3.962612152	0.004440644	0.004848824	-5.758408004	1.09E-06
ENSMUSG00000047040	Prr15l	0.002730365	-6.736705304	5.48E-54	1.078649848	3.156967784	1.64E-26	0.369082425	0.806911354	1	0.35618952	0.762664157	0.592270818	0.097827388	-1.185826064	0.228370556	0.275925603	0.469433614	0.214034592	0.14582092	-0.551123004	1	0	-5.586475634	2.66E-06
ENSMUSG00000030930	Chst15	0.009556277	-5.686165752	6.85E-54	0.061713797	-2.4394322	1.69E-05	0.559576579	0.849543152	1	0.205261757	-0.627619925	1	0.283362088	-0.173301532	1	1.027546945	3.595922143	1.03E-46	0.053025789	-2.479772799	0.048383525	0.106674126	-1.580015677	0.091374433
ENSMUSG00000033006	Sox10	0.020477736	-4.966297476	3.20E-53	0.142210055	-1.585099337	0.002488107	0.702447195	0.831318312	1	0.676156376	0.794931727	0.478696995	1.005260743	1.519679761	0.000158532	0.765969473	1.431311793	1.66E-08	1.491350322	2.060004625	2.48E-05	0.004848824	-5.469792654	1.34E-07
ENSMUSG00000096257	Ccer2	0.024573284	-6.583326531	4.39E-52	13.72461187	7.780063582	7.21E-110	0.011905885	-5.986673941	0.416916861	0.030185553	-5.405415896	0.001578201	0.026986866	-5.710719684	7.08E-08	0.154518338	-3.602984348	4.33E-15	0.046397566	-4.84981155	0.0064627	0.029092943	-5.514186773	2.95E-05
ENSMUSG00000028943	Espn	0.008191095	-6.276906745	6.32E-52	3.29766334	5.246383856	3.91E-66	0.035717654	-3.170338713	0.953015581	0.060371105	-2.70899356	0.078056778	0.023613507	-4.062382926	3.77E-06	0.270407091	-0.769902382	0.077330961	0.033141118	-3.448230331	0.017843291	0.004848824	-5.508473122	5.36E-06
ENSMUSG00000000305	Cdh4	0.012286642	-5.565727974	7.70E-52	0.389065244	0.077149099	0.944117928	0.416705963	0.190321777	1	0.12074221	-1.608340862	0.423850306	0.064093806	-2.570889022	0.00065874	1.229524486	3.7880128	2.05E-48	0.033141118	-3.291755741	0.010864561	0.004848824	-5.352435703	1.54E-06
ENSMUSG00000090223	Pcp4	0.138566015	-5.711403043	1.27E-51	39.39486831	6.484703175	5.00E-91	0.119058847	-5.126153578	0.451310348	4.171643358	-0.093431087	1	0.212521566	-4.476701773	8.69E-07	0.090503598	-5.998155091	3.98E-34	2.452442752	-0.882469347	0.949121875	0.082430006	-5.75125797	1.79E-06
ENSMUSG00000026051	1500015O10Rik	0.260067251	-4.928027459	1.34E-51	0.110011552	-5.583865116	8.78E-16	1.904941547	-1.377203352	1	0.1147051	-5.402535234	2.22E-05	0.667924923	-2.96423711	0.000111396	18.09078622	5.24568723	2.54E-84	3.108636894	-0.67072278	1	0.179406485	-4.806500907	1.68E-06
ENSMUSG00000009487	Otog	0.019112554	-4.968536643	9.90E-51	0.271004066	-0.516686831	0.479204184	1.404894391	1.98331569	0.020398773	1.104791222	1.683558635	0.002232807	0.509377088	0.478781442	0.645447615	0.595999302	0.961161409	0.000608956	1.696825256	2.396426111	2.60E-07	0.009697648	-4.78962837	1.72E-06
ENSMUSG00000050808	Muc15	0.006143321	-5.919093403	1.71E-50	0.05634738	-2.204919615	0.000156492	1.023906081	2.14643709	0.010855084	0.072445326	-1.724927801	0.335103196	0.212521566	-0.232095031	1	0.75051764	3.16194308	1.04E-34	0.251872499	0.042445776	1	0	-5.775953433	1.72E-06
ENSMUSG00000030428	Ttyh1	0.007508503	-5.692424742	9.07E-50	0.249538398	-0.031399196	1	1.083435505	2.192456889	0.007311122	0.965937681	2.118068494	2.83E-05	0.246255148	-0.047967565	1	0.516532728	1.602087516	2.16E-09	0.245244275	-0.037416239	1	0.004848824	-4.813509438	9.85E-06
ENSMUSG00000044279	Crb3	0.003412956	-6.226538102	6.06E-49	0.222706312	0.316991478	0.559724992	0.17858827	0.025859466	1	0.247521531	0.471459849	1	0.384562834	1.210330163	0.013634784	0.269303388	0.784367232	0.012259035	1.113541574	2.943113743	1.44E-11	0.014546472	-3.336399654	0.000686393
ENSMUSG00000022018	Rgcc	0.038225108	-4.942582279	9.29E-49	0.032198503	-4.541824562	1.76E-11	1.42870616	0.994840655	1	0.024148442	-4.671162645	0.000281419	0.07421388	-3.350821377	1.31E-05	2.280249182	3.380426126	2.23E-38	0.357924077	-1.044351586	0.689604434	1.604960713	1.239601899	0.022077211
ENSMUSG00000108398	RP23-354H24.9	0.007508503	-6.179412084	1.01E-48	2.758338416	5.01977457	8.95E-59	0.130964731	-1.363779761	1	0.060371105	-2.495214269	0.13473498	0.060720448	-2.588866236	0.002676003	0.154518338	-1.451878578	0.000188007	0.576655458	0.73317709	0.456090443	0	-6.29716988	2.57E-06
ENSMUSG00000050212	Eva1b	1.582246422	3.409352995	6.85E-48	0.026832086	-4.771371812	8.41E-15	0.071435308	-3.167332812	0.443638916	0.048296884	-3.808458129	0.000306202	0.07421388	-3.338216554	5.97E-07	0.043044394	-4.428663495	1.56E-32	0.086166908	-3.02826428	0.005539545	1.095834203	0.641316031	0.271790597
ENSMUSG00000032060	Cryab	0.196586268	-4.270824358	1.31E-47	6.10429951	1.658264375	2.41E-06	5.214777485	1.174248314	0.757725168	12.99789892	2.804713705	2.88E-10	1.676559024	-0.529224867	0.904971544	2.182019667	-0.146430723	0.889905981	6.32995359	1.526737767	0.016950942	0.053337063	-5.428702558	1.40E-08
ENSMUSG00000043168	4930426D05Rik	0.006143321	-5.642868918	5.32E-47	0.211973477	0.057011689	0.990786645	1.357270852	2.915812051	4.06E-06	0.253558641	0.337763121	1	0.104574104	-1.001731898	0.392554009	0.482317954	2.066928454	1.80E-15	0.265128946	0.40502162	0.765385646	0	-5.502736753	4.11E-06
ENSMUSG00000018849	Wwc1	0.021842919	-4.795929318	1.21E-46	2.170715738	3.593794129	2.27E-35	0.440517733	0.228530699	1	0.452783288	0.264625168	1	0.37444276	-0.027196877	1	0.280340412	-0.568334108	0.184985541	0.503744998	0.424599671	0.721649596	0.009697648	-4.807317604	3.43E-06
ENSMUSG00000021750	Fam107a	0.010921459	-5.156757538	3.58E-46	0.101961926	-1.365907614	0.016567285	0.476235387	0.967826771	1	0.271669973	0.137276602	1	0.27998873	0.179081419	1	0.581651171	2.025606418	4.69E-15	1.093656903	2.3418466	1.57E-06	0.019395296	-3.461930536	0.000318247
ENSMUSG00000020121	Srgap1	0.040272881	-4.358738677	3.72E-46	0.955222253	1.026506139	0.005944521	0.154776501	-1.678400308	1	0.12074221	-2.092843181	0.1074079	0.273242014	-0.970895698	0.373381272	1.42819092	2.710656851	6.59E-29	0.218731381	-1.247620332	0.456090443	0.169708837	-1.635063797	0.068362518
ENSMUSG00000005716	Pvalb	0.016382189	-6.398330856	5.35E-46	8.323313002	8.776940047	1.52E-119	0.011905885	-5.237083719	0.739687635	0.012074221	-5.656455036	0.002058123	0.033733582	-4.669412197	1.01E-05	0.018762941	-5.853914319	1.04E-25	0.033141118	-4.515061839	0.016593096	0.009697648	-5.98788985	3.00E-05
ENSMUSG00000026644	Acbd7	0.016382189	-6.001555563	5.47E-46	6.259925608	8.072349708	2.93E-116	0.083341193	-2.840026314	1	0.12074221	-2.4446696	0.253721188	0.013493433	-5.415769955	2.28E-07	0.016555536	-5.629285294	2.11E-26	0.026512895	-4.384665202	0.010290433	0.004848824	-6.179850375	6.96E-06
ENSMUSG00000032092	Mpzl2	0.024573284	-4.480627436	8.35E-46	0.160992515	-1.173588479	0.031814385	0.666729541	0.982092803	1	1.062531449	1.762697246	0.000862581	0.441909924	0.390040666	0.768997993	0.753828747	1.826422585	2.08E-13	0.815271509	1.320814504	0.03261084	0	-6.252292387	5.70E-08
ENSMUSG00000044080	S100a1	0.197268859	-4.330869573	1.75E-45	9.976169485	2.631266073	3.90E-16	14.00132037	2.661079542	0.000306813	11.10828333	2.42997174	1.22E-06	2.378217528	-0.05672174	1	0.932628538	-1.669313279	1.22E-06	2.512096765	0.024962546	1	0.126069422	-4.319498667	4.57E-06
ENSMUSG00000024497	Pou4f3	0.002047774	-7.638742421	2.01E-45	3.158136494	9.633372481	3.39E-117	0.023811769	-3.239362499	1	0	-5.831541743	0.002558823	0.003373358	-5.721409871	1.54E-06	0.00441481	-6.294038057	3.55E-24	0.006628224	-4.690305118	0.013606715	0.004848824	-5.161763698	0.000277852
ENSMUSG00000054690	Emcn	1.110575897	3.391497741	5.19E-45	0.005366417	-6.141330119	1.13E-16	0.047623539	-3.144503312	0.518000075	0.006037111	-5.473553984	7.71E-06	0.016866791	-4.776561537	7.12E-10	0.012140727	-5.670083507	5.27E-38	0.006628224	-5.333530218	2.55E-05	0.998857725	1.057258288	0.040953524
ENSMUSG00000015053	Gata2	0.014334415	-5.609160807	5.90E-45	0.032198503	-3.818923597	1.25E-07	0.011905885	-4.270893149	0.622767057	0.036222663	-3.463865826	0.024792063	4.415725879	5.568703455	1.71E-63	0.221844185	-1.216525248	0.002765866	0.304898288	-0.540403092	1	0.11152295	-2.002416795	0.079090754
ENSMUSG00000032418	Me1	0.016382189	-4.617832367	4.68E-44	1.043768136	2.63835635	1.08E-18	0.642917772	1.383451275	0.468211327	0.150927763	-0.748827216	1	0.185534701	-0.484791577	0.919516276	0.417199511	1.032693164	0.000187973	0.07291046	-1.746235146	0.201847378	0.004848824	-4.818135936	4.20E-06
ENSMUSG00000094686	Ccl21a	0.002047774	-7.673565715	7.60E-44	3.249365585	10.37486236	1.24E-117	0.011905885	-3.860304297	1	0.006037111	-4.865094302	0.01285611	0	-6.757359282	4.58E-07	0	-8.655560268	2.05E-27	0.006628224	-4.725070536	0.017619193	0.004848824	-5.196529116	0.000410171
ENSMUSG00000026991	Pkp4	0.088054266	-3.849836798	7.82E-44	0.81032899	0.020612977	1	0.488141271	-0.709040529	1	0.368263741	-1.141894479	0.693365333	2.341110588	1.814754419	7.97E-07	1.662175831	1.68781944	1.05E-11	0.994233548	0.32796236	0.790756987	0.174557661	-2.230632782	0.005373422
ENSMUSG00000041012	Cmtm8	0.03412956	-4.145530282	1.56E-43	0.289786526	-0.428802227	0.578139313	0.547670695	0.547978192	1	1.134976775	1.711432348	0.001167634	0.664551565	0.898272312	0.093851001	0.724028782	1.428194697	1.53E-08	0.510373221	0.44759047	0.674873071	0.344266497	-0.145903043	1
ENSMUSG00000015354	Pcolce2	0.021160327	-4.896297076	3.95E-43	0.273687275	-0.578415878	0.476838074	0.571482464	0.551433331	1	0.018111332	-4.113645091	0.002374119	0.006746716	-5.420760258	1.18E-08	1.387353931	4.300381313	2.00E-55	0.013256447	-4.389655505	0.001980772	0.019395296	-4.12215444	9.27E-05
ENSMUSG00000005360	Slc1a3	5.348784713	3.038772366	4.80E-43	0.236122355	-3.554969522	7.31E-12	1.654917969	-0.635066322	1	0.386375072	-2.758591154	0.005927899	0.839966191	-1.676923533	0.010601989	0.629110374	-2.331207159	1.84E-14	2.001723544	-0.359914738	1	0.033941767	-6.121312373	9.53E-12
ENSMUSG00000034472	Rasd2	0.016382189	-5.658298958	7.17E-43	4.99345116	8.568060978	2.67E-123	0	-5.504823642	0.389194898	0	-6.509613648	0.00024652	0.010120075	-5.398419688	2.76E-07	0.012140727	-5.705574052	2.46E-26	0.019884671	-4.367314935	0.009871494	0.004848824	-5.840290544	1.49E-05
ENSMUSG00000002107	Celf2	0.113310141	-3.675383284	7.33E-43	1.236959153	0.490582797	0.238029271	1.821600354	1.017439953	0.921158057	1.79302182	1.03167241	0.155113722	1.133448354	0.336618757	0.822066891	1.936997732	1.741004075	5.93E-13	0.934579535	0.030217409	1	0.160011189	-2.551383359	0.001056435
ENSMUSG00000048001	Hes5	0.038907699	-5.244936398	5.26E-42	1.245008779	0.506945973	0.337775813	7.762636804	3.352916018	2.50E-06	7.944837423	3.770963822	1.53E-15	0.043853657	-4.395054863	3.96E-06	0.898413763	-0.031484176	1	0.039769342	-4.366989649	0.008499001	0.043639415	-4.322573181	0.000296871
ENSMUSG00000047109	Cldn14	0.003412956	-6.037892394	6.89E-42	1.100115516	4.306888319	1.05E-44	0.166682385	0.121959034	1	0.138853542	-0.182118226	1	0.050600373	-1.67830438	0.073376509	0.108162836	-0.723088469	0.100496905	0.172333815	0.135457141	1	0	-5.155684064	4.94E-05
ENSMUSG00000026688	Mgst3	0.103753864	-3.87862633	6.92E-41	4.566820996	3.050968629	1.35E-24	0.916753119	-0.066913096	1	2.716699727	1.626175865	0.004147191	0.371069402	-1.43980672	0.074002325	1.016509921	0.110271798	0.920105434	0.245244275	-1.985900544	0.131692797	0.256987667	-1.943723842	0.026919253
ENSMUSG00000032291	Crabp1	0.027303648	-5.168091421	1.11E-40	0.021465669	-4.819272466	1.24E-09	0.035717654	-3.73412719	0.937532311	0.018111332	-4.738917196	0.002799677	0.023613507	-4.627410389	1.67E-06	2.385100911	6.464619585	5.29E-87	0.039769342	-3.789598097	0.019940349	0.029092943	-4.261056677	0.000326613
ENSMUSG00000063415	Cyp26b1	0.015017007	-4.957358681	1.66E-40	0.571523427	1.103317518	0.007856275	1.726353277	2.701767767	0.000280385	2.372584428	3.570544393	6.08E-17	0.020240149	-3.775337546	1.42E-05	0.330007021	0.204521008	0.745430865	0.039769342	-2.744232793	0.062192113	0.004848824	-5.029710025	2.19E-05
ENSMUSG00000062252	Lhfpl5	0.002730365	-6.817955624	2.07E-40	2.221696701	8.826916667	2.01E-106	0	-4.331105067	0.860255612	0.012074221	-3.747509807	0.043195236	0.006746716	-4.638590794	2.76E-05	0.005518512	-5.531642357	5.83E-21	0	-5.195871307	0.006889268	0.009697648	-4.07894462	0.001983526
ENSMUSG00000032246	Calml4	0.154265613	-3.64040663	2.46E-40	5.318119397	2.821301318	5.10E-22	0.988188427	-0.307138937	1	0.295818415	-2.071602034	0.091846354	0.839966191	-0.573515588	0.820661304	1.594849984	0.544952071	0.105666947	2.631404791	1.18028522	0.064316797	0.043639415	-4.738044769	1.02E-07
ENSMUSG00000023886	Smoc2	0.023208101	-5.344160739	2.71E-40	0.413214121	-0.555805837	0.623446113	0.011905885	-4.680126823	0.687411963	0.006037111	-5.684916829	0.00088015	0.101200746	-2.602209466	0.007040798	2.094827177	4.503952758	1.78E-48	0.205474933	-1.524620668	0.572736444	0.004848824	-6.016351643	1.10E-05
ENSMUSG00000015090	Ptgds	0.035494743	-4.894319874	3.14E-40	0.010732834	-5.77219347	4.16E-12	0.095247077	-2.663479292	1	0.030185553	-4.255040821	0.004615941	0.441909924	-0.608687677	0.941216206	1.485583446	1.951166557	9.95E-11	5.633990106	3.661121775	1.89E-15	0.009697648	-5.588282391	6.52E-06
ENSMUSG00000026805	Barhl1	0.001365182	-7.228692986	3.34E-40	1.781650494	9.508898906	9.56E-110	0	-4.002323301	0.918230232	0	-5.007113307	0.007147209	0	-5.898194294	2.44E-06	0.005518512	-5.200658308	1.62E-19	0	-4.867089541	0.009799083	0	-5.338548121	0.000232731
ENSMUSG00000097248	Gm2694	0.007508503	-5.832197547	3.54E-40	2.594662693	7.096355302	8.41E-93	0.083341193	-1.60718536	1	0.132816431	-1.067081896	1	0.003373358	-5.51150142	7.64E-07	0.007725917	-5.401257338	8.13E-23	0.086166908	-1.656101883	0.466050948	0	-5.953257965	3.16E-05
ENSMUSG00000038132	Rbm24	0.001365182	-7.112138729	3.95E-40	1.588459477	7.536221748	8.41E-93	0.142870616	-0.157493674	1	0.006037111	-3.888591484	0.025880926	0	-5.782001277	2.41E-06	0.008829619	-4.491540698	2.51E-17	0.019884671	-2.743898797	0.125642362	0.004848824	-4.220026297	0.001250564
ENSMUSG00000026576	Atp1b1	0.105801637	-3.647535107	5.46E-40	1.929226966	1.426939345	2.04E-05	2.012094509	1.299041088	0.500238638	0.229410199	-1.893543155	0.142539231	0.698285147	-0.286732058	1	1.597057389	1.43488076	2.20E-08	2.127659793	1.433554326	0.012967534	0.043639415	-4.20220344	1.34E-06
ENSMUSG00000030226	Lmo3	0.003412956	-6.362276141	6.19E-40	0.265637649	0.451364019	0.423756016	0.023811769	-2.552520384	1	0.024148442	-2.816429746	0.121588498	1.986907978	5.460289534	6.36E-55	0.037525882	-2.738319213	5.27E-10	0.026512895	-2.676405979	0.135120101	0.009697648	-3.888745203	0.001762546
ENSMUSG00000033060	Lmo7	0.048463976	-4.071896882	2.28E-39	3.005193605	3.703838225	3.04E-37	1.369176737	1.467435349	0.374786842	0.138853542	-1.883922563	0.238220349	0.138307686	-1.953550519	0.010270156	0.465762418	-0.183389742	0.862433178	0.510373221	-0.000744593	1	0.019395296	-4.493125158	6.15E-06
ENSMUSG00000039239	Tgfb2	0.235493967	-3.4380932	2.90E-39	0.976687922	-0.798724943	0.154853818	6.191060028	2.013987501	0.009332659	2.650291511	0.743973395	0.50508073	2.924701556	0.950182569	0.053337327	3.67091422	1.949968697	3.39E-16	0.125936249	-3.681786438	0.000426853	0.232743548	-2.853366629	0.000265888
ENSMUSG00000024302	Dtna	0.025255875	-4.23163657	4.91E-39	1.631390814	3.439472288	7.80E-32	0.190494155	-0.604692079	1	0.289781304	-0.03900503	1	0.276615372	-0.122359286	1	0.292481139	-0.054427809	1	0.278385393	-0.095631276	1	0.004848824	-5.048206369	3.45E-06
ENSMUSG00000029223	Uchl1	0.046416202	-4.028780718	6.14E-39	0.92302375	1.109899687	0.003564879	1.833506239	2.030400406	0.021130909	3.042703694	3.088056293	1.83E-13	1.001887384	1.213445762	0.011749002	0.364221796	-0.499976788	0.273383216	0.231987828	-1.044627727	0.640247279	0.058185887	-3.004846919	0.000966727
ENSMUSG00000022037	Clu	0.309896409	-4.56224066	1.03E-38	1.427466962	-1.769597407	0.009181869	7.119719032	0.663119246	1	1.720576494	-1.436402639	0.814046585	4.000802821	-0.19156296	1	14.22893149	3.449322618	2.69E-32	3.161662683	-0.538155916	1	0.169708837	-4.779911447	2.87E-05
ENSMUSG00000028865	Cd164l2	0.015017007	-5.013211916	1.73E-38	2.404154884	5.082671555	4.01E-58	0.071435308	-1.934507917	1	0.60371105	1.037791049	0.327715409	0.087707313	-1.856897878	0.054135631	0.065118442	-2.559233399	3.32E-10	0.112679802	-1.422490218	0.530509968	0.004848824	-5.084502498	4.44E-05
ENSMUSG00000036641	Ccdc148	0.024573284	-4.279579917	3.66E-38	0.128794012	-1.300725692	0.028482118	0.142870616	-1.004963183	1	0.030185553	-3.134432137	0.015341756	1.329103129	2.644098541	1.25E-13	0.641251101	1.744623873	8.52E-11	0.178962039	-0.742896346	0.883897285	0.009697648	-4.469792654	2.20E-05
ENSMUSG00000045871	Slitrk6	0.004095547	-5.999826231	1.02E-37	0.407847704	1.363936656	0.001657279	1.654917969	3.458581207	3.86E-07	1.823207372	4.093102723	1.37E-20	0.026986866	-2.7131624	0.00485781	0.070636954	-1.632008462	0.000107197	0.006628224	-3.867089541	0.024435253	0	-5.340693393	0.000141463
ENSMUSG00000049866	Arl4c	0.030034013	-4.244397887	1.56E-37	0.120744386	-1.654226022	0.005390765	0.095247077	-1.791020059	1	0.036222663	-3.160587788	0.017006458	0.529617237	0.621730728	0.471906698	0.667739959	1.369454309	1.37E-06	2.585007225	3.284503638	4.41E-14	0.281231787	-0.358208398	1
ENSMUSG00000033161	Atp1a1	0.103071273	-3.407130376	2.56E-36	1.239642362	0.957269532	0.008629081	1.535859122	1.169783245	0.708222455	0.23544731	-1.588062745	0.301094798	1.038994324	0.633729196	0.368451174	1.08493947	0.922807011	0.000960705	2.618148343	2.079774041	1.41E-05	0.407301208	-0.805966441	0.470223896
ENSMUSG00000039405	Prss23	0.031399196	-4.466306831	2.80E-36	0.614454764	0.563550497	0.2496812	4.274212596	3.612720539	6.80E-09	2.674439953	3.012201836	3.12E-10	0.418296416	-0.060711267	1	0.388503249	-0.217840884	0.841416128	0.119308026	-1.847980718	0.312366455	0.101825302	-2.105184582	0.053869828
ENSMUSG00000026335	Pam	1.179517609	3.175265843	3.81E-36	0.040248129	-3.832652492	9.75E-10	0.238117693	-1.178414451	1	0.1147051	-2.254317484	0.102663898	0.097827388	-2.553182586	0.00053021	0.142377611	-2.261293294	8.66E-11	0.106051578	-2.350927894	0.07657814	0.271534139	-1.047768725	0.357449149
ENSMUSG00000021732	Fgf10	0.006825912	-4.969021599	1.04E-35	0.142210055	0.010058931	1	1.154870813	3.269994345	1.71E-07	0.307892636	1.203000784	0.161858851	0.003373358	-4.533782868	4.52E-06	0.342147747	2.141983293	1.04E-14	0	-4.505439254	0.004010039	0	-4.976897834	7.57E-05
ENSMUSG00000049107	Ntf3	0.009556277	-4.893787037	1.70E-35	0.276370483	0.664709948	0.172805433	1.773976816	3.5716889	6.80E-09	1.454943631	3.532577883	5.42E-16	0.040480298	-2.18481552	0.015057945	0.15562204	-0.323109016	0.646289736	0.112679802	-0.673353578	0.981698701	0	-5.351372161	4.27E-05
ENSMUSG00000021087	Rtn1	0.040955473	-4.04564765	1.85E-35	1.070600222	1.594392308	1.60E-05	0.452423617	0.103643697	1	1.605871394	2.108278145	8.41E-05	2.229789768	3.05263323	3.30E-18	0.131340587	-1.990041882	4.16E-08	0.099423355	-2.068163241	0.175320187	0.004848824	-5.552635911	1.64E-06
ENSMUSG00000026721	Rabgap1l	0.081228354	-3.486694312	3.36E-35	0.689584604	0.277955716	0.574963505	2.32164751	2.092563109	0.008383523	1.134976775	1.03007446	0.196116161	0.24288179	-1.317460507	0.110231623	1.382939121	2.125031409	3.92E-18	0.19884671	-1.551242944	0.275888037	0.033941767	-3.992672646	8.38E-06
ENSMUSG00000020053	Igf1	0.119453462	-3.714399433	4.28E-35	0.053664172	-4.287770257	2.44E-11	0.226211809	-2.100255089	1	0.018111332	-5.433378062	2.22E-05	1.717039322	0.887634451	0.139953174	2.694137586	2.652552935	3.13E-24	2.737456369	1.573957247	0.010331878	0.164860013	-2.623094484	0.004363206
ENSMUSG00000012187	Mogat1	0.006143321	-5.573351924	5.21E-35	1.832631457	7.420257874	2.74E-91	0.023811769	-2.508859155	1	0.006037111	-4.100625193	0.019974735	0.003373358	-4.99170618	1.00E-05	0.017659239	-3.771942236	1.62E-14	0.019884671	-2.95657155	0.102054412	0.009697648	-3.845083975	0.00252982
ENSMUSG00000056758	Hmga2	0.006825912	-5.59920178	5.21E-35	0.190507809	-0.216056011	1	0.250023578	0.236557243	1	0.676156376	1.77075485	0.015098839	1.831733501	4.553679973	1.03E-34	0.041940692	-2.69987622	2.81E-09	0.019884671	-3.120430551	0.096170397	0.02424412	-3.00331989	0.016681951
ENSMUSG00000019737	Syne4	0.036177334	-3.8090225	5.31E-35	1.706520654	3.359375097	1.43E-30	0.226211809	-0.469230041	1	0.150927763	-1.088033303	0.838714339	0.330589103	0.043994965	1	0.344355152	0.124389757	0.874798873	0.231987828	-0.465979	1	0.004848824	-5.149578701	2.04E-06
ENSMUSG00000074227	Spint2	0.316722321	-3.116499826	1.07E-34	2.380006007	0.479537833	0.239543673	3.714636017	1.092001115	0.776445135	2.330324655	0.410826583	0.967749079	3.444198719	1.079791622	0.023053021	2.880663293	1.032297557	6.85E-05	5.150129779	1.65413428	0.00131102	0.053337063	-5.018139923	3.39E-09
ENSMUSG00000024500	Ppp2r2b	0.012286642	-4.633037909	1.38E-34	0.252221606	0.411525137	0.441200813	0.809600157	2.149790424	0.025703231	1.617945615	3.636487516	1.68E-17	0.084333955	-1.246306321	0.277541582	0.048562906	-2.313104197	5.10E-09	1.332272955	3.163848636	1.11E-11	0.004848824	-4.436078658	0.00017328
ENSMUSG00000068082	Grxcr1	0.002047774	-6.637526496	1.40E-34	1.580409851	9.528904598	1.91E-98	0	-3.829174399	1	0	-4.833964405	0.017087708	0	-5.725045392	1.50E-05	0.003311107	-5.615966152	1.47E-18	0	-4.693940639	0.021486369	0	-5.165399219	0.000794663
ENSMUSG00000010021	Kif19a	0.010921459	-4.783190206	1.47E-34	1.333554662	4.336802805	1.01E-42	0.071435308	-1.268217361	1	0.048296884	-1.90635033	0.378818344	0.107947462	-0.87299374	0.639489669	0.113681348	-0.956303571	0.022425305	0.324782959	0.79404464	0.429308649	0.004848824	-4.421964129	0.000253654
ENSMUSG00000027070	Lrp2	0.001365182	-6.759538938	1.66E-34	0.005366417	-4.202212361	3.23E-06	0.059529423	-0.934936462	1	0	-4.539608388	0.018422124	0.003373358	-4.427717808	0.000147604	0.239503423	1.292644105	0.000258138	1.710081703	4.709146155	3.55E-26	0	-4.871043202	0.001048148
ENSMUSG00000047501	Cldn4	0.004778138	-5.615462761	1.99E-34	0.029515294	-2.463258214	0.000747684	0.095247077	-0.62743295	1	0.066408216	-1.209742474	0.946485968	0.445283282	1.707055221	0.000710996	0.173281279	0.138151659	0.889905981	1.743222821	4.212069997	3.56E-21	0.004848824	-4.150801842	0.001420316
ENSMUSG00000040289	Hey1	0.034812152	-3.923643525	2.15E-34	0.340767489	0.029712705	1	1.845412124	2.610653575	0.000272345	2.052617571	3.007669156	6.40E-12	0.404802984	0.301850696	0.917245079	0.40726619	0.384152209	0.373382166	0.165705591	-1.004352836	0.686043901	0.184255308	-0.8751476	0.507680097
ENSMUSG00000052512	Nav2	0.018429963	-4.2476399	2.51E-34	0.287103318	0.410842447	0.418397532	0.309553001	0.513704568	1	1.599834284	3.326744385	6.77E-15	0.701658505	1.946453691	2.49E-06	0.126925777	-1.005528481	0.00901879	0.404321643	0.913370154	0.288971611	0.043639415	-2.286080701	0.022408672
ENSMUSG00000022577	Ly6h	0.047098793	-3.777145386	2.77E-34	1.569677017	2.49197418	6.36E-15	0.273835347	-0.551542617	1	0.1147051	-1.823274127	0.285344104	0.414923058	0.023103536	1	0.429340238	0.088208807	0.942468283	1.908928412	2.459362232	4.44E-07	0.004848824	-5.494089204	8.40E-07
ENSMUSG00000017723	Wfdc2	0.099658316	-3.687956807	3.06E-34	0.080496257	-3.434242864	1.87E-08	0.297647117	-1.432147692	1	0.259595752	-1.669091862	0.404823723	1.150315145	0.553324443	0.55409094	1.540768566	1.426570983	3.96E-07	6.495659181	3.506961051	2.21E-16	0.02424412	-4.893624123	1.63E-06
ENSMUSG00000024517	Grp	0.002047774	-6.692424742	4.80E-34	1.596509103	7.765894395	3.89E-82	0	-3.883801478	1	0.006037111	-3.886258912	0.065231491	0.003373358	-4.777339899	0.000113835	0.002207405	-6.088242035	3.69E-19	0.006628224	-3.746235146	0.073126395	0.072732359	-1.184635437	0.518166811
ENSMUSG00000074678	Defb25	0.010921459	-4.978420297	5.56E-34	2.058020978	7.162062025	2.34E-93	0	-4.278890863	0.687411963	0.012074221	-3.695169301	0.027411036	0.013493433	-3.845726874	0.00010126	0.018762941	-3.87258877	4.82E-16	0.026512895	-2.814622121	0.101548363	0.014546472	-3.609788802	0.002740644
ENSMUSG00000042129	Rassf4	0.015017007	-4.246372154	9.75E-34	0.402481286	1.342187118	0.000433739	0.202400039	0.204568026	1	0.446746177	1.390021132	0.047927337	0.239508432	0.432826949	0.767672872	0.113681348	-0.855922981	0.029581651	1.411811638	3.424344525	6.29E-16	0.101825302	-0.833312813	0.545606212
ENSMUSG00000062372	Otof	0.003412956	-6.372057161	1.03E-33	1.961425469	8.840033292	1.96E-92	0	-4.151102494	1	0.006037111	-4.153954695	0.051162829	0	-6.046973487	1.09E-05	0.00441481	-5.615479494	2.12E-18	0.006628224	-4.013930929	0.0612274	0.009697648	-3.898486598	0.007476104
ENSMUSG00000027463	Slc52a3	0.002730365	-5.933432842	1.26E-33	1.153779688	7.02525144	8.22E-83	0.035717654	-1.442895893	1	0.042259774	-1.434974847	0.800533341	0.006746716	-3.756964726	0.000343879	0.00441481	-4.911872497	1.27E-17	0	-4.317122462	0.018372719	0.038790591	-1.59328932	0.211297888
ENSMUSG00000028977	Casz1	0.008873686	-5.098063544	1.27E-33	1.835314666	7.125383799	1.76E-90	0	-4.115817433	0.764681519	0.024148442	-2.790719626	0.126468409	0.013493433	-3.681800613	0.000216229	0.011037024	-4.430475547	6.40E-18	0.053025789	-1.794695077	0.386000317	0.014546472	-3.446076585	0.004231619
ENSMUSG00000040998	Npnt	0.019795145	-5.088603214	2.98E-33	0.139526846	-1.688249676	0.032338739	0.083341193	-2.200592929	1	0.760675924	0.899168856	0.586767075	3.619613345	4.668083643	2.94E-34	0.098229515	-2.423977414	1.15E-07	0.994233548	1.313452374	0.130730098	0.106674126	-1.999153089	0.158614357
ENSMUSG00000037493	Cib2	0.219794369	-3.725965967	3.52E-33	14.9240061	5.438909446	3.19E-76	0.416705963	-2.139436433	1	0.313929746	-2.582538727	0.077847547	0.327215745	-2.577010839	0.001058498	0.644562208	-1.786851507	8.66E-07	0.165705591	-3.475855467	0.010606391	0.038790591	-5.481506075	3.27E-07
ENSMUSG00000029838	Ptn	33.89747943	2.574042274	4.29E-33	2.516849644	-2.893159209	5.60E-10	6.81016603	-1.356054084	1	5.397176791	-1.70991882	0.161858851	1.862093724	-3.303649782	3.48E-08	9.492944439	-1.040252355	0.000405344	4.984424188	-1.822477297	0.104526364	0.523672982	-5.097328721	1.22E-10
ENSMUSG00000073043	Atoh1	0.006143321	-5.502453799	4.33E-33	1.773600869	7.978813826	7.64E-94	0	-4.027858394	0.929329761	0.036222663	-2.212582425	0.394393351	0.006746716	-4.3345423	8.85E-05	0.005518512	-5.226383121	3.91E-19	0	-4.892624633	0.010859113	0	-5.364083213	0.000310258
ENSMUSG00000047428	Dlk2	0.007508503	-5.29805658	5.04E-33	1.8460475	7.85960883	3.25E-95	0	-4.089786143	0.888860608	0.006037111	-4.092554151	0.022989768	0.003373358	-4.983635138	1.25E-05	0.011037024	-4.404077857	6.33E-17	0	-4.954552382	0.008656859	0.009697648	-3.837001628	0.002955455
ENSMUSG00000041272	Tox	0.057337662	-3.323448075	9.83E-33	1.011569633	1.766152838	3.16E-08	0.642917772	0.830391071	1	0.229410199	-0.688044866	1	0.273242014	-0.458937648	0.945087158	0.735065806	1.557504916	3.85E-10	0.318154735	-0.207683643	1	0.009697648	-4.75894283	9.08E-07
ENSMUSG00000054252	Fgfr3	0.010238868	-5.143314625	1.91E-32	0.654702893	1.808583051	2.19E-05	0.011905885	-3.351472865	1	3.35663344	5.273117956	1.16E-35	0.040480298	-2.528244684	0.015408456	0.02759256	-3.404077857	1.51E-12	0.019884671	-3.212864378	0.087866811	0	-5.689382092	0.000146582
ENSMUSG00000034773	BC030867	0.012969233	-5.293534666	2.03E-32	3.072273819	7.901762282	5.89E-92	0.011905885	-3.821894173	1	0.018111332	-3.82424925	0.059862783	0.003373358	-5.717765166	4.10E-06	0.003311107	-6.613531223	1.39E-23	0.033141118	-3.096823938	0.144106064	0.043639415	-2.826426427	0.039641282
ENSMUSG00000042808	Gpx2	0.009556277	-4.745159799	2.53E-32	1.059867387	3.992860671	1.62E-34	0.083341193	-0.853179862	1	0.012074221	-3.284861953	0.044243501	0.050600373	-1.729878545	0.088969874	0.090503598	-1.081606476	0.010420116	0.629681247	2.093382095	0.000470559	0.009697648	-3.616296767	0.002131889
ENSMUSG00000048482	Bdnf	0.006825912	-5.077342253	2.65E-32	1.309405785	5.83656034	1.30E-67	0.130964731	-0.133567835	1	0.096593768	-0.622730066	1	0.003373358	-4.640303192	1.87E-05	0.033111072	-2.507873269	7.25E-09	0.033141118	-2.013930929	0.300233917	0.004848824	-4.080657018	0.001355833
ENSMUSG00000068011	Mkrn2os	0.002047774	-6.26484199	5.07E-32	1.218176693	9.154056189	9.54E-94	0	-3.458628819	1	0	-4.463418825	0.026193877	0	-5.354499812	3.39E-05	0.001103702	-6.249567908	6.09E-19	0.013256447	-2.732159961	0.173781905	0	-4.794853638	0.001394664
ENSMUSG00000078202	Nrarp	0.024573284	-3.895664936	5.25E-32	0.203923852	-0.208855397	0.974847886	0.785788388	1.830374469	0.098409976	1.255718985	2.752713245	2.01E-09	0.229388357	-0.019404234	1	0.346562557	0.81298112	0.011260298	0.053025789	-2.032767571	0.172159107	0.383057089	0.773926608	0.22606429
ENSMUSG00000029994	Anxa4	0.025938466	-4.318900834	5.25E-32	2.82541863	6.003422526	4.59E-77	0.083341193	-1.826751737	1	0.048296884	-2.660403883	0.123301552	0.050600373	-2.712891191	0.002626315	0.055185121	-2.895302191	6.53E-12	0.086166908	-1.876870562	0.336754272	0.058185887	-2.456462324	0.029301871
ENSMUSG00000031298	Adgrg2	0.029351422	-4.114683165	5.37E-32	0.024148877	-3.737442744	1.50E-07	0.119058847	-1.340398819	1	0.217335978	-0.562689454	1	0.016866791	-4.116901669	5.92E-06	1.183168985	4.935436049	7.99E-63	0	-5.676895942	0.000622327	0.009697648	-4.560940542	9.16E-05
ENSMUSG00000068748	Ptprz1	0.007508503	-4.901371633	1.43E-31	0.362233158	1.539671117	0.000202901	0.190494155	0.43033305	1	1.388535416	3.937745139	2.50E-19	0.006746716	-4.005722758	9.07E-05	0.018762941	-3.278546975	1.13E-12	0.874925522	2.890512346	2.52E-08	0.004848824	-4.033693539	0.001248044
ENSMUSG00000063594	Gng8	0.047781385	-4.314124217	1.53E-31	5.527409666	7.320638203	6.39E-102	0.047623539	-3.370892121	1	0.024148442	-4.375682127	0.007510339	0.03710694	-3.999065178	3.00E-05	0.018762941	-5.308294318	6.80E-25	0.033141118	-3.971958659	0.018261493	0.004848824	-6.031039086	9.10E-06
ENSMUSG00000078630	Tomt	0.003412956	-5.780254915	1.94E-31	1.304039368	8.737538243	3.20E-94	0	-3.564202189	1	0	-4.568992195	0.019698487	0.003373358	-4.457161586	0.000142355	0.003311107	-5.349521693	8.30E-18	0	-4.428968429	0.024322606	0	-4.900427008	0.000906103
ENSMUSG00000028222	Calb1	0.097610543	-3.470639388	3.07E-31	2.752971999	2.590944409	3.92E-15	0.011905885	-4.908641285	0.144639604	0	-6.914003903	2.22E-06	0.010120075	-5.803366372	8.50E-11	1.480064934	1.782743096	8.17E-11	0.006628224	-5.773407525	4.03E-05	0.019395296	-4.92121881	1.73E-06
ENSMUSG00000017493	Igfbp4	4.238891407	2.599432404	3.95E-31	0.091229092	-4.650046015	5.39E-16	0.011905885	-6.527191455	0.002888934	0.283744194	-2.938413648	0.004414945	2.664952975	0.359690318	0.781897032	0.104851729	-4.718661101	8.97E-39	0.092795131	-4.482640362	2.97E-05	2.637760206	0.331704416	0.622967121
ENSMUSG00000046402	Rbp1	4.776090688	2.492220364	4.54E-31	0.372965992	-2.827485611	7.43E-09	1.226306121	-1.003973794	1	0.893492355	-1.482592867	0.311174921	0.718525296	-1.840557413	0.003101385	0.684295495	-2.132129806	6.56E-13	4.016703535	0.761826809	0.299596567	0.106674126	-4.530376224	1.40E-08
ENSMUSG00000052613	Pcdh15	0.015017007	-4.294393668	4.81E-31	1.202077442	3.999745505	2.67E-36	0.119058847	-0.568426775	1	0.018111332	-3.047337785	0.050752403	0.033733582	-2.464297768	0.005219896	0.220740482	0.298606603	0.578331347	0	-4.913563971	0.002905474	0	-5.385022551	4.63E-05
ENSMUSG00000052397	Ezr	0.068259121	-3.185279234	1.21E-30	1.400634877	2.276659138	6.00E-14	0.797694273	1.025215722	0.961572675	0.754638813	0.97124045	0.252802483	0.310348954	-0.392982815	1	0.392918058	-0.043238666	1	1.186452034	1.68504443	0.00181469	0.126069422	-1.685198645	0.050871629
ENSMUSG00000059742	Kcnh7	0.002730365	-5.841802366	2.09E-30	1.126947602	8.38993318	8.45E-89	0	-3.361549938	1	0	-4.366339943	0.028449023	0	-5.25742093	4.18E-05	0.006622214	-4.328041966	1.95E-14	0	-4.226316177	0.030041935	0	-4.697774757	0.001663723
ENSMUSG00000038457	Tmem255b	0.002730365	-5.875199576	3.13E-30	1.153779688	8.423800816	8.68E-88	0	-3.394640724	1	0	-4.39943073	0.028414741	0.006746716	-3.6989915	0.001241402	0.002207405	-5.597192486	1.56E-17	0.006628224	-3.256131832	0.105339179	0.004848824	-3.727590412	0.00728933
ENSMUSG00000001435	Col18a1	0.109214593	-3.040896564	5.79E-30	0.160992515	-1.955078688	0.000143315	1.297741429	1.18836026	0.688083427	0.048296884	-3.498118009	0.001119182	1.173928652	1.139497996	0.012583883	1.296850333	1.891712642	2.52E-14	1.027374666	0.86080339	0.250782671	0.567312397	-0.040867572	1
ENSMUSG00000019124	Scrn1	0.03959029	-3.367953893	8.39E-30	0.22538952	-0.241918897	0.903696679	1.464423814	2.626514009	8.67E-05	0.47693173	0.915969322	0.352675883	0.158547835	-0.763264714	0.618308235	0.623591862	2.096724196	1.05E-16	0.053025789	-2.207222231	0.085987971	0	-5.86061583	5.88E-07
ENSMUSG00000007888	Crlf1	0.021160327	-4.064074116	1.31E-29	1.430150171	3.987813163	1.85E-35	0.011905885	-3.301749398	0.921158057	0.006037111	-4.306539404	0.005584342	0.010120075	-4.19412718	1.15E-05	0.250540447	0.197590976	0.765993065	0.205474933	-0.113208032	1	0	-5.639717656	2.56E-05
ENSMUSG00000033295	Ptprf	0.156995978	-2.889604818	1.39E-29	0.729832733	-0.067300764	1	1.107247274	0.553339384	1	0.984049012	0.389609295	1	1.673185665	1.294510026	0.001672143	1.299057738	1.152387534	8.48E-06	2.273480713	1.701194219	0.000886309	0.019395296	-5.062574659	2.22E-08
ENSMUSG00000026255	Efhd1	0.099658316	-3.077714898	1.50E-29	0.203923852	-1.506912089	0.004279554	1.262023775	1.248818058	0.615500187	1.291941648	1.335735439	0.032995751	0.033733582	-4.000641563	3.98E-08	1.573879638	2.924944643	2.47E-34	0.059654013	-3.107767315	0.006510269	0.029092943	-4.095977818	5.26E-06
ENSMUSG00000002980	Bcam	0.009556277	-4.367370547	1.57E-29	0.064397006	-1.041439058	0.136006071	0.119058847	-0.011661166	1	0.23544731	0.938947886	0.457771113	0.192281417	0.644744992	0.521691576	0.142377611	0.183661728	0.802942649	1.047259337	3.529771807	1.93E-15	0.208499428	0.758313418	0.285635381
ENSMUSG00000030905	Crym	3.249134154	2.538745279	2.00E-29	0.507126421	-1.798052798	0.000372143	0.773882503	-1.095774213	1	0.911603686	-0.875901057	0.963274966	0.091080671	-4.237923128	4.90E-10	0.839917535	-1.179988356	0.000180827	0.152449144	-3.430179861	0.001336065	0.014546472	-6.491436525	3.62E-11
ENSMUSG00000030688	Stard10	0.052559523	-3.308908101	2.12E-29	1.859463543	3.507085147	5.36E-34	0.35717654	0.117778239	1	0.398449293	0.268898953	1	0.37444276	0.17606458	1	0.189836815	-1.013843749	0.003830876	0.503744998	0.622089421	0.51008388	0.009697648	-4.621011461	5.96E-06
ENSMUSG00000036825	Ssx2ip	0.051194341	-3.154990612	4.31E-29	1.008886425	2.224542684	3.78E-13	0.595294233	1.049794924	0.932147687	0.965937681	1.865934156	0.000230835	0.306975596	0.063488774	1	0.31124408	0.094921953	0.927484756	0.285013617	-0.037708313	1	0.02424412	-3.43540966	0.000133185
ENSMUSG00000026923	Notch1	0.073037259	-3.054454992	4.37E-29	0.252221606	-0.696130649	0.245228421	0.785788388	1.028770468	0.951780423	1.153088106	1.680147769	0.001652538	0.917553429	1.393354909	0.000770903	0.640147399	1.025099747	0.000130726	0.497116774	0.35530288	0.781912476	0.276382963	-0.524961245	0.772997378
ENSMUSG00000028654	Mycl	0.025255875	-3.533061785	8.29E-29	1.019619259	3.419933344	7.64E-31	0.297647117	0.708890888	1	0.676156376	2.025473988	9.58E-05	0.202401492	0.121079718	1	0.076155466	-1.557883193	1.07E-05	0.046397566	-1.894732296	0.187995235	0.004848824	-4.378772598	5.52E-05
ENSMUSG00000000303	Cdh1	0.064163574	-3.168665549	8.61E-29	1.365753165	2.382890418	1.17E-14	0.226211809	-0.683611919	1	1.394572526	2.094708529	2.00E-05	0.259748581	-0.552511201	0.8561767	0.288066329	-0.48048551	0.278976886	1.140054469	1.738268988	0.001587788	0.009697648	-4.774896126	2.07E-06
ENSMUSG00000050875	A730017C20Rik	0.041638064	-3.296400632	1.89E-28	1.392585251	3.343484554	2.08E-30	0.309553001	0.265298374	1	0.446746177	0.809891785	0.506358614	0.246255148	-0.102167378	1	0.19204422	-0.585861942	0.164527864	0.258500723	-0.01237881	1	0.004848824	-4.863602778	5.56E-06
ENSMUSG00000027111	Itga6	0.057337662	-3.182410348	1.95E-28	0.445412624	0.456048207	0.321596733	0.53576481	0.699236957	1	1.4368323	2.327518208	6.53E-07	0.769125669	1.360347131	0.001966767	0.314555187	-0.132949769	0.936708482	0.357924077	0.103239592	1	0.640044756	1.004452984	0.066140712
ENSMUSG00000030701	Plekhb1	0.04505102	-3.187685495	2.32E-28	0.319301821	0.297111985	0.565915067	0.595294233	1.209109908	0.746001317	0.36222663	0.47831352	0.958509293	0.37444276	0.546590549	0.55452515	0.437066155	1.051497802	0.000133272	1.126798021	2.290235424	1.34E-06	0.009697648	-4.287564192	1.36E-05
ENSMUSG00000034467	Dynlrb2	0.007508503	-4.809342494	2.71E-28	1.285256908	6.994184852	3.92E-80	0.011905885	-2.60718536	1	0	-4.614795884	0.014042459	0.003373358	-4.503056352	7.91E-05	0.019866643	-3.104517575	8.68E-11	0.006628224	-3.471951599	0.055283483	0	-4.946230698	0.000640968
ENSMUSG00000020044	Timp3	1.457332231	2.555572946	3.23E-28	0.088545883	-3.148809493	1.00E-08	0.345270655	-1.073257763	1	0.108667989	-2.74299376	0.013657577	0.222641641	-1.789621772	0.010603695	0.075051764	-3.644281554	1.04E-24	0.954464206	0.399075282	0.714764853	0.882485951	0.28522339	0.708590975
ENSMUSG00000025129	Ppp1r27	0.004095547	-5.507026529	3.83E-28	1.258424822	8.548773703	6.60E-86	0	-3.516896474	1	0	-4.52168648	0.031784839	0.003373358	-4.409758717	0.000321941	0.001103702	-6.307959703	1.93E-18	0.006628224	-3.378653964	0.105122109	0.004848824	-3.850112544	0.008195776
ENSMUSG00000040339	Fam102b	0.091467222	-2.925306951	4.26E-28	0.79154653	0.925399973	0.012053891	0.595294233	0.408678685	1	0.694267708	0.648860507	0.688509835	0.185534701	-1.347778127	0.081241022	1.047413588	2.011972415	4.22E-17	0.192218486	-1.240306865	0.415368058	0.160011189	-1.527652841	0.074676079
ENSMUSG00000097767	Miat	0.023208101	-4.249096432	4.43E-28	2.58124665	7.06580044	7.88E-89	0.011905885	-3.610005879	1	0.084519547	-1.689472571	0.68013872	0.013493433	-4.179715927	4.96E-05	0.007725917	-5.395599703	5.64E-22	0.013256447	-3.888400047	0.02744059	0	-5.947638892	4.91E-05
ENSMUSG00000021508	Cxcl14	0.006825912	-4.95489127	5.12E-28	1.344287497	8.015769088	9.21E-89	0	-3.626814166	1	0.024148442	-2.298492339	0.370550859	0.003373358	-4.519897342	0.000116724	0.001103702	-6.418098327	3.34E-20	0	-4.491580406	0.020775242	0	-4.963038986	0.000906103
ENSMUSG00000034220	Gpc1	0.097610543	-2.880508656	1.02E-27	1.041084927	1.353771769	5.50E-05	0.976282543	1.085553453	0.872074399	1.3221272	1.612934535	0.002565768	0.684791714	0.597642316	0.428686148	0.611451136	0.522441545	0.106925112	0.861669075	0.922026263	0.202571169	0.009697648	-5.109461047	1.22E-07
ENSMUSG00000042581	Thsd7b	0.007508503	-4.625310547	1.34E-27	1.177928565	8.212608371	2.54E-95	0	-3.430184841	0.975484057	0.006037111	-3.431779508	0.059464023	0	-5.326055834	1.24E-05	0	-7.224256819	8.06E-22	0	-4.294951081	0.01916994	0	-4.76640966	0.000698775
ENSMUSG00000021062	Rab15	0.060750618	-3.034447444	3.88E-27	1.137680436	2.28746816	1.42E-13	0.476235387	0.58389645	1	0.096593768	-1.720858404	0.26336532	0.239508432	-0.460073182	0.959951952	0.403955083	0.434319984	0.240171333	1.186452034	2.039801055	5.17E-05	0.004848824	-5.158118993	8.74E-07
ENSMUSG00000031284	Pak3	0.035494743	-3.4222316	8.89E-27	1.679688569	4.336547167	6.15E-48	0.119058847	-0.944990126	1	0.012074221	-3.837188306	0.005261646	0.064093806	-1.963668132	0.018980998	0.199770136	-0.382112526	0.519711593	0.039769342	-2.468317096	0.08814006	0.004848824	-4.755194873	2.99E-05
ENSMUSG00000030862	Cpxm2	0.021842919	-3.743187856	1.10E-26	0.061713797	-1.664892075	0.010488717	1.595388546	3.347868646	2.06E-07	0.084519547	-1.108784725	0.932759292	0.047227015	-1.999865712	0.027438205	0.49887349	2.52447162	4.77E-19	0.125936249	-0.543012979	1	0.004848824	-4.374590871	0.000253654
ENSMUSG00000044164	Rnf182	0.030034013	-3.531837606	1.50E-26	1.626024397	4.642531462	9.65E-53	0.071435308	-1.469762499	1	0.464857509	1.135330958	0.19967133	0.040480298	-2.461862016	0.003203577	0.077259169	-1.803152646	1.81E-06	0.006628224	-4.150729151	0.005452781	0.009697648	-4.035460465	0.000279131
ENSMUSG00000063765	Chadl	0.122866418	-2.809199301	1.59E-26	0.179774975	-1.748075042	0.00067223	1.476329699	1.430223966	0.313345945	0.905566576	0.717469859	0.581914345	0.593711043	0.075269983	1	1.288020714	1.968763079	1.15E-15	1.338901178	1.324057587	0.027034613	0.009697648	-5.374590871	4.27E-08
ENSMUSG00000025492	Ifitm3	1.75630718	2.422358705	1.81E-26	0.045614546	-4.373902667	1.06E-13	0.059529423	-3.705842413	0.218532552	0.108667989	-3.041943291	0.003976168	0.057347089	-4.011467914	6.33E-09	0.038629584	-4.901707963	3.61E-37	0.07291046	-3.567969575	0.001038234	2.962631408	1.924755721	3.32E-06
ENSMUSG00000022451	Twf1	0.195221086	-2.810515943	2.09E-26	0.694951021	-0.408663238	0.625650407	1.500141468	0.753883352	1	0.338078188	-1.438330733	0.449434748	0.296855521	-1.672195133	0.020181808	2.603633988	2.947183732	1.02E-34	0.470603879	-0.954552382	0.659468042	0.184255308	-2.325275764	0.004946182
ENSMUSG00000039298	Cdk5rap2	0.041638064	-3.467209042	2.97E-26	2.253895204	4.928787129	8.56E-59	0.047623539	-2.362219247	1	0.1147051	-1.346793671	0.745073316	0.077587239	-1.969401245	0.024848346	0.076155466	-2.259213299	4.25E-09	0.357924077	0.300963046	0.862761092	0.053337063	-2.426010962	0.018624405
ENSMUSG00000015001	Oc90	0.095562769	-5.392158994	3.80E-26	0.104645134	-4.668888014	2.60E-05	0.154776501	-3.929355429	1	0.078482437	-4.934145435	0.129489415	0.384562834	-2.770706994	0.098151679	0.103748027	-4.947801647	2.42E-14	56.56526067	8.859889467	1.25E-71	0.043639415	-5.751652144	0.003922584
ENSMUSG00000034765	Dusp5	0.083276127	-3.10425981	5.45E-26	0.053664172	-3.187661175	1.92E-07	0.654823657	0.516110632	1	0.205261757	-1.185085321	0.79415402	0.418296416	-0.159395542	1	1.047413588	1.940811386	2.36E-13	2.492212094	2.716233844	6.59E-09	0.077581183	-2.573871866	0.005611239
ENSMUSG00000026247	Ecel1	0.002047774	-6.197127671	5.95E-26	0.372965992	2.027351716	3.47E-05	0.011905885	-2.388083008	1	0.006037111	-3.392873014	0.229729356	0.043853657	-1.436614209	0.513963075	0.058496228	-1.245380111	0.029888328	1.517863217	4.649618744	9.94E-19	0	-4.727590412	0.007723468
ENSMUSG00000060424	Pantr1	3.434116372	2.258409508	7.27E-26	1.384535625	-0.424384028	0.55015111	2.226400433	0.298474332	1	1.660205389	-0.132436747	1	0.151801119	-3.660034557	4.66E-09	0.556266015	-1.996875304	1.63E-11	0.119308026	-3.910497202	9.81E-05	0.096976478	-4.23712723	9.80E-08
ENSMUSG00000025856	Pdgfa	0.088736857	-2.901000362	7.36E-26	0.147576472	-1.642157284	0.002317388	0.404800079	-0.081564976	1	0.24148442	-0.852501361	1	0.27998873	-0.6681483	0.721261808	1.1445394	2.512225063	1.15E-24	1.338901178	1.754893538	0.001189212	0.02424412	-3.988802082	1.59E-05
ENSMUSG00000010175	Prox1	0.011604051	-4.49411794	1.09E-25	0.542008132	2.086217859	8.01E-07	0.011905885	-2.886130284	1	2.15524845	4.824625774	5.57E-27	0.097827388	-0.808439641	0.840437393	0.003311107	-5.675540885	4.69E-19	0.07291046	-1.14247505	0.815963107	0	-5.224680156	0.000672454
ENSMUSG00000028441	1110017D15Rik	0.008191095	-4.711040421	2.16E-25	1.317455411	7.266847959	1.21E-75	0.023811769	-2.039063848	1	0.006037111	-3.631604172	0.083714014	0.006746716	-3.934934841	0.000778372	0.009933322	-4.076503199	2.17E-13	0.006628224	-3.491580406	0.090807268	0	-4.965821426	0.001461181
ENSMUSG00000049422	Chchd10	0.138566015	-2.718275616	3.23E-25	1.711887071	1.840335699	6.13E-09	0.500047156	-0.260556721	1	0.688230597	0.20278817	1	1.845226933	1.89953971	2.28E-07	0.482317954	-0.414743266	0.361968824	1.345529402	1.232590467	0.047880771	0.082430006	-2.869723261	0.000492614
ENSMUSG00000042655	Fam159b	0.003412956	-5.477300322	4.64E-25	0.101961926	-0.094662059	1	0.023811769	-1.672501804	1	1.527388958	5.145070112	2.38E-27	0.344082536	1.947003979	0.000571122	0.001103702	-6.055129548	4.23E-16	0.006628224	-3.125823809	0.182668446	0	-4.600866727	0.005277838
ENSMUSG00000040152	Thbs1	0.090784631	-3.017760494	7.15E-25	0.520542464	0.136319824	0.845850756	1.595388546	1.809491269	0.095976461	1.805096041	2.112185621	4.61E-05	0.290108805	-0.762505829	0.671802477	0.40285138	-0.323006246	0.596771709	3.526214984	3.334106152	4.87E-15	0.02424412	-4.129452522	3.42E-05
ENSMUSG00000022054	Nefm	0.006825912	-4.6315425	7.19E-25	1.022302467	6.579834187	2.30E-68	0.226211809	1.078927019	1	0.006037111	-3.311763411	0.106385694	0	-5.206316589	5.78E-05	0.00441481	-4.768650289	2.01E-15	0	-4.175211836	0.032494062	0	-4.646670416	0.001917026
ENSMUSG00000020911	Krt19	0.013651824	-4.007735369	1.90E-24	0	-5.898978761	1.22E-08	0	-3.640673015	0.929329761	0	-4.645463021	0.010815445	0.118067537	-0.266689207	1	0.323384807	1.950104437	5.67E-10	1.153310916	3.529355767	2.92E-13	0	-4.976897834	0.000404212
ENSMUSG00000023064	Sncg	0.016382189	-4.797197064	2.60E-24	2.704674245	7.437973493	1.14E-70	0.035717654	-2.654399998	1	0	-5.663282758	0.021695991	0.003373358	-5.553000783	7.32E-05	0.012140727	-4.852538358	5.09E-15	0.019884671	-3.519166238	0.179993029	0.038790591	-2.813852651	0.089397382
ENSMUSG00000022602	Arc	0.071672077	-3.076012603	5.89E-24	0.059030589	-2.810316073	6.15E-06	0.428611848	0.148236375	1	0.048296884	-2.924651147	0.033547227	0.391309551	-0.001834366	1	0.987813658	2.323792281	6.40E-18	1.676940585	2.30567821	1.12E-05	0	-6.434070732	4.09E-07
ENSMUSG00000020427	Igfbp3	0.075767624	-3.362276141	6.31E-24	0.67885177	0.501070107	0.332064298	4.000377249	3.245502287	2.84E-06	2.843479047	2.863770029	1.48E-08	0.016866791	-4.751429578	6.81E-07	0.482317954	-0.069121681	1	0.006628224	-5.308452867	0.001101863	1.023101845	1.124371307	0.069196715
ENSMUSG00000004864	Mapk13	0.060750618	-2.79797125	9.47E-24	0.241488772	-0.223154342	0.91376118	0.452423617	0.734348734	1	0.283744194	0.042388654	1	0.516123804	0.999358437	0.052672148	0.496666085	1.255558831	2.13E-06	1.007489995	2.019403358	5.85E-05	0.004848824	-4.940584135	2.18E-06
ENSMUSG00000070509	Rgma	0.125596782	-2.695156641	1.13E-23	0.107328343	-2.423648956	7.32E-06	0.53576481	0.00441303	1	0.283744194	-0.937475187	0.931661326	0.398056267	-0.464368663	0.959951952	1.409427979	2.483052364	1.65E-24	1.690197032	1.782918446	0.000815704	0.004848824	-5.88801194	3.00E-08
ENSMUSG00000020422	Tns3	0.120136053	-2.741849411	1.97E-23	0.024148877	-4.460768662	4.50E-12	0.035717654	-3.528869116	0.412252196	0.066408216	-2.94272272	0.012789578	0.273242014	-1.007859653	0.354684475	1.729501678	3.671473176	8.22E-50	0.54351434	0.041509213	1	0.043639415	-3.538687735	9.02E-05
ENSMUSG00000058799	Nap1l1	4.253225822	2.130673444	2.09E-23	1.159146105	-1.061008762	0.032702251	0.821506042	-1.496312142	1	1.249681874	-0.905700853	0.87579959	0.853459624	-1.500363947	0.023017341	0.987813658	-1.460715572	5.83E-07	0.68933526	-1.770005346	0.119738057	0.766114177	-1.633347743	0.035412996
ENSMUSG00000030498	Gas2	0.139931198	-2.70203368	4.85E-23	0.359549949	-0.804818701	0.191968469	1.952565086	1.764086071	0.088054005	1.714539383	1.635387603	0.004074813	0.792739176	0.435718572	0.710357606	0.534191967	-0.227911244	0.754245831	4.566846098	3.393438009	3.92E-17	0.02424412	-4.461930536	2.67E-06
ENSMUSG00000060591	Ifitm2	2.962445846	2.112243736	5.14E-23	1.196711025	-0.459982475	0.494005077	0.523858925	-1.617749564	1	0.857269692	-0.929897932	0.849410821	0.590337684	-1.51303159	0.022125815	0.428236536	-2.211697664	1.12E-13	0.855040851	-0.930668337	0.611207017	0.824300064	-0.996238424	0.275241167
ENSMUSG00000039481	Nrtn	0.086689084	-2.693595286	6.73E-23	0.069763423	-2.494967073	6.33E-06	0.202400039	-0.831324467	1	0.108667989	-1.757037327	0.244279649	0.809605967	1.277729448	0.00423502	0.699747329	1.402709187	6.99E-08	1.948697754	2.671807303	1.45E-09	0.014546472	-4.352435703	5.93E-06
ENSMUSG00000036446	Lum	0.266210571	-2.797250538	1.87E-22	0.096595509	-3.762473915	1.46E-09	3.131247668	1.407173356	0.485444392	0.084519547	-3.818714816	0.001988897	4.911609534	2.461327631	1.16E-10	2.496574854	1.653143327	2.44E-09	0.053025789	-4.417612399	0.000619218	0.033941767	-5.059321682	6.92E-07
ENSMUSG00000029570	Lfng	0.011604051	-4.310995636	2.31E-22	0.321985029	1.305717775	0.009108422	0.833411927	2.635859395	0.010783949	1.79905893	4.637662236	3.90E-22	0.010120075	-3.598634012	0.002366751	0.014348131	-3.662812125	1.77E-11	0.059654013	-1.22965962	0.823874251	0.08727883	-0.750871235	0.842778526
ENSMUSG00000026989	Dapl1	0.004778138	-5.567745259	2.36E-22	0.069763423	-1.206181263	0.322745029	0	-3.769877215	1	0.018111332	-2.767080727	0.622013654	0.016866791	-3.068119296	0.050948395	0.002207405	-5.973933465	4.02E-14	3.486445642	8.043325077	3.90E-55	0.009697648	-3.516086306	0.068362518
ENSMUSG00000039116	Adgrg6	0.030034013	-3.308824537	3.28E-22	0.450779041	1.455752215	0.000328995	1.012000197	2.533170523	0.00224696	1.44286941	3.418650599	3.76E-14	0.023613507	-2.959147505	0.001085296	0.157829445	-0.376259913	0.556750234	0.139192697	-0.439506788	1	0	-5.413836248	4.88E-05
ENSMUSG00000029781	Fkbp9	0.324913415	-2.442551585	4.14E-22	0.592989095	-1.080923025	0.040738873	3.821788979	1.749367446	0.06537371	0.790861476	-0.6086349	1	0.65443149	-0.915006663	0.386772845	2.95240395	2.283079877	9.21E-22	1.79624861	0.623296223	0.460657142	0.227894724	-2.42803013	0.00228491
ENSMUSG00000074971	Fibin	0.007508503	-4.537643227	4.15E-22	0.016099251	-2.77520222	0.001633128	0.17858827	0.706999538	1	0.012074221	-2.757753838	0.309378862	0.016866791	-2.638590794	0.03455554	0.094918407	-0.370525297	0.69905817	1.988467096	5.781567635	4.07E-37	0	-4.680940318	0.003897124
ENSMUSG00000035093	Secisbp2l	0.086006492	-2.571379835	4.28E-22	0.445412624	0.433243627	0.332867776	0.190494155	-0.791669717	1	0.223373089	-0.611232206	1	0.269868656	-0.358319683	1	0.664428852	1.492086332	3.13E-09	1.385298744	2.215719046	2.35E-06	0.063034711	-2.411505561	0.004058183
ENSMUSG00000021765	Fst	0.015699598	-4.598898916	4.82E-22	0.005366417	-5.076139418	3.44E-06	0.011905885	-3.404421745	1	0	-5.410835493	0.034929551	2.877474542	8.062290387	2.25E-72	0.007725917	-5.188712703	2.57E-15	0.013256447	-3.682599912	0.173278642	0	-5.742270307	0.001884864
ENSMUSG00000053113	Socs3	2.265520222	2.151091447	6.02E-22	0.032198503	-5.277702561	1.65E-17	0.666729541	-0.872512887	1	0.1147051	-3.400411821	0.000955439	0.900686638	-0.463888461	0.93862335	0.567303039	-1.331550917	1.79E-05	0.994233548	-0.300436459	1	0.455789447	-1.459189427	0.090990202
ENSMUSG00000055373	Fut9	0.002730365	-5.158992542	6.71E-22	0.040248129	-0.862665061	0.385488716	0.250023578	1.889423808	0.389194898	0.211298868	1.678612171	0.061311743	0.033733582	-1.068813066	0.659148206	0.022074048	-1.977544719	0.000135992	1.087028679	5.163629642	8.39E-28	0	-4.023046295	0.013123562
ENSMUSG00000017009	Sdc4	0.271671301	-2.477136785	8.45E-22	0.340767489	-1.673652453	0.001197845	1.369176737	0.437805179	1	1.968098024	1.01554341	0.195527908	2.405204394	1.426526829	0.000544697	1.936997732	1.44400121	1.82E-08	1.570889006	0.65974152	0.43777165	0.164860013	-2.659298025	0.001160694
ENSMUSG00000075334	Rprm	0.083958719	-3.180525704	8.87E-22	3.751125589	4.941623687	1.17E-53	0.035717654	-3.418970054	1	0.380337962	-0.374684068	1	0.492510297	0.004671069	1	0.045251799	-3.789837564	1.21E-17	0.132564473	-1.877682661	0.346031305	0.009697648	-5.171036326	2.79E-05
ENSMUSG00000019894	Slc6a15	0.010238868	-4.453544198	2.45E-21	0.005366417	-4.346744205	2.03E-05	0.011905885	-2.676095069	1	0	-4.683574162	0.049787773	0.003373358	-4.571966062	0.00064157	0.131340587	-0.204546394	0.934389267	2.624776567	6.018671727	2.85E-38	0.009697648	-3.424663279	0.030068726
ENSMUSG00000025932	Eya1	0.215698822	-2.36463335	2.83E-21	1.435516588	1.086641896	0.00179807	1.047717851	0.48905949	1	1.177236548	0.682501346	0.607735176	0.586964326	-0.383901501	1	1.49220566	1.55181886	3.14E-10	0.54351434	-0.479652504	1	0.019395296	-5.04584151	2.82E-08
ENSMUSG00000069601	Ank3	0.082593536	-2.563679142	5.38E-21	1.516012845	2.9771386	1.57E-24	0.154776501	-1.009665277	1	0.199224647	-0.709727397	1	0.276615372	-0.251075317	1	0.289170032	-0.230892139	0.745430865	0.768873944	1.320113452	0.034637701	0.009697648	-4.581646525	4.20E-06
ENSMUSG00000031661	Nkd1	1.507161389	2.123206667	5.43E-21	0.214656686	-2.021816743	6.56E-05	0.333364771	-1.271169672	1	0.169039094	-2.275959677	0.045604891	0.333962461	-1.345836459	0.078234714	0.524258645	-0.790030864	0.019850917	0.205474933	-1.992441506	0.094802601	0.063034711	-3.665375015	1.06E-05
ENSMUSG00000009905	Kdsr	0.110579776	-2.485239788	7.00E-21	0.461511875	0.16864197	0.78123466	0.476235387	0.215190201	1	0.489005951	0.250903024	1	0.232761716	-0.880419592	0.455695771	1.035272862	2.283551417	4.64E-21	0.318154735	-0.384603989	1	0.048488239	-3.048087025	0.000385414
ENSMUSG00000037016	Frem2	0.02252551	-3.223871734	9.09E-21	0.115377969	-0.263748389	0.926678155	0.023811769	-2.002323301	1	0.567488387	2.268559197	3.87E-05	0.414923058	1.867118857	3.31E-05	0.008829619	-4.194154788	2.54E-17	1.299131836	3.871155296	2.41E-19	0.029092943	-2.104660061	0.057031198
ENSMUSG00000029648	Flt1	0.010238868	-4.183861416	2.94E-20	0	-5.675666546	9.08E-07	0	-3.417360801	1	0.078482437	-0.572312553	1	0.458776715	2.306752993	8.64E-06	0	-7.211432779	2.71E-18	0.006628224	-3.278903139	0.14808621	1.367368342	4.823388113	1.59E-27
ENSMUSG00000027820	Mme	1.120132174	2.123743249	3.90E-20	0.045614546	-3.791804187	7.24E-11	0.154776501	-1.898707196	1	0.012074221	-5.133121192	1.27E-05	0.124814253	-2.338100667	0.000532516	0.057392525	-3.746278347	3.72E-25	2.863392619	2.493917452	2.53E-08	0.033941767	-4.046235922	4.96E-06
ENSMUSG00000029359	Tesc	0.026621057	-3.069494391	4.31E-20	1.084016265	4.716650876	1.87E-51	0	-3.684147341	0.699321203	0.12074221	-0.24206919	1	0.229388357	0.723064336	0.410636745	0.005518512	-4.879811288	2.31E-20	0.006628224	-3.546234481	0.021498614	0.004848824	-4.017693061	0.000635027
ENSMUSG00000003541	Ier3	1.606137114	2.179070647	6.85E-20	0.03756492	-4.56551089	4.47E-13	0.238117693	-1.818994982	1	0.036222663	-4.415233604	0.000129151	0.24288179	-1.893008977	0.009575943	0.158933147	-2.766717029	8.48E-16	0.821899733	-0.061176593	1	1.905587796	1.259023594	0.012618782
ENSMUSG00000056596	Trnp1	0.032764378	-2.98585404	7.40E-20	1.277207282	4.800715141	4.56E-54	0.071435308	-1.078775362	1	0.090556658	-0.869824454	1	0.148427761	-0.198899118	1	0.020970346	-3.327702468	1.83E-14	0.106051578	-0.639974709	1	0.004848824	-4.233943078	0.000336582
ENSMUSG00000021215	Net1	0.059385435	-2.822632112	7.75E-20	0.03756492	-2.927205313	6.99E-06	1.440612045	2.518215094	0.001300279	0.078482437	-1.774667221	0.405056784	0.087707313	-1.699356601	0.062740684	0.707473246	2.37931981	4.94E-18	0.497116774	0.898174048	0.301281018	0.174557661	-0.670467987	0.730794859
ENSMUSG00000033022	Cdo1	0.111262367	-2.483827965	9.47E-20	0.03756492	-3.526523107	5.41E-09	0.761976619	0.895676985	1	0.048296884	-3.015675321	0.011542728	2.273643424	3.153086211	1.20E-22	0.556266015	0.574653526	0.086546244	0.662822365	0.702649163	0.430682266	0.004848824	-5.523659526	3.05E-07
ENSMUSG00000019997	Ctgf	0.100340908	-2.840066326	9.72E-20	0.091229092	-2.462689552	0.000124813	2.690729935	2.666757941	0.000572617	0.1147051	-2.029269721	0.305143788	1.012007459	1.250996602	0.020340704	0.983398848	1.692918469	6.75E-09	0.656194142	0.50197253	0.657147523	0.038790591	-3.521980021	0.000912631
ENSMUSG00000041378	Cldn5	0.003412956	-6.302155148	1.01E-19	0.002683209	-5.337953442	0.000406193	0.011905885	-3.079647696	1	0.006037111	-4.084437702	0.622013654	0.006746716	-4.388519921	0.036113727	0.003311107	-5.869644262	4.72E-11	0.079538684	-1.221415626	1	3.316595553	8.773289762	8.23E-50
ENSMUSG00000021974	Fgf9	0.010921459	-3.985633787	1.01E-19	0.029515294	-1.948685041	0.019634027	0.071435308	-0.48564554	1	0.018111332	-2.308282842	0.452019401	0.239508432	1.229419903	0.088532293	0.030903668	-2.149723207	1.25E-05	1.862530847	5.577316393	1.74E-35	0	-4.650134272	0.003378424
ENSMUSG00000025780	Itih5	0.146074519	-2.52763219	1.37E-19	0.533958507	-0.086317775	1	0.023811769	-4.032070645	0.309711736	2.553697743	2.436285964	3.02E-07	3.309264391	3.358223194	1.26E-23	0.248333043	-1.425463242	3.35E-05	0.079538684	-2.7743324	0.029645254	0.014546472	-4.952556777	1.43E-06
ENSMUSG00000020576	Nbas	0.023208101	-3.423059658	1.61E-19	1.266474448	5.098521512	1.60E-48	0.047623539	-1.490201608	1	0.030185553	-2.229505728	0.383668118	0.040480298	-1.987831507	0.073641704	0.056288823	-1.78578718	5.92E-05	0.07291046	-1.07468496	0.807376009	0.014546472	-3.150801842	0.013331556
ENSMUSG00000027800	Tm4sf1	0.154948204	-2.49210511	2.32E-19	0.330034655	-0.889963282	0.15377165	0.785788388	0.439971474	1	1.539463179	1.507153203	0.01478565	0.283362088	-1.100003847	0.298967816	1.027546945	1.224094096	1.71E-05	0.07291046	-2.943735499	0.018294378	2.128633695	2.105508272	1.28E-06
ENSMUSG00000025823	Pdia4	0.176108532	-2.294526287	2.79E-19	0.236122355	-1.402406811	0.006742239	1.6311062	1.523387121	0.205358649	0.796898587	0.461776092	0.941518542	0.414923058	-0.536810934	0.846861801	1.312302167	1.90427538	9.42E-15	1.338901178	1.262785837	0.040098381	0.096976478	-2.61055099	0.001401143
ENSMUSG00000021262	Evl	0.359725567	-2.494986248	3.69E-19	10.09154745	4.782560316	2.80E-63	0.392894194	-1.78874395	1	0.319966857	-2.120239901	0.151095763	0.401429625	-1.839777608	0.019670299	0.358703284	-2.233392032	1.35E-10	0.470603879	-1.559875687	0.351506415	0.33456885	-2.072566431	0.026805775
ENSMUSG00000042066	Tmcc2	0.032764378	-2.85805227	7.21E-19	1.180611773	4.818291138	2.13E-55	0.083341193	-0.764823988	1	0.048296884	-1.597155725	0.532014532	0.043853657	-1.838073302	0.044484062	0.050770311	-1.902057056	9.10E-07	0.033141118	-2.049680954	0.200094024	0.043639415	-1.774049723	0.096558082
ENSMUSG00000001313	Rnd2	0.090784631	-2.473291177	8.37E-19	0.152942889	-1.219783995	0.034772698	0.71435308	1.11493821	0.921158057	0.664082155	1.036236768	0.233946467	1.966667828	3.322003914	6.17E-25	0.260473769	-0.488314394	0.290607574	0.391065196	0.225104157	0.937080153	0.009697648	-4.636228669	6.82E-06
ENSMUSG00000033685	Ucp2	0.21433364	-2.262139469	8.73E-19	2.100952315	1.947926419	4.54E-10	0.869129581	0.316938181	1	1.020271675	0.568785111	0.790277598	0.947913653	0.476959337	0.623960395	0.563991932	-0.407595769	0.379711724	1.252734271	0.881371692	0.238516289	1.17826421	0.803975832	0.149132187
ENSMUSG00000034164	Emid1	0.060068026	-2.586529391	1.74E-18	0.254904815	0.092769386	0.937670731	0.821506042	1.848620889	0.085841367	2.076766013	3.73884107	4.98E-21	0.414923058	0.876566796	0.170812272	0.066222145	-2.159841047	3.39E-09	0.623053024	1.469374647	0.022612255	0.048488239	-2.258288549	0.019576773
ENSMUSG00000057329	Bcl2	0.427302097	-2.211800986	2.40E-18	0.252221606	-2.544305787	9.46E-07	1.309647314	-0.056679391	1	0.531265724	-1.38669333	0.481326061	0.387936193	-1.887494405	0.005406672	4.075973005	3.149974087	1.05E-40	1.153310916	-0.245450168	1	0.242441195	-2.532665787	0.001735839
ENSMUSG00000003814	Calr	0.492830853	-2.086711569	4.90E-18	1.918494132	0.45437227	0.269060188	2.774071128	0.954867049	0.992771578	2.016394908	0.496806159	0.863415887	1.389823577	-0.069430963	1	2.335434302	1.009370396	0.000103591	4.109498666	1.61292669	0.00187216	0.688532995	-1.117556238	0.209518567
ENSMUSG00000057897	Camk2b	0.027303648	-3.001776852	5.66E-18	1.231592736	5.84789541	7.84E-69	0.023811769	-2.06670253	1	0.018111332	-2.653714874	0.131621261	0.010120075	-3.544795861	0.000316157	0.019866643	-3.153329825	4.87E-12	0.019884671	-2.513691107	0.148695592	0	-4.99335461	0.000254938
ENSMUSG00000020644	Id2	0.957675466	-2.059761463	1.13E-17	1.918494132	-0.583554671	0.344017421	6.47680126	1.255049769	0.505333816	7.099641953	1.45955956	0.013486143	8.494115938	1.900785016	1.52E-07	3.651047576	0.554450802	0.078148024	2.087890451	-0.430146139	1	0.673986523	-2.101771781	0.006425587
ENSMUSG00000061808	Ttr	0.013651824	-6.063987915	1.38E-17	0.021465669	-4.737305612	0.004840955	0	-5.654399998	1	0.024148442	-4.334526941	0.920580618	0.060720448	-3.289995085	0.311112919	0.008829619	-6.273071845	7.78E-11	13.60111494	9.621855198	1.42E-48	0.004848824	-5.989941561	0.103373324
ENSMUSG00000054752	Fsd1l	0.053242114	-2.609697487	1.47E-17	1.411367711	4.09653193	3.20E-41	0.309553001	0.556166988	1	0.470894619	1.20114483	0.144414422	0.047227015	-2.210011073	0.008731621	0.066222145	-1.996902476	1.14E-07	0.07291046	-1.506358461	0.407111875	0.009697648	-3.994263394	0.000280958
ENSMUSG00000032232	Cgnl1	0.023890692	-3.04361576	1.78E-17	0.010732834	-3.432079903	1.42E-05	0	-3.507851335	0.921158057	0.018111332	-2.503539133	0.197635796	1.221155667	5.152458816	7.87E-49	0.009933322	-3.952514482	7.24E-15	0.172333815	0.463131761	0.758397437	0.179406485	0.520337102	0.547904107
ENSMUSG00000017390	Aldoc	0.054607297	-2.488800222	2.05E-17	0.160992515	-0.382589133	0.705157414	0.583388349	1.566244761	0.289030691	1.038383007	2.627539529	1.38E-08	0.327215745	0.742510759	0.308711405	0.232881209	0.231085457	0.682213444	0.576655458	1.596642215	0.009204244	0	-5.510380188	6.60E-06
ENSMUSG00000056895	Hist3h2ba	0.345391152	-2.091296485	2.23E-17	3.922850938	2.503657153	1.53E-17	0.869129581	-0.234233262	1	1.79905893	0.867317517	0.335103196	1.059234474	0.058198263	1	0.952495181	-0.130989787	0.923653535	1.299131836	0.363053841	0.744414852	0.048488239	-4.345168679	3.05E-07
ENSMUSG00000046352	Gjb2	0.22047696	-2.442240169	2.49E-17	0.429313372	-0.980856359	0.133622048	10.46527262	4.158729296	2.52E-15	0.265632862	-1.625277368	0.480623488	0.968153802	0.287922741	0.931758398	1.374109502	1.147691465	0.000151944	0.019884671	-4.997353649	0.000286063	0.014546472	-5.468812229	5.74E-07
ENSMUSG00000024644	Cndp2	0.048463976	-3.12299194	2.64E-17	0.096595509	-1.579211114	0.043594855	0.190494155	-0.472369748	1	0.126779321	-1.097878771	1	0.097827388	-1.529723613	0.271808426	0.084985086	-1.976656633	1.13E-05	4.812090373	5.906918124	3.68E-45	0.135767069	-1.020464455	0.612969088
ENSMUSG00000075330	A930003A15Rik	0.004095547	-5.1613151	3.09E-17	0	-5.434365663	0.000138506	0	-3.176059917	1	0	-4.180849923	0.327009457	0.016866791	-2.46780883	0.239933628	0.003311107	-4.958666709	5.49E-10	2.41267341	9.13008994	3.90E-55	0	-4.512284736	0.048722642
ENSMUSG00000090394	4930523C07Rik	0.055972479	-2.607104825	3.72E-17	0.203923852	-0.169481159	1	0.166682385	-0.384353695	1	1.352312753	2.943956737	2.78E-10	0.182161343	-0.333695896	1	0.182110898	-0.417055711	0.480217007	1.10691335	2.533841012	8.72E-07	0.252138843	0.168821259	0.916403262
ENSMUSG00000016918	Sulf1	0.112627549	-2.404848152	5.21E-17	0.032198503	-3.681599502	1.39E-08	0.166682385	-1.214867937	1	0.036222663	-3.327077215	0.010540191	0.438536566	0.135228707	1	0.528673455	0.544260023	0.139190097	4.401140506	4.240660314	4.17E-28	0.014546472	-4.468812229	1.88E-05
ENSMUSG00000021848	Otx2	0.002047774	-5.308281251	5.52E-17	0	-4.769178432	0.000411184	0	-2.510872687	1	0	-3.515662692	0.376409136	0.003373358	-3.400694635	0.048886715	0.002207405	-4.707858605	2.81E-09	1.531119664	9.383208877	2.96E-56	0.004848824	-2.841048461	0.160778855
ENSMUSG00000052727	Map1b	0.078497989	-2.45335358	6.24E-17	1.049134553	2.358380934	1.39E-12	0.238117693	-0.241442809	1	0.205261757	-0.489733334	1	0.924300146	1.977191112	1.21E-06	0.208599756	-0.602406573	0.182830541	0.053025789	-2.345136838	0.100528713	0.140615893	-1.050567358	0.384898406
ENSMUSG00000024597	Slc12a2	0.149487475	-2.158006084	7.22E-17	0.668118935	0.613656883	0.137510692	0.166682385	-1.406153672	1	0.301855525	-0.613911609	1	0.202401492	-1.237807909	0.137698701	1.099287602	2.13741166	1.15E-18	0.517001445	0.18244992	0.967477396	0.067883535	-2.742378491	0.001108624
ENSMUSG00000064138	Fam172a	0.09624536	-2.273070563	8.66E-17	1.577726643	3.166394054	3.07E-27	0.285741232	-0.119701721	1	0.338078188	0.105654623	1	0.212521566	-0.60916468	0.805469744	0.259370067	-0.379415803	0.468810146	0.278385393	-0.179077926	1	0.063034711	-2.306293922	0.009726454
ENSMUSG00000053559	Smagp	0.019112554	-3.29217106	9.24E-17	0.155626097	0.395945923	0.538632409	0.011905885	-2.42378707	1	1.237607653	4.129190137	4.31E-18	0.070840522	-0.794638102	0.843569187	0.003311107	-5.211432779	1.77E-16	0.086166908	-0.442204256	1	0.586707693	2.618184425	4.67E-07
ENSMUSG00000032231	Anxa2	0.245732835	-2.096573926	1.25E-16	0.123427594	-2.665214182	4.33E-07	0.964376658	0.415509578	1	0.307892636	-1.26308432	0.594923012	1.332476488	0.978821506	0.050512392	1.407220574	1.478706529	5.91E-09	1.816133281	1.408742139	0.01544035	0.853393008	0.243506306	0.768209891
ENSMUSG00000036309	Skp1a	0.82457018	-1.991582037	1.43E-16	6.640941225	1.88094226	1.48E-09	7.262589648	1.723739605	0.0644458	7.944837423	1.964631581	5.41E-05	3.312637749	0.584788529	0.488206848	1.465716802	-0.809107238	0.011177972	2.406045187	0.06651707	1	0.407301208	-2.552777435	0.000880395
ENSMUSG00000032366	Tpm1	0.458701292	-2.133479324	1.46E-16	7.719591073	3.524507169	1.44E-35	0.321458886	-2.102431359	1	0.410523514	-1.794272317	0.219506217	0.549857386	-1.408656385	0.075724121	0.775902795	-1.036742653	0.00185809	3.181547354	1.271156874	0.043445738	0.378208265	-1.927563138	0.024580011
ENSMUSG00000031760	Mt3	0.081228354	-3.019589486	1.60E-16	0.091229092	-2.322111375	0.00272291	0.011905885	-4.223795343	1	0.012074221	-4.642701881	0.013854136	0.506003729	0.262886051	0.986461821	1.345413239	3.401504349	5.26E-26	0.265128946	-0.694648942	1	0.009697648	-4.974136695	0.000423465
ENSMUSG00000027276	Jag1	0.197951451	-2.570559197	1.76E-16	0.971321504	0.346648039	0.518864277	5.536236371	3.025962824	2.93E-05	4.79346574	3.004600113	7.12E-10	0.080960597	-3.333695896	0.000105327	0.978984039	0.441240854	0.32730415	0.099423355	-2.951012024	0.058899087	0.126069422	-2.66200207	0.012970681
ENSMUSG00000027435	Cd93	0.004778138	-5.203715331	1.86E-16	0.005366417	-4.07776499	0.002609156	0.011905885	-2.407667405	1	0.006037111	-3.41245741	0.661135239	0.006746716	-3.715330237	0.065257645	0.001103702	-6.201739383	2.50E-11	0	-4.275672018	0.333443878	2.089843104	8.901766208	2.96E-51
ENSMUSG00000061702	Tmem91	0.021160327	-3.101595235	1.89E-16	1.038401719	6.003680763	7.46E-63	0.011905885	-2.388083008	1	0.012074221	-2.804620443	0.165442827	0.010120075	-3.277366341	0.002442461	0.016555536	-3.135396888	1.67E-10	0	-4.256131832	0.027070104	0	-4.727590412	0.001274661
ENSMUSG00000042750	Bex2	0.195903677	-2.094129276	2.18E-16	2.29950975	2.576169653	1.65E-18	1.023906081	0.84425293	1	0.778787255	0.449744368	0.956116501	0.802859251	0.51847299	0.562412864	0.484525359	-0.336104658	0.520669623	0.517001445	-0.165344807	1	0.014546472	-4.992672646	1.66E-07
ENSMUSG00000030342	Cd9	0.115357914	-2.203599339	2.21E-16	0.160992515	-1.253855819	0.024109799	1.416800276	2.048957204	0.014030608	0.796898587	1.208065624	0.087822949	0.526243879	0.585395875	0.47875549	0.566199337	0.918552108	0.001302726	1.186452034	1.842155296	0.000540997	0.029092943	-3.515001165	0.000125765
ENSMUSG00000035274	Tpbg	0.127644556	-2.22750132	2.36E-16	0.032198503	-3.705090307	2.18E-09	0.309553001	-0.378680333	1	0.108667989	-1.898249831	0.200752271	2.091482082	2.994495457	1.13E-19	0.571717849	0.678874932	0.032881668	0.76224572	0.949623436	0.215317415	0.004848824	-5.494089204	4.29E-07
ENSMUSG00000071073	Lrrc73	0.028668831	-2.809945082	2.82E-16	1.084016265	5.350522977	1.73E-59	0.071435308	-0.724491894	1	0.018111332	-2.545533222	0.166835536	0.010120075	-3.436614209	0.00046499	0.028696263	-2.510277261	6.40E-09	0.039769342	-1.589258133	0.453101306	0	-4.885809912	0.00034731
ENSMUSG00000024640	Psat1	0.210920684	-2.16283647	3.09E-16	3.751125589	3.648177968	8.13E-37	0.273835347	-1.225328983	1	0.59767394	-0.123858271	1	0.414923058	-0.689312159	0.710927839	0.363118093	-1.03705103	0.002350275	0.477232103	-0.454872561	1	0.106674126	-2.623567347	0.002389851
ENSMUSG00000020048	Hsp90b1	0.318770095	-1.995104366	3.45E-16	0.869359579	-0.036262359	1	1.80969447	1.052590846	0.885760525	0.990086123	0.162343363	1	0.968153802	0.133641793	1	1.503242684	1.129674705	1.26E-05	2.783853935	1.778869153	0.000399261	0.329720026	-1.471155616	0.078301483
ENSMUSG00000089809	A930011G23Rik	0.023890692	-3.053374726	4.01E-16	0.01878246	-2.754007998	0.000508149	0.011905885	-2.513887724	1	0.042259774	-1.500492258	0.804325612	1.315609697	5.61329483	5.52E-52	0.03200737	-2.314170885	5.26E-07	0.059654013	-1.032427273	0.84817232	0.004848824	-3.850112544	0.004497668
ENSMUSG00000029669	Tspan12	0.102388681	-2.155900256	5.48E-16	0.332717863	0.091848111	0.921692987	0.940564889	1.644487855	0.148817941	1.291941648	2.259952853	1.26E-06	0.502630371	0.752835929	0.244513539	0.368636605	0.307982395	0.491933652	0.377808748	0.286493722	0.878339239	0.213348252	-0.568119768	0.747855358
ENSMUSG00000063450	Syne2	0.179521488	-1.996873719	7.63E-16	0.729832733	0.617115203	0.122785468	0.619106003	0.32025305	1	0.996123233	1.057205158	0.144093495	1.44042395	1.7792357	1.09E-06	0.55847342	0.20889902	0.671854129	0.748989273	0.610764067	0.478236724	0.160011189	-1.671747328	0.041254735
ENSMUSG00000001175	Calm1	1.025251996	-2.045842171	8.05E-16	17.21814943	3.7007785	1.45E-40	0.964376658	-1.632644341	1	3.386818993	0.205897086	1	1.143568429	-1.441336619	0.062287779	0.960221098	-1.90682176	2.11E-09	1.657055914	-0.860368154	0.754385874	3.500850861	0.260882276	0.728522472
ENSMUSG00000020099	Unc5b	0.089419448	-2.214134096	8.87E-16	0.740565567	1.662347774	1.37E-06	0.464329502	0.740378662	1	0.760675924	1.533110879	0.011414172	1.092968056	2.348571076	6.67E-11	0.071740657	-2.293374393	5.90E-11	0	-5.501295561	0.000134773	0.392754737	0.501428223	0.470223896
ENSMUSG00000062960	Kdr	0.003412956	-5.279467554	9.05E-16	0.005366417	-3.734560236	0.006296104	0	-3.069437497	1	0	-4.074227503	0.502062607	0.006746716	-3.372125482	0.105051798	0.002207405	-5.270326468	1.96E-09	0.039769342	-1.102045424	1	1.619507185	8.271861586	9.00E-45
ENSMUSG00000067780	Pi15	0	-6.909453979	1.02E-15	0	-4.352127402	0.004025276	0	-2.093821656	1	0	-3.098611662	0.729262445	0.006746716	-2.388519921	0.365212166	0	-5.887893634	1.17E-08	1.166567363	10.40787093	2.85E-48	0	-3.430046475	0.163414952
ENSMUSG00000049620	Prss33	0.001365182	-5.241555137	1.43E-15	0.016099251	-1.427278917	0.229977403	0	-2.027858394	1	0.006037111	-2.02418682	0.900145	0.023613507	-0.863428876	0.959951952	0.003311107	-3.79639528	3.45E-07	1.000861772	7.4512273	8.77E-42	0	-3.364083213	0.09503011
ENSMUSG00000027999	Pla2g12a	0.160408934	-1.986974695	1.68E-15	0.550057758	0.343468956	0.453718592	0.904847235	1.05686782	0.911908628	0.615785271	0.496165396	0.904515454	1.096341414	1.495229914	0.000142169	0.570614147	0.495087329	0.131512298	0.868297299	1.021763495	0.131810071	0.174557661	-1.373401953	0.114847786
ENSMUSG00000037166	Ppp1r14a	0.047781385	-2.556661852	1.69E-15	1.52674568	5.343991979	8.91E-64	0.011905885	-3.042547779	1	0.054333995	-1.708609558	0.515841159	0.043853657	-2.105789713	0.022252057	0.023177751	-3.334815195	3.35E-14	0.013256447	-3.320262169	0.034515734	0.029092943	-2.560940542	0.018858411
ENSMUSG00000030729	Pgm2l1	0.081910945	-2.175659949	1.79E-15	1.207443859	3.029808762	1.05E-24	0.261929463	0.080666063	1	0.1147051	-1.130495723	0.759638703	0.387936193	0.674384482	0.366328648	0.171073874	-0.724155156	0.058240721	0.291641841	0.219419452	0.945689253	0.038790591	-2.63117408	0.003441795
ENSMUSG00000020577	Tspan13	0.240272106	-1.974039895	1.83E-15	1.878246003	1.839284686	3.45E-09	1.750165046	1.450970905	0.273254977	1.20138499	0.914016655	0.286115612	0.779245743	0.258026438	0.946733613	0.5032883	-0.505401322	0.205638774	0.768873944	0.227547333	0.912417353	1.04249714	0.704058051	0.2141362
ENSMUSG00000033629	Hacd3	0.091467222	-2.213008749	2.54E-15	1.792383329	3.880926156	5.88E-41	0.130964731	-1.068070662	1	0.193187536	-0.584422235	1	0.148427761	-1.011203256	0.384341599	0.148999826	-1.179252373	0.000828906	0.192218486	-0.586081701	1	0.058185887	-2.287450132	0.013554106
ENSMUSG00000036856	Wnt4	0.006825912	-4.232993124	2.77E-15	0	-5.18119458	8.80E-05	0	-2.922888834	1	0	-3.92767884	0.252658356	0.016866791	-2.210933218	0.241691097	0.018762941	-2.467772532	6.59E-05	1.889043741	7.640705099	1.06E-47	0	-4.259113653	0.032490552
ENSMUSG00000068036	Mllt4	0.107849411	-2.069857288	3.22E-15	1.406001294	2.873241239	4.15E-23	0.261929463	-0.22855098	1	0.404486404	0.38918763	1	0.290108805	-0.120925098	1	0.173281279	-1.058849824	0.001552763	0.470603879	0.617002076	0.512718495	0.320022378	0.035050105	1
ENSMUSG00000029790	Cep41	0.040272881	-2.787874285	4.79E-15	0.418580538	1.403941311	0.001684604	0.095247077	-0.82378517	1	2.263916439	4.706173291	2.38E-27	0.043853657	-2.071387009	0.056523673	0.054081418	-2.0525433	3.00E-06	0.07291046	-1.267020148	0.699562758	0.019395296	-3.016620026	0.015730876
ENSMUSG00000026496	Parp1	0.144709336	-2.257933952	5.05E-15	3.380842806	4.558596823	7.56E-54	0.17858827	-1.353157273	1	0.144890652	-1.706495718	0.416573555	0.138307686	-1.834658637	0.028845801	0.12361467	-2.243002858	8.52E-10	0.304898288	-0.637002728	1	0.08727883	-2.438927229	0.012289957
ENSMUSG00000030772	Dkk3	0.105119046	-2.199362346	6.50E-15	0.126110803	-1.471937969	0.011852581	1.083435505	1.780413865	0.109412402	0.223373089	-0.567766976	1	0.016866791	-4.1605129	5.59E-07	0.963532205	2.953783683	2.88E-30	0.006628224	-4.719135953	0.000642939	0.02424412	-3.600866727	0.000249321
ENSMUSG00000031871	Cdh5	0.00546073	-4.952680726	7.72E-15	0.002683209	-4.589410813	0.001643104	0	-3.334519732	1	0.006037111	-3.335895073	0.756785387	0	-5.230390724	0.012732027	0.003311107	-5.118323375	2.93E-09	0	-4.199285971	0.381068242	1.983168978	8.925894479	6.07E-49
ENSMUSG00000038248	Sobp	0.148122292	-1.968066659	8.73E-15	0.059030589	-2.861434618	1.42E-07	0.380988309	-0.072415197	1	0.350152409	-0.212943036	1	1.089594697	1.649097789	1.74E-05	0.844332345	1.681267698	6.80E-12	0.457347432	0.184869082	0.969160374	0	-6.48441963	9.52E-09
ENSMUSG00000022595	Lypd2	0.009556277	-4.046224612	9.44E-15	0.002683209	-4.445740452	0.000277395	0	-3.191206461	1	0	-4.195996466	0.218322528	0.006746716	-3.494561558	0.032350252	0.011037024	-3.487678059	1.28E-07	2.353019397	8.193606391	3.84E-53	0	-4.52743128	0.02733958
ENSMUSG00000026728	Vim	6.298269084	1.680747952	1.31E-14	0.260271232	-3.965268754	4.37E-14	1.45251793	-1.376467454	1	0.319966857	-3.576299172	0.000182132	2.8808479	-0.393972084	0.991519972	1.752679429	-1.311876093	7.53E-06	0.927951312	-2.042256291	0.06331347	6.938667012	0.977013408	0.068362518
ENSMUSG00000006575	Rundc3a	0.041638064	-2.485462362	1.34E-14	1.279890491	5.374343701	4.86E-64	0.035717654	-1.777424024	1	0.048296884	-1.599688992	0.568464061	0.033733582	-2.196192372	0.017152998	0.011037024	-4.094393358	2.35E-17	0.006628224	-3.647199627	0.021496944	0.033941767	-2.103577633	0.059079218
ENSMUSG00000047844	Bex4	0.309213818	-1.848203167	2.00E-14	1.561627391	1.148489413	0.000710019	1.035811966	0.398214628	1	1.020271675	0.386265311	1	1.123328279	0.559284611	0.455695771	1.05734691	0.58767172	0.058087146	2.001723544	1.4324533	0.009529723	0.009697648	-5.855623801	9.25E-10
ENSMUSG00000020830	Vmo1	0.016382189	-4.407490855	2.02E-14	0.013416043	-3.943345016	0.003264265	0	-4.278890863	1	0.012074221	-3.695169301	0.66208198	0.030360224	-2.836793749	0.216033767	0.009933322	-4.734994735	1.61E-09	5.057334648	8.430231368	9.07E-48	0.004848824	-4.61334224	0.074484791
ENSMUSG00000049532	Sall2	0.108532002	-2.016599443	2.19E-14	0.372965992	0.318456887	0.525135838	1.60729443	2.529089731	0.000166874	0.941789239	1.762452785	0.000921647	0.323842387	0.089815505	1	0.423821726	0.655206224	0.036048607	0.331411183	0.130218863	1	0.014546472	-4.075513715	1.83E-05
ENSMUSG00000066392	Nrxn3	0.128327147	-2.160311984	3.27E-14	2.667109324	4.270062129	6.46E-48	0.523858925	0.428576584	1	0.645970824	0.753151372	0.621229001	0.020240149	-4.190375046	5.23E-07	0.092711003	-2.406197909	4.35E-11	0.139192697	-1.492086703	0.393008937	0.004848824	-5.443084475	1.76E-06
ENSMUSG00000102252	Snrpn	0.140613789	-1.96217168	7.78E-14	1.153779688	1.951017683	1.23E-09	0.678635426	0.849231425	1	0.676156376	0.866646695	0.394663196	0.414923058	0.121889952	1	0.446999477	0.292591267	0.519062746	0.391065196	0.035513696	1	0.067883535	-2.483319645	0.003968916
ENSMUSG00000026249	Serpine2	1.141292501	1.79675422	8.89E-14	0.321985029	-1.097289281	0.057154899	0.273835347	-1.233277736	1	1.744724936	1.528939593	0.011316976	0.72864537	0.170201902	1	0.037525882	-4.476306185	2.88E-29	0.112679802	-2.516735411	0.043007863	0.082430006	-2.988193991	0.000709839
ENSMUSG00000069917	Hba-a2	4.508514934	-3.203443684	1.05E-13	0.252221606	-6.865936817	1.07E-09	0.321458886	-6.371126684	1	0.217335978	-6.973684639	0.006847638	0.236135074	-6.923967023	9.96E-07	0.210807161	-7.385154525	3.25E-27	0.245244275	-6.795171879	0.012878373	437.1360217	7.728216383	2.32E-65
ENSMUSG00000031198	Fundc2	1.05050787	1.639514478	1.33E-13	0.311252195	-1.074094433	0.036776828	0.035717654	-3.759752998	0.16271715	0.078482437	-2.950824176	0.00408228	0.671298281	0.11838859	1	0.181007195	-2.081466506	1.39E-11	0.563399011	-0.145222518	1	0.751567706	0.289322971	0.693934952
ENSMUSG00000044258	Ctla2a	0	-7.167105188	1.36E-13	0	-4.609778611	0.014541338	0.011905885	-1.344715499	1	0	-3.356262871	1	0.003373358	-3.240586492	0.342796871	0	-6.145544843	2.34E-07	0	-3.216239105	0.865394566	1.023101845	10.19672726	1.34E-37
ENSMUSG00000039835	Nhsl1	0.092832404	-1.989384217	1.40E-13	1.164512522	2.896559966	1.15E-22	0.190494155	-0.383629943	1	0.386375072	0.622937083	0.76678382	0.647684774	1.528159453	0.00026357	0.080570276	-1.964462335	7.23E-09	0.14582092	-0.802959204	0.787339202	0.038790591	-2.649749809	0.003006583
ENSMUSG00000036867	Smad6	0.047098793	-2.23886969	1.40E-13	0.110011552	-0.498362015	0.563558959	0.142870616	-0.0102285	1	0.163001984	0.131863106	1	1.052487757	3.824140044	5.25E-31	0.081673978	-1.103037129	0.004331542	0.132564473	-0.161939479	1	0.02424412	-2.48020927	0.014411067
ENSMUSG00000067071	Hes6	0.20341218	-1.984634736	1.45E-13	3.300346548	3.700335896	4.30E-38	0.309553001	-0.84522234	1	0.676156376	0.277605116	1	0.253001865	-1.21287265	0.201431996	0.278133008	-1.241263245	0.000273075	0.27175717	-1.061879891	0.623594833	0.121220598	-2.236604059	0.012153821
ENSMUSG00000054814	Usp46	0.144026745	-1.916886268	2.04E-13	1.907761297	3.172793579	1.24E-28	0.750070734	1.001976836	1	0.295818415	-0.373951718	1	0.239508432	-0.715330237	0.656131368	0.230673804	-0.911419461	0.008120096	0.212103157	-0.851390855	0.749148093	0.271534139	-0.508874819	0.802754029
ENSMUSG00000052305	Hbb-bs	9.189725445	-3.130201496	2.59E-13	0.807645781	-6.155603555	1.40E-08	0.738164849	-6.160248778	1	0.808972808	-6.064953215	0.018966712	0.769125669	-6.192927777	6.80E-06	0.791354629	-6.438750393	3.44E-23	0.941207759	-5.841812597	0.031327524	843.4432211	7.584790028	8.61E-64
ENSMUSG00000046727	Cystm1	0.1863474	-1.880275216	2.63E-13	0.99815359	1.220420902	0.000570074	0.881035465	0.886645386	1	0.778787255	0.722823308	0.596224566	0.597084401	0.327804867	0.849870133	0.346562557	-0.617610301	0.107698461	2.870020842	2.896610158	5.10E-12	0.009697648	-5.153245018	2.17E-07
ENSMUSG00000069919	Hba-a1	6.499633491	-3.148567821	2.79E-13	0.2817369	-7.184710574	3.23E-10	0.226211809	-7.333314851	1	0.332041078	-6.852293963	0.008171275	0.310348954	-7.011176218	8.31E-07	0.280340412	-7.452452536	1.83E-27	0.338039406	-6.81922808	0.013008417	606.912742	7.685350727	1.31E-64
ENSMUSG00000008540	Mgst1	0.14129638	-1.871130629	4.16E-13	0.088545883	-2.132892209	6.34E-05	0.238117693	-0.58401067	1	0.845195471	1.295936778	0.046452824	1.157061861	1.958938189	1.05E-07	0.461347608	0.458105636	0.200571256	1.093656903	1.701822272	0.001623426	0.063034711	-2.512828431	0.002938829
ENSMUSG00000031996	Aplp2	0.252558747	-1.765344173	4.52E-13	1.63944044	1.712237612	4.28E-08	0.404800079	-0.593162369	1	0.990086123	0.726386768	0.546261806	1.082847981	0.912899151	0.07042112	0.467969822	-0.50564884	0.19778322	1.319016507	1.168379803	0.059891986	0.601254165	-0.033014464	1
ENSMUSG00000020902	Ntn1	0.00546073	-3.787094661	6.02E-13	0.005366417	-2.860777952	0.008131879	0	-2.202462916	1	0.012074221	-1.607262212	0.954896102	0.003373358	-3.090839372	0.048595817	0.023177751	-1.370910993	0.027495878	1.047259337	6.70882782	3.14E-39	0	-3.538687735	0.060008007
ENSMUSG00000040010	Slc7a5	0.041638064	-3.048870719	6.04E-13	0.198557435	-0.192162031	1	0.023811769	-2.709791998	1	0.199224647	-0.156689663	1	0.020240149	-3.376241591	0.010417287	0.011037024	-4.615302488	1.13E-13	0.033141118	-2.569289717	0.393701711	3.069305534	5.777145831	2.48E-37
ENSMUSG00000075232	Amd1	0.264845389	-1.754226609	6.95E-13	0.383698826	-0.801018512	0.149803349	0.869129581	0.451606593	1	1.418720968	1.226872566	0.052521076	0.870326415	0.485791854	0.595437836	1.188687497	1.365141936	5.23E-08	0.974348877	0.634676023	0.453101306	0.096976478	-2.735065532	0.000556832
ENSMUSG00000022799	Arhgap31	0.450510198	1.738297116	8.51E-13	0.013416043	-4.175132827	5.21E-10	0.023811769	-2.921375782	0.740610604	0.012074221	-3.926165788	0.001553964	0.077587239	-1.785100515	0.020251649	0.039733287	-3.038545543	2.64E-16	0.066282237	-1.899511019	0.171875037	1.047345964	2.28588998	2.90E-08
ENSMUSG00000040569	Slc26a7	0.002047774	-4.851902956	9.55E-13	0	-4.319522736	0.003635251	0	-2.06121699	1	0	-3.066006996	0.697764691	0	-3.957087983	0.055995444	0.00441481	-3.500002277	1.29E-05	1.10691335	8.917545305	2.76E-43	0	-3.39744181	0.171149893
ENSMUSG00000021835	Bmp4	0.219111778	-2.270894473	1.56E-12	0.008049626	-6.230255398	1.52E-12	0.011905885	-4.973045509	0.487718593	0.012074221	-5.39232519	0.000735962	7.728363628	6.230249703	5.06E-76	0.014348131	-5.953174905	1.65E-29	0.019884671	-4.836715892	0.003198933	0	-7.309817945	4.19E-07
ENSMUSG00000006169	Clint1	0.113992732	-1.848704075	1.98E-12	1.188661399	2.638391862	8.57E-19	0.273835347	-0.054330605	1	0.163001984	-0.831195316	1	0.401429625	0.510749447	0.611043981	0.233984911	-0.410835223	0.392763221	0.377808748	0.401641595	0.752203833	0.092127654	-1.659101566	0.062915339
ENSMUSG00000026921	Egfl7	0.070306895	-2.657413236	2.12E-12	0.152942889	-1.008921059	0.288713018	0.059529423	-2.095164322	1	0.205261757	-0.516180004	1	0.175414626	-0.783580966	0.90152292	0.107059134	-1.730415619	0.000307399	0.139192697	-1.063827374	0.933838781	3.442664974	4.996093591	2.36E-31
ENSMUSG00000021268	Meg3	0.778836569	-1.906500893	2.48E-12	1.266474448	-0.764794445	0.255303191	0.678635426	-1.616791395	1	0.211298868	-3.313886298	0.006359642	1.335849846	-0.6705432	0.778542707	3.496529239	1.139597862	9.37E-05	14.87373388	3.293592956	4.77E-14	0.009697648	-7.236633598	1.61E-10
ENSMUSG00000022587	Ly6e	0.144709336	-2.010600702	3.07E-12	0.284420109	-0.561472866	0.499715971	0.035717654	-3.148194811	0.885760525	0.24148442	-0.759081065	1	0.333962461	-0.303927386	1	0.451414286	0.197251435	0.745430865	1.087028679	1.518685036	0.018596397	2.211063702	2.875799187	1.90E-12
ENSMUSG00000030035	Wbp1	0.501704539	-1.656128613	3.28E-12	3.533785694	2.007982997	3.33E-11	1.678729738	0.556747666	1	1.424758079	0.325215125	1	1.069354548	-0.111857153	1	1.343205835	0.30900216	0.460812907	1.126798021	-0.029540465	1	0.266685315	-2.152198449	0.004749604
ENSMUSG00000054693	Adam10	0.169965211	-1.727811001	3.78E-12	1.057184179	1.669934377	1.50E-07	0.321458886	-0.309454394	1	0.313929746	-0.368674861	1	0.688165072	0.853931107	0.114639072	0.405058785	-0.003343896	1	0.682707036	0.796260858	0.302142539	0.412150032	0.031917751	1
ENSMUSG00000042312	S100a13	0.289418673	-1.798917924	3.89E-12	3.912118104	3.452627985	2.92E-33	1.893035662	1.443380216	0.346458795	1.056494338	0.585480965	0.788035802	0.134934328	-2.484831426	0.00031753	0.16003685	-2.490959318	1.10E-13	0.298270064	-1.284924588	0.443457925	0.867939479	0.288824012	0.709430706
ENSMUSG00000029672	Fam3c	0.174743349	-1.76208832	4.43E-12	0.442729415	0.066896923	0.958061787	1.238212006	1.602402454	0.156938154	1.485129184	1.980424522	4.56E-05	0.870326415	1.171081414	0.010132893	0.461347608	0.156981457	0.793090709	0.530257892	0.339557076	0.796025449	0.126069422	-1.768772024	0.037806408
ENSMUSG00000020571	Pdia6	0.303070497	-1.778358645	4.61E-12	0.354183532	-1.148977754	0.037040162	1.916847432	1.410172003	0.371601112	0.694267708	-0.102220136	1	0.671298281	-0.160083249	1	1.483376041	1.56619669	1.32E-09	1.79624861	1.356482035	0.026361969	0.242441195	-1.654807466	0.061956239
ENSMUSG00000046447	Camk2n1	1.120132174	1.602755237	4.98E-12	0.770080861	0.225465849	0.661671562	0.273835347	-1.267622067	1	0.313929746	-1.112082867	0.748785774	0.327215745	-1.088998025	0.242236836	0.265992281	-1.59177756	5.87E-07	0.656194142	-0.027518055	1	0.02424412	-4.614524777	5.47E-07
ENSMUSG00000047446	Arl4a	1.318766216	1.529538026	5.11E-12	1.000836799	0.358910715	0.41557493	0.190494155	-2.030833024	1	0.501080172	-0.697198408	1	0.222641641	-1.923099636	0.002954219	0.198666434	-2.328923161	7.30E-14	0.251872499	-1.686722793	0.17115626	1.163717738	0.573804598	0.327265192
ENSMUSG00000029446	Psph	0.121501235	-1.830565673	5.43E-12	1.097432308	2.325339166	8.20E-14	0.369082425	0.293278967	1	0.277707083	-0.13702263	1	0.27998873	-0.140082891	1	0.373051415	0.379011787	0.346080372	0.192218486	-0.667229333	0.907665466	0.053337063	-2.484096192	0.004849627
ENSMUSG00000027581	Stmn3	0.004778138	-5.385640134	5.85E-12	1.312088994	8.068326315	1.12E-33	0	-3.590145456	1	0.012074221	-3.004247973	1	0.003373358	-4.483156795	0.191705908	0.005518512	-4.784899641	2.67E-06	0	-4.454911696	0.832000592	0	-4.926370276	0.279035995
ENSMUSG00000032076	Cadm1	0.229350646	-1.71728373	7.77E-12	0.617137972	0.205360287	0.703197922	0.500047156	-0.108553628	1	0.83312125	0.652396147	0.678912332	0.586964326	0.121967	1	1.058450612	1.498592272	4.09E-09	0.463975656	-0.228906844	1	0.174557661	-1.666035741	0.050516033
ENSMUSG00000054708	Ankrd24	0.12969233	-1.860833913	1.15E-11	2.154616486	4.068494549	1.52E-45	0.166682385	-0.942713812	1	0.199224647	-0.744078901	1	0.118067537	-1.550270991	0.064473387	0.142377611	-1.477107067	1.92E-05	0.099423355	-1.713176857	0.254250092	0.014546472	-4.198896131	3.04E-05
ENSMUSG00000008333	Snrpb2	1.647092587	1.472835376	1.28E-11	0.450779041	-1.256965833	0.010316871	0.619106003	-0.718135779	1	0.742564592	-0.468356978	1	0.742138803	-0.486158637	0.874846052	0.580547468	-0.998136826	0.001108524	0.483860327	-1.093058401	0.481612444	0.640044756	-0.695079284	0.545420574
ENSMUSG00000052459	Atp6v1a	0.14129638	-1.702478407	1.30E-11	1.000836799	1.960906412	2.02E-10	0.35717654	0.133519088	1	0.579562608	0.857122637	0.383668118	0.377816118	0.207085016	1	0.289170032	-0.261491272	0.668547872	0.636309471	0.997146403	0.159059327	0.184255308	-0.861727084	0.415368077
ENSMUSG00000032265	Fam46a	0.27098871	-1.728592795	1.59E-11	0.134160429	-2.370187827	9.22E-06	2.119247471	1.781713484	0.067849653	0.440709067	-0.565213855	1	0.597084401	-0.122900581	1	1.485583446	2.004192266	1.20E-15	0.802015062	0.326682202	0.799805102	0.08727883	-2.892444423	0.000632894
ENSMUSG00000035896	Rnase1	0.011604051	-4.662980964	1.74E-11	0.008049626	-4.305023167	0.014355444	0.059529423	-1.457585278	1	0.066408216	-1.449793561	1	0.033733582	-2.468510019	0.616294505	0.017659239	-3.726005952	3.01E-05	4.195665573	7.856286988	7.49E-31	0	-5.389174194	0.162925552
ENSMUSG00000047139	Cd24a	2.485997183	-1.549377639	3.58E-11	1.510646428	-1.939127218	4.43E-05	5.607671679	0.055285265	1	5.366991238	-0.002474412	1	11.30749667	1.224595524	0.004336646	10.15626959	1.431074755	2.38E-09	7.516405624	0.507462908	0.6677104	1.284938336	-2.123818838	0.004620914
ENSMUSG00000032601	Prkar2a	0.128327147	-1.699446133	4.47E-11	0.737882358	1.548469313	3.76E-06	0.488141271	0.731102603	1	1.237607653	2.262740468	8.24E-07	0.259748581	-0.221882847	1	0.263784876	-0.250404011	0.696996982	0.351295854	0.245316421	0.922606303	0.11152295	-1.436747347	0.11143511
ENSMUSG00000008206	Cers4	0.112627549	-1.737099298	4.65E-11	0.203923852	-0.435996134	0.588796348	0.17858827	-0.537783841	1	0.132816431	-1.008606008	0.849410821	0.354202611	0.434141024	0.725436042	0.444792072	1.059376771	0.000123791	1.219593152	2.403764369	2.32E-07	0.08727883	-1.62163067	0.073435346
ENSMUSG00000025915	Sgk3	0.031399196	-2.398526356	4.88E-11	0.034881711	-1.712008394	0.027403851	0.071435308	-0.47860799	1	0.054333995	-0.958203707	1	0.134934328	0.300928348	0.989181628	0.006622214	-4.272679968	3.66E-14	1.855902623	5.582838605	1.19E-39	0.067883535	-0.686798529	0.81566973
ENSMUSG00000040037	Negr1	0.118088279	-1.744245938	5.38E-11	1.067917013	2.443258384	2.19E-15	0	-4.633760232	0.132245254	0	-5.638550238	4.34E-05	0.408176342	0.579370415	0.502014356	0.358703284	0.46083452	0.212396871	0.14582092	-0.944148498	0.669103446	0.004848824	-4.968598511	2.70E-06
ENSMUSG00000000567	Sox9	0.518769319	-1.571990271	6.28E-11	0.684218187	-0.787919863	0.154719918	1.821600354	0.69967862	1	2.51747508	1.234582253	0.046509673	1.332476488	0.256973537	0.935845199	2.01867171	1.26613193	4.44E-07	2.06800578	0.917023258	0.187238323	0.033941767	-4.955359488	1.18E-08
ENSMUSG00000022500	Litaf	0.266893163	-1.593107551	7.12E-11	0.381015618	-0.681420074	0.241944568	0.654823657	0.163237897	1	0.452783288	-0.387153872	1	0.549857386	-0.106152428	1	1.143435698	1.49000101	1.85E-09	1.252734271	1.156239033	0.064579867	0.484882391	-0.290834231	1
ENSMUSG00000039195	1110008P14Rik	0.247780609	-1.573374285	1.05E-10	1.650173274	1.988023565	4.28E-11	0.750070734	0.488372963	1	0.863306802	0.715138047	0.567259067	0.54311067	0.008219299	1	0.505495704	-0.129683589	0.923653535	0.954464206	0.865933184	0.238201403	0.135767069	-2.016027665	0.011153054
ENSMUSG00000073940	Hbb-bt	3.00408391	-2.849813077	1.30E-10	0.136843637	-6.823039227	8.36E-09	0.142870616	-6.565823415	1	0.1147051	-6.948929475	0.01457035	0.128187611	-6.876005376	4.84E-06	0.107059134	-7.443248711	3.02E-25	0.152449144	-6.545759538	0.029754339	227.9529095	7.394010619	1.54E-55
ENSMUSG00000001525	Tubb5	6.019771871	1.391770385	1.39E-10	1.719936697	-1.228273233	0.011177552	1.571576776	-1.29576902	1	2.131100008	-0.864759665	0.924037392	1.943054321	-1.02693632	0.221850785	2.125730844	-1.030368464	0.000461554	1.961954202	-0.984113942	0.568301186	5.23672982	0.494389558	0.478889779
ENSMUSG00000056124	B4galt6	0.071672077	-2.028634625	1.45E-10	0.064397006	-1.72629262	0.01016169	0.142870616	-0.43508697	1	0.187150426	-0.102635918	1	0.236135074	0.236602484	1	0.066222145	-1.901700692	2.40E-06	2.770597488	4.865346909	5.33E-34	0.135767069	-0.582105152	0.86682391
ENSMUSG00000050071	Bex1	0.357677793	-1.545547665	1.49E-10	1.250375196	0.806674301	0.029022025	1.178682582	0.631371139	1	1.050457228	0.474471454	0.914072188	1.012007459	0.436572106	0.662428876	0.920487811	0.356110694	0.339180276	2.664545909	1.94864273	4.78E-05	0.029092943	-4.590086888	1.22E-07
ENSMUSG00000064181	Rab3ip	0.09010204	-1.714651674	1.66E-10	1.027668885	3.07640594	7.04E-26	0.321458886	0.637016209	1	0.193187536	-0.12114855	1	0.253001865	0.276484237	0.959951952	0.11919986	-1.032498313	0.003105318	0.099423355	-1.057854886	0.583305073	0.043639415	-2.218627207	0.013554106
ENSMUSG00000028289	Epha7	0.545390376	-1.543333244	1.88E-10	0.158309306	-3.00171075	5.94E-09	1.464423814	0.325990253	1	0.090556658	-3.67007832	0.000256624	0.357575969	-1.788510665	0.006666868	2.994344642	2.39664763	7.33E-25	2.989328868	1.446049921	0.009519954	0.019395296	-5.683308998	7.27E-10
ENSMUSG00000007655	Cav1	0.388394398	1.663090717	2.44E-10	0.013416043	-3.983788842	2.13E-08	0.023811769	-2.730675765	1	0	-5.323879697	0.000433298	0.006746716	-4.626546758	7.33E-07	0.011037024	-4.636389758	5.66E-23	0.026512895	-2.855016709	0.043441912	1.183113033	2.778518946	1.64E-11
ENSMUSG00000002580	Mien1	0.296927176	-1.514657348	2.77E-10	1.210127068	1.107161574	0.00116248	1.142964928	0.890559153	1	0.808972808	0.38787825	1	0.968153802	0.696101424	0.253093797	0.784732414	0.446860118	0.179195996	0.927951312	0.59465829	0.485350848	0.169708837	-1.915217415	0.014276548
ENSMUSG00000033904	Ccp110	0.057337662	-1.996386843	2.79E-10	1.159146105	4.595290841	9.03E-47	0.035717654	-1.804762733	1	0.012074221	-3.227050077	0.043983243	0.060720448	-1.415296293	0.20417164	0.046355501	-2.073210125	3.62E-07	0.013256447	-3.087026311	0.053934447	0.02424412	-2.551092756	0.021251435
ENSMUSG00000049969	Plekhf2	0.097610543	-1.713094079	2.90E-10	1.046451345	2.909823159	3.21E-22	0.273835347	0.290208002	1	0.181113315	-0.333024916	1	0.161921193	-0.531411963	0.893369529	0.168866469	-0.574002858	0.177638639	0.19884671	-0.19300115	1	0.135767069	-0.764206736	0.561587424
ENSMUSG00000098318	Lockd	0.134470468	-1.891678604	3.22E-10	0.488343961	0.532344564	0.282740892	2.16687101	2.790650309	0.000170177	2.656328622	3.43682364	8.83E-15	0.681418356	1.070670807	0.072110387	0.037525882	-3.570563775	3.90E-17	0.013256447	-4.221846166	0.004822725	0.247290019	-0.521915385	0.918032894
ENSMUSG00000036905	C1qb	0.006825912	-5.153558656	3.37E-10	0.128794012	-0.3437142	1	0	-3.821894173	1	0	-4.826684179	1	0.006746716	-4.127928691	0.394618395	0.005518512	-5.018787701	7.34E-06	0.006628224	-3.684225484	1	2.550481375	7.029339263	2.81E-21
ENSMUSG00000039953	Clstn1	0.225255099	-1.535740996	3.91E-10	0.504443212	0.076463334	0.938306267	0.797694273	0.752943109	1	1.5515374	1.843762274	0.000164928	0.762378952	0.738529634	0.222343163	0.546332694	0.246337705	0.580764182	1.10691335	1.280920684	0.031372219	0.135767069	-1.845639712	0.022643828
ENSMUSG00000021876	Rnase4	0.045733611	-2.422983748	5.11E-10	0.005366417	-4.531276637	5.96E-06	0	-3.862671311	1	0.006037111	-3.865094302	0.097029694	0.016866791	-3.161705703	0.009062287	0.016555536	-3.620823715	4.84E-11	2.95618775	5.971806898	1.49E-39	0.353964145	1.19444439	0.106243812
ENSMUSG00000068220	Lgals1	4.323532717	1.404613934	5.39E-10	0.552740967	-2.417254494	1.45E-06	4.512330289	0.743406991	1	0.1147051	-4.562871043	7.23E-06	6.571301767	1.466083841	0.000343879	0.541917884	-2.660928969	3.44E-17	2.200570253	-0.318943004	1	0.906730071	-1.636897427	0.048849274
ENSMUSG00000020483	Dynll2	0.36723407	-1.465889794	8.37E-10	1.690421403	1.379937445	1.97E-05	0.773882503	0.040997783	1	0.965937681	0.374602171	1	1.123328279	0.635844271	0.335689215	0.802391653	0.117874846	0.87084063	1.630543019	1.180698358	0.050950259	0.266685315	-1.537619468	0.057205982
ENSMUSG00000095595	Fam177a	0.123549009	-1.61828328	9.21E-10	0.268320858	-0.044571192	1	0.511953041	0.927584803	1	1.424758079	2.672176576	6.75E-10	0.212521566	-0.397660575	1	0.365325498	0.557333645	0.10070339	0.265128946	-0.043516108	1	0.08727883	-1.6568559	0.070710993
ENSMUSG00000039156	Stim2	0.08464131	-1.781782012	9.34E-10	0.118061177	-0.868311624	0.199633824	0.190494155	-0.069437497	1	0.126779321	-0.692582666	1	0.128187611	-0.72430039	0.734663447	0.165555362	-0.427767963	0.433014468	2.280108937	4.241434916	2.95E-27	0.126069422	-0.718820202	0.653216663
ENSMUSG00000016995	Matn4	0.630714277	1.620316432	9.54E-10	0.1878246	-1.065078238	0.106668232	3.428894785	3.482770762	1.14E-08	0.054333995	-2.705437636	0.064042178	0.097827388	-1.990229865	0.019088745	0.043044394	-3.462610827	2.08E-17	0.07291046	-2.300260969	0.129030744	0.004848824	-5.367243554	5.36E-06
ENSMUSG00000016494	Cd34	0.025255875	-3.041896833	1.14E-09	0.010732834	-3.509279535	0.003343046	0.011905885	-2.581549433	1	0	-4.589210474	0.23372836	0.006746716	-3.889581164	0.024731698	0.00441481	-5.045045767	7.38E-11	0.013256447	-2.858476411	0.525961494	2.191668406	7.2047112	3.24E-43
ENSMUSG00000038150	Ormdl3	0.154265613	-1.569195605	1.18E-09	1.548211348	2.957885904	9.84E-25	0.285741232	-0.20096712	1	0.24148442	-0.472776879	1	0.479016864	0.56785824	0.503237572	0.165555362	-1.241152267	0.000150256	0.351295854	0.080443039	1	0.077581183	-2.103131692	0.014076787
ENSMUSG00000031367	Ap1s2	0.046416202	-2.14683648	1.34E-09	0.080496257	-0.85955915	0.332064298	0.035717654	-1.632373692	1	0.012074221	-3.054972946	0.131256757	0.040480298	-1.802616634	0.135965234	0.046355501	-1.887706186	3.23E-05	2.200570253	5.327177421	1.24E-35	0.160011189	0.204594204	0.882464751
ENSMUSG00000034707	Gns	0.109897185	-1.623006599	1.48E-09	1.188661399	3.077481301	1.81E-25	0.261929463	0.128921232	1	0.150927763	-0.694075521	1	0.155174477	-0.696121857	0.70146558	0.130236885	-1.127645596	0.001137313	0.371180525	0.630197441	0.5257747	0.155162365	-0.670020903	0.636859804
ENSMUSG00000027177	Hipk3	0.104436455	-1.632557411	1.50E-09	1.242325571	3.342210944	1.47E-30	0.071435308	-1.547484794	1	0.072445326	-1.649065786	0.34567497	0.192281417	-0.304320739	1	0.11919986	-1.198135956	0.000525799	0.218731381	-0.086013944	1	0.150313541	-0.648403383	0.666806635
ENSMUSG00000050248	Evc2	0.05665507	-1.875671122	1.67E-09	1.07328343	4.629399683	8.85E-49	0.011905885	-2.689490662	1	0.018111332	-2.688937347	0.098894975	0.033733582	-2.101727688	0.021192387	0.041940692	-2.095955562	1.88E-07	0.033141118	-1.958587895	0.257360031	0.004848824	-4.025715482	0.00076809
ENSMUSG00000020000	Moxd1	0.0621158	-1.763163152	2.13E-09	0.088545883	-0.811515919	0.234377693	1.309647314	3.383510088	1.78E-08	0.229410199	0.653798047	0.8096423	0.040480298	-1.892899994	0.030465123	0.290273734	1.445559408	5.30E-07	0.033141118	-1.995718126	0.193754391	0.014546472	-3.057366368	0.003251348
ENSMUSG00000026819	Slc25a25	0.057337662	-1.855451054	2.27E-09	0.107328343	-0.482303174	0.612217487	0.202400039	0.52374551	1	0.072445326	-0.964204716	1	0.067467164	-1.141465445	0.380764187	0.12802948	-0.268422758	0.745430865	1.57751723	4.178167176	5.81E-24	0.067883535	-1.083734222	0.400463504
ENSMUSG00000018102	Hist1h2bc	0.088054266	-1.860651268	2.72E-09	1.459665465	4.051875794	7.57E-36	0.130964731	-0.70628179	1	0.042259774	-2.303046193	0.220255634	0.07421388	-1.644093013	0.111271932	0.039733287	-2.831249112	1.89E-11	0.172333815	-0.374520645	1	0.271534139	0.286746474	0.772997378
ENSMUSG00000015575	Atp6v0e	0.572694024	-1.395702995	4.06E-09	3.461339063	1.994286446	4.07E-11	1.333459083	0.237911235	1	1.563611621	0.489081336	0.873770029	1.808119993	0.751526713	0.183880846	0.847643452	-0.532342078	0.152745393	1.226221376	0.118577108	1	0.678835347	-0.768852377	0.476824283
ENSMUSG00000036896	C1qc	0.006825912	-5.034984861	4.41E-09	0.002683209	-4.961068765	0.047201229	0	-3.705402901	1	0	-4.710192907	1	0.003373358	-4.598634012	0.41004148	0.003311107	-5.491540698	7.91E-06	0.013256447	-2.979922037	1	2.565027847	8.93369285	9.63E-29
ENSMUSG00000051853	Arf3	0.175425941	-1.456070098	4.95E-09	1.089382682	1.978799378	1.02E-10	0.369082425	0.068066026	1	0.398449293	0.169363279	1	0.48576358	0.485443373	0.617390145	0.321177402	-0.208606735	0.765503412	0.563399011	0.691749373	0.407459797	0.145464717	-1.315089148	0.135583005
ENSMUSG00000073888	Ccl27a	0.194538495	-1.450642208	5.57E-09	1.330871454	2.192458013	2.47E-13	0.53576481	0.458228857	1	0.386375072	-0.028098332	1	0.482390222	0.313108949	0.874614158	0.403955083	0.034740868	1	0.27175717	-0.541886314	0.985606903	0.038790591	-3.269160317	0.000107334
ENSMUSG00000026147	Col9a1	6.226597007	1.335727724	5.66E-09	0.289786526	-3.913507687	6.09E-13	3.024094706	-0.414326741	1	1.255718985	-1.710760671	0.221788455	3.336251256	-0.276866048	1	4.040654528	0.029861868	1	0.947835983	-2.114715708	0.068536681	0.08727883	-5.520674845	3.39E-10
ENSMUSG00000036887	C1qa	0.004778138	-5.153558656	6.23E-09	0.002683209	-4.616504474	0.071473775	0	-3.361549938	1	0.006037111	-3.362988734	1	0.003373358	-4.254069721	0.502204997	0.00441481	-4.820242022	6.93E-05	0	-4.226316177	1	2.017110746	8.85078228	2.90E-27
ENSMUSG00000047126	Cltc	0.294879402	-1.40466233	6.60E-09	1.481131134	1.610737633	3.34E-07	0.511953041	-0.183997262	1	0.585599719	0.004146809	1	0.674671639	0.224077732	0.98383393	0.518740133	-0.229262847	0.715011667	1.458209204	1.406991445	0.012256661	0.601254165	0.042989463	1
ENSMUSG00000018585	Atox1	1.830709622	-1.343207672	6.82E-09	2.433670178	-0.581770058	0.264146878	5.976754104	0.776162559	1	6.272557814	0.883642485	0.367654358	10.14031474	1.787900763	5.97E-07	3.452381142	-0.034872864	1	5.209783792	0.590858856	0.464128552	3.719047937	0.081866556	0.980952907
ENSMUSG00000030579	Tyrobp	0.010921459	-4.11296242	7.30E-09	0.002683209	-4.691678864	0.014780346	0	-3.436554366	1	0.078482437	-0.592075808	1	0.010120075	-3.322860495	0.409068115	0.011037024	-3.739062105	8.62E-05	0	-4.301320605	0.828010443	1.988017802	7.277332267	3.48E-26
ENSMUSG00000045071	E130308A19Rik	0.12969233	-1.486645288	7.53E-09	1.01693605	2.45361647	2.05E-16	0.107152962	-1.221768439	1	0.193187536	-0.469758688	1	0.333962461	0.343563452	0.841055642	0.250540447	-0.141043451	0.908193945	0.218731381	-0.285154733	1	0.082430006	-1.698146634	0.051310612
ENSMUSG00000024538	Ppic	0.812283539	1.318613747	7.78E-09	0.048297754	-3.499201396	3.77E-10	0.392894194	-0.389821777	1	0.126779321	-2.031881212	0.090491324	0.300228879	-0.837391015	0.456476013	0.300207056	-0.981091605	0.00226571	0.371180525	-0.491287205	1	1.071590084	1.133939651	0.020911344
ENSMUSG00000037960	Card19	0.297609767	-1.387164054	7.97E-09	1.207443859	1.22757281	0.000234514	0.797694273	0.461345124	1	1.026308786	0.860542125	0.337971272	0.947913653	0.774916381	0.165344701	0.588273385	0.008260493	1	0.76224572	0.400928272	0.710681426	0.412150032	-0.523483855	0.751040632
ENSMUSG00000058715	Fcer1g	0.006825912	-4.516953368	8.56E-09	0.008049626	-3.445740452	0.10277841	0	-3.198720514	1	0.012074221	-2.611033966	1	0.006746716	-3.502114953	0.472978677	0.007725917	-3.966320281	0.000144225	0.006628224	-3.059734619	1	1.740727783	7.84518268	1.99E-26
ENSMUSG00000091337	Eid1	0.563820339	-1.357318972	9.40E-09	2.734189539	1.593685887	6.04E-07	1.535859122	0.500969947	1	0.772750145	-0.5153351	1	1.339223204	0.323392827	0.833469688	1.356450263	0.434099988	0.212396871	1.226221376	0.174122416	0.959481869	0.324871202	-1.793195897	0.020419853
ENSMUSG00000022656	Pvrl3	0.095562769	-1.580707598	9.51E-09	0.381015618	1.001540865	0.011282465	0.238117693	0.235417084	1	1.364386974	3.129603562	5.26E-14	0.367696043	0.911348187	0.124565607	0.116992456	-1.033298277	0.004128366	0.092795131	-1.126302236	0.564577542	0.048488239	-2.052853118	0.027951111
ENSMUSG00000049775	Tmsb4x	5.431378249	-1.507438003	1.23E-08	2.111685149	-2.56462608	3.51E-06	6.857789569	-0.763375697	1	4.062975369	-1.540577012	0.459349214	19.01899351	0.819316907	0.238210837	10.32513606	-0.19124621	0.808957056	8.729370553	-0.410167476	1	74.39065639	3.276067697	1.70E-18
ENSMUSG00000027248	Pdia3	0.363138523	-1.391400832	1.26E-08	0.920340542	0.40884114	0.344751509	1.726353277	1.310107559	0.452232559	0.935752128	0.406750315	0.994344871	0.65443149	-0.13933789	1	1.034169159	0.757699282	0.008403451	1.471465651	1.102126108	0.087428149	0.412150032	-0.824317265	0.441085086
ENSMUSG00000063524	Eno1	0.471670525	-1.361697381	1.67E-08	0.681534978	-0.465012962	0.501373471	1.881129778	1.06761242	0.851237742	3.459264319	2.116525601	2.62E-06	1.781133128	1.084379302	0.015806548	0.899517465	-0.03314871	1	1.312388284	0.544844275	0.536416733	0.586707693	-0.667441971	0.591326148
ENSMUSG00000004207	Psap	0.415015455	-1.357734137	1.71E-08	0.869359579	0.127256129	0.836491813	1.369176737	0.788031268	1	1.002160344	0.335322967	1	0.880446489	0.14438187	1	1.097080197	0.634122003	0.034965325	2.061377556	1.454728462	0.008298534	0.737021234	-0.129712023	1
ENSMUSG00000017781	Pitpna	0.195221086	-1.388725596	2.68E-08	1.279890491	2.174574188	4.91E-13	0.476235387	0.33286089	1	0.326003967	-0.23324813	1	0.536363953	0.532962871	0.528692714	0.238399721	-0.858059624	0.010363083	0.371180525	-0.039556737	1	0.562463573	0.592097473	0.323990945
ENSMUSG00000067818	Myl9	0.234811376	-1.428771091	2.76E-08	0.2817369	-0.803949274	0.179229655	1.42870616	1.658703145	0.127648934	1.159125217	1.393638213	0.024400586	0.185534701	-1.405881081	0.076704277	0.959117395	1.615959896	1.64E-10	0.251872499	-0.911323512	0.692465128	0.014546472	-4.697774757	1.09E-06
ENSMUSG00000016087	Fli1	0.28805349	1.434689507	3.54E-08	0.021465669	-3.036008525	3.15E-06	0	-3.965356975	0.412252196	0.042259774	-1.954645887	0.252802483	0.006746716	-4.271853552	2.88E-06	0.00441481	-5.428663495	2.85E-25	0	-4.830123215	0.001392006	1.023101845	2.98727389	2.55E-14
ENSMUSG00000060032	H2afj	0.625253547	-1.281393192	4.02E-08	1.781650494	0.706786487	0.055195386	1.6311062	0.497814309	1	1.382498305	0.262747461	1	1.51463783	0.421445624	0.665631341	1.417153896	0.396486582	0.265104626	2.180685582	0.960073862	0.14525692	1.095834203	-0.088708913	1
ENSMUSG00000014980	Tsen15	0.176108532	-1.473572679	4.12E-08	0.185141392	-1.038236626	0.0794329	3.000282936	3.300185161	1.18E-08	0.452783288	0.340809996	1	0.249628507	-0.57052983	0.85475362	0.598206707	1.060510705	0.00018799	0.185590262	-0.96219637	0.687819934	0.145464717	-1.335220103	0.181642595
ENSMUSG00000032766	Gng11	0.649826831	1.391209418	4.66E-08	0.059030589	-2.8673312	1.97E-06	0.035717654	-3.151102494	0.750152251	0.156964873	-1.378561538	0.622013654	0.057347089	-2.863428876	0.000173667	0.041940692	-3.625479076	3.84E-20	0.258500723	-0.658655577	0.963448208	1.915285444	2.582463583	3.63E-10
ENSMUSG00000025889	Snca	0.057337662	-2.041386828	5.11E-08	0.026832086	-2.625625864	0.001962131	0.059529423	-1.253862068	1	0.048296884	-1.666458004	0.826661049	0.006746716	-4.156928562	0.000588071	0.225155292	0.627943816	0.198402671	0.033141118	-2.118628308	0.416069307	1.386763638	3.901263615	4.46E-17
ENSMUSG00000037966	Ninj1	0.433445418	-1.312427591	5.30E-08	1.314772202	0.785287484	0.034209355	1.845412124	1.20779079	0.611130639	3.091000578	2.114806321	2.66E-06	0.8230994	0.009222161	1	0.789147224	-0.070009199	1	0.563399011	-0.551339168	0.974095115	0.727323586	-0.177976394	1
ENSMUSG00000071379	Hpcal1	0.174060758	-1.382740243	6.86E-08	1.416734128	2.684956838	4.76E-20	0.107152962	-1.564202189	1	0.72445326	1.163237582	0.097921085	0.340709178	0.001641544	1	0.177696088	-1.151690695	0.000448692	0.225359604	-0.5922297	0.954857128	0.193952956	-0.828277223	0.461011621
ENSMUSG00000007613	Tgfbr1	0.147439701	-1.450356597	7.13E-08	0.354183532	0.269598732	0.612313788	0.273835347	-0.09650574	1	1.823207372	2.989942185	1.18E-12	0.391309551	0.423440242	0.75269201	0.228466399	-0.504538039	0.262993321	0.430834538	0.555601531	0.595546887	0.179406485	-0.750871235	0.579613188
ENSMUSG00000055148	Klf2	1.811597068	1.342452731	7.49E-08	0.07512984	-4.041342537	5.68E-11	0.154776501	-2.838824569	0.921158057	0.24148442	-2.284113085	0.094552846	0.408176342	-1.573729963	0.055804185	0.505495704	-1.436324706	2.60E-05	0.159077368	-2.863306097	0.022533506	4.237872095	2.121708131	1.17E-06
ENSMUSG00000025871	4833439L19Rik	0.221842143	-1.324837561	7.73E-08	1.05450097	1.588833268	7.14E-07	0.500047156	0.266474208	1	0.609748161	0.565776361	0.796404725	0.435163207	0.052966568	1	0.486732763	0.280536894	0.519711593	0.457347432	0.130948943	1	0.193952956	-1.140386955	0.209290188
ENSMUSG00000024012	Mtch1	0.729690002	-1.270260381	8.25E-08	0.69763423	-1.024041009	0.043580711	2.14305924	0.68160565	1	0.929715018	-0.554811035	1	2.007148127	0.637478272	0.325317995	1.719568357	0.490660382	0.135683909	6.025055302	2.388084717	7.27E-08	0.901881247	-0.605740152	0.652071824
ENSMUSG00000022377	Asap1	0.343343378	-1.287562066	9.51E-08	0.592989095	-0.119655419	1	0.821506042	0.373344992	1	0.24148442	-1.421522318	0.388705947	0.462150073	-0.499328085	0.869513072	1.363072478	1.764097362	1.63E-13	0.517001445	-0.311182073	1	0.247290019	-1.403137915	0.093803747
ENSMUSG00000007872	Id3	7.362428779	1.169659508	1.01E-07	1.228909528	-2.118388097	7.04E-06	8.917507617	0.872550438	1	6.369151582	0.387340366	1	6.166498783	0.356368648	0.840437393	2.496574854	-1.195222037	3.59E-05	2.280108937	-1.146131136	0.44290576	2.148028991	-1.245479977	0.13742517
ENSMUSG00000051367	Six1	0.486687532	-1.271725518	1.06E-07	1.585776268	0.948287701	0.006943897	1.80969447	1.036357167	0.897675247	0.935752128	0.06096586	1	0.779245743	-0.222016311	1	1.552909293	1.184218577	2.47E-06	0.19884671	-2.186799811	0.043642189	0	-7.625710798	4.49E-12
ENSMUSG00000030695	Aldoa	0.855969376	-1.238075061	1.11E-07	2.669792533	0.903410556	0.013191136	3.083624129	1.012816968	0.897675247	1.430795189	-0.125385543	1	1.919440814	0.334641236	0.808601083	1.945827351	0.451668549	0.177638639	2.253596042	0.561103016	0.502055154	1.183113033	-0.413137437	0.882326902
ENSMUSG00000057113	Npm1	6.935809273	1.146321865	1.21E-07	2.122417984	-1.22319543	0.009890411	2.535953434	-0.903337855	1	3.664526076	-0.367396605	1	3.761294389	-0.33686054	0.979744614	3.189699969	-0.69084856	0.027274487	2.730828146	-0.802365538	0.708135567	3.913000893	-0.27083458	1
ENSMUSG00000020368	Canx	0.473035708	-1.251288949	1.22E-07	0.99815359	0.233332166	0.62687438	1.27392966	0.572181397	1	1.050457228	0.295802819	1	1.106461488	0.39203175	0.723513861	1.228420784	0.723102223	0.010102816	1.789620387	1.114021802	0.069991144	0.460638271	-0.939640889	0.316062696
ENSMUSG00000030275	Etnk1	0.243685062	-1.29496925	1.40E-07	1.223543111	1.728140201	3.50E-08	0.214305924	-1.047703205	1	1.050457228	1.294350685	0.034394797	0.465523431	0.036579855	1	0.424925428	-0.133548915	0.91664615	0.649565918	0.540795037	0.557979537	0.184255308	-1.328827015	0.123949811
ENSMUSG00000022995	Enah	0.591806578	-1.256544007	1.63E-07	2.554414564	1.47583202	7.43E-06	0.916753119	-0.245700748	1	2.106951566	1.020231546	0.156474411	1.02887425	-0.082169777	1	1.206346736	0.208511209	0.689715373	1.836017952	0.79946319	0.276022266	0.164860013	-2.753953608	0.000337482
ENSMUSG00000026185	Igfbp5	1.905112064	-1.276331038	1.67E-07	4.097259495	0.240747716	0.69275541	8.072189805	1.224680073	0.58927606	10.90905868	1.773102181	0.000773836	9.637684367	1.686623988	1.25E-05	3.319936853	-0.115356808	0.929520652	1.153310916	-1.654624352	0.19869992	0.08727883	-5.346997806	6.04E-10
ENSMUSG00000005533	Igf1r	0.333787101	-1.259664156	1.70E-07	0.783496904	0.401632726	0.34949915	0.607200118	-0.002983725	1	0.664082155	0.1256941	1	1.322356413	1.263885691	0.002130453	0.777006498	0.476201008	0.140387909	0.934579535	0.642240473	0.439251971	0.271534139	-1.203453104	0.167181768
ENSMUSG00000021792	Fam213a	0.251876156	-1.289790877	1.77E-07	0.77276407	0.826833794	0.027771351	0.904847235	0.977300563	1	0.392412183	-0.25952617	1	0.141681044	-1.788695929	0.008182982	0.71409546	0.873726008	0.001243082	1.30576006	1.585678347	0.003198571	0.150313541	-1.664763574	0.045666838
ENSMUSG00000020895	Tmem107	0.105119046	-1.416300337	1.96E-07	1.006203216	3.060568384	9.77E-25	0.154776501	-0.366800447	1	0.048296884	-2.01851807	0.165360045	0.087707313	-1.29014818	0.154605003	0.175488683	-0.337178332	0.545527665	0.212103157	0.042144995	1	0.009697648	-3.946230698	9.44E-05
ENSMUSG00000023495	Pcbp4	0.448462424	-1.237371564	1.96E-07	1.245008779	0.703332706	0.061097419	1.643012084	1.042858733	0.867092428	1.889615588	1.305872209	0.02538378	0.850086265	0.070380221	1	1.05734691	0.529047299	0.096479744	1.10691335	0.466334193	0.622153995	0.082430006	-3.302804936	2.20E-05
ENSMUSG00000033350	Chst2	0.08464131	-1.649678476	2.00E-07	0.195874226	0.03052896	1	1.619200315	3.328154868	1.04E-06	0.018111332	-3.076275332	0.066603019	0.033733582	-2.493528479	0.007331552	0.379673629	1.518580054	1.14E-06	0.033141118	-2.347190497	0.175408984	0.058185887	-1.688734476	0.161904694
ENSMUSG00000020205	Phlda1	1.426615627	1.198134139	2.13E-07	0.635920432	-0.621851443	0.318897091	0.619106003	-0.611281283	1	3.314373667	1.987650045	3.24E-05	0.573470893	-0.766184314	0.566471413	0.243918233	-2.265192714	7.55E-13	0.49048855	-0.965770031	0.629785898	0.256987667	-1.920114045	0.0185285
ENSMUSG00000029090	Adgra3	0.129009738	-1.398814414	2.13E-07	0.107328343	-1.316503492	0.020263127	0.17858827	-0.45549593	1	0.223373089	-0.177440006	1	1.443797308	3.253115029	4.85E-24	0.211910863	-0.34883922	0.530705115	0.178962039	-0.493965683	1	0.029092943	-2.998410562	0.001189108
ENSMUSG00000075702	Selm	0.939245503	-1.362186334	2.16E-07	11.66122447	4.049447488	1.21E-46	0.464329502	-1.978075755	1	1.026308786	-0.858053398	1	0.678044997	-1.501853862	0.063802988	0.335525533	-2.782362051	5.25E-16	0.517001445	-1.85244942	0.188935218	0.640044756	-1.560497726	0.099272144
ENSMUSG00000027712	Anxa5	0.311261591	-1.340294833	2.26E-07	1.11084835	1.043203434	0.005119612	4.036094903	2.953895007	1.12E-06	1.497203405	1.430073599	0.019176789	0.387936193	-0.659123132	0.736297711	0.43485875	-0.580077373	0.150823881	0.96109243	0.724948477	0.389124833	0.324871202	-0.903161976	0.423450877
ENSMUSG00000004558	Ndrg2	0.20341218	-1.312772198	2.29E-07	0.147576472	-1.458631335	0.00544711	0.345270655	-0.128331186	1	0.428634846	0.174668052	1	0.48576358	0.3748242	0.790566778	0.592688195	0.907496322	0.000993656	1.763107492	2.433638971	5.81E-08	0.014546472	-4.398471938	2.72E-06
ENSMUSG00000044894	Uqcrq	1.387025336	-1.194883339	2.47E-07	5.132978006	1.2508606	0.000161836	4.119436095	0.755983439	1	4.757243077	1.012259078	0.142539231	3.369984838	0.500811071	0.610052642	2.222856656	-0.189895772	0.753459337	3.181547354	0.384932198	0.69700474	1.8861925	-0.404484812	0.893838192
ENSMUSG00000063015	Ccni	0.50238713	-1.220917941	2.80E-07	1.03571851	0.222066578	0.652529492	1.142964928	0.34695274	1	0.645970824	-0.497891686	1	1.049114399	0.236977085	0.959951952	1.40501317	0.930218099	0.000404695	1.8492744	1.096568612	0.07789979	0.50912651	-0.857198626	0.389518283
ENSMUSG00000026457	Adipor1	0.374742574	-1.224725508	3.01E-07	1.250375196	1.035348498	0.002644209	0.821506042	0.294069701	1	0.95990057	0.537207209	0.811617551	0.816352684	0.301941955	0.870886106	0.677673281	0.007835234	1	0.821899733	0.29933602	0.823823591	1.158868914	0.841718825	0.108515608
ENSMUSG00000053819	Camk2d	0.188395174	-1.303417882	3.01E-07	0.313935403	-0.18656718	0.977167724	0.273835347	-0.336791693	1	0.229410199	-0.624014414	1	0.775872385	1.290589735	0.002909191	0.418303214	0.328149818	0.428337196	1.166567363	1.866128959	0.000254263	0.261836491	-0.44099539	0.876263749
ENSMUSG00000015932	Dstn	1.155626917	-1.181219474	3.66E-07	2.396105258	0.265163148	0.554557699	3.321741823	0.718781638	1	3.573969418	0.861324863	0.302319729	2.968555213	0.603591413	0.36323703	2.604737691	0.498180005	0.115681053	3.075495776	0.623725122	0.432185531	1.217054801	-0.775097578	0.453559154
ENSMUSG00000031239	Itm2a	0.211603275	-1.546813556	4.12E-07	0.01878246	-4.561798582	1.72E-09	0.130964731	-1.715041349	1	0.072445326	-2.603480571	0.116257015	0.087707313	-2.427827976	0.005727259	0.803495355	1.236874593	8.57E-05	0.172333815	-1.396723222	0.551387888	2.628062558	3.008007127	2.66E-12
ENSMUSG00000005973	Rcn1	0.661430881	-1.207700838	4.32E-07	2.589296276	1.341935367	6.68E-05	1.27392966	0.109395172	1	4.539907099	2.146888197	1.36E-06	1.639452083	0.522921886	0.509940484	0.860887881	-0.578306661	0.109649072	1.345529402	0.195541447	0.931962595	0.203650604	-2.577619283	0.000727364
ENSMUSG00000064373	Sepp1	1.632758172	1.21306503	4.46E-07	0.042931337	-4.714908178	3.29E-14	0.345270655	-1.632373692	1	0.126779321	-3.087579018	0.005817277	0.344082536	-1.72137453	0.018980998	0.560680825	-1.1527584	0.000493404	0.404321643	-1.437947887	0.351511857	3.874210302	2.08567855	6.71E-07
ENSMUSG00000000982	Ccl3	0.002047774	-5.715657049	4.54E-07	0.002683209	-4.167519643	0.351132494	0	-2.913786627	1	0.006037111	-2.914003903	1	0.006746716	-3.215535119	1	0.003311107	-4.694096704	0.002541166	0.006628224	-2.773980137	1	1.474042468	8.721472234	7.32E-19
ENSMUSG00000025724	Sec11a	0.411602499	-1.26338099	4.96E-07	3.826255429	3.226753703	4.29E-30	0.619106003	-0.28616256	1	0.531265724	-0.523846203	1	0.421669775	-0.893278804	0.428686148	0.40726619	-1.097301078	0.000664203	0.384436972	-0.993008505	0.618418367	0.193952956	-1.999130045	0.015512679
ENSMUSG00000029461	Fam168a	0.141978971	-1.299479652	5.21E-07	1.011569633	2.472343679	1.62E-16	0.190494155	-0.426424883	1	0.156964873	-0.748651631	1	0.290108805	0.142650758	1	0.18762941	-0.637277033	0.096330023	0.404321643	0.644953142	0.484958753	0.140615893	-0.923510622	0.388377895
ENSMUSG00000026864	Hspa5	0.391124763	-1.214200237	5.60E-07	0.71641669	0.037275818	1	1.440612045	1.071025402	0.856446014	1.092717001	0.679286958	0.612159333	0.627444625	-0.169653755	1	0.956909991	0.635519763	0.029243686	1.895671965	1.541658226	0.004088661	0.358812969	-0.994699408	0.295590622
ENSMUSG00000025203	Scd2	0.546072967	-1.189370705	5.85E-07	1.475764717	0.701349668	0.060907969	1.083435505	0.169983888	1	1.358349863	0.519320328	0.831874047	1.767639695	0.981474833	0.035596762	1.031961755	0.130338297	0.87084063	2.008351767	1.121655175	0.067793772	0.441242976	-1.166240931	0.180115133
ENSMUSG00000040055	Gjb6	0.068941712	-1.573391822	6.64E-07	0.067080214	-1.212266026	0.082764489	2.131153356	4.334952758	2.52E-15	0	-4.725931555	0.004882336	0.121440895	-0.310443976	1	0.231777506	0.894956565	0.010182766	0.006628224	-3.583296575	0.025813148	0	-5.057366368	0.000173661
ENSMUSG00000012296	Tjap1	0.152900431	-1.324384011	6.80E-07	1.566993808	3.420099344	1.97E-32	0.250023578	-0.175713822	1	0.132816431	-1.114988282	0.78482346	0.118067537	-1.341576419	0.122259254	0.129133182	-1.407131181	3.28E-05	0.245244275	-0.22965962	1	0.106674126	-1.446423095	0.133668162
ENSMUSG00000026341	Actr3	0.392489945	-1.188666092	7.26E-07	1.011569633	0.621798196	0.109531925	0.619106003	-0.157045896	1	0.561451277	-0.311097568	1	0.863579698	0.348731139	0.799598598	0.871924905	0.458584437	0.161547611	1.385298744	1.058942592	0.09939394	0.858241832	0.329217128	0.633130014
ENSMUSG00000011179	Odc1	0.414332864	-1.191731159	8.15E-07	0.732515941	-0.000299977	1	1.07152962	0.561840196	1	1.038383007	0.530389768	0.827375787	1.268382682	0.885753091	0.081065129	0.821154594	0.221886309	0.631123543	1.836017952	1.416553011	0.010803999	0.654591228	-0.169380638	1
ENSMUSG00000022048	Dpysl2	1.012282763	-1.167068845	1.07E-06	3.324495426	1.061853184	0.003003307	2.107341586	0.251938088	1	0.054333995	-4.9448164	1.18E-06	2.890967974	0.790840661	0.145199306	2.603633988	0.804019798	0.003393265	1.345529402	-0.410139418	1	0.567312397	-1.691121533	0.03331837
ENSMUSG00000045962	Wnk1	0.379520712	-1.175239869	1.07E-06	1.497230385	1.388799005	1.75E-05	0.523858925	-0.337926333	1	0.670119266	0.013894187	1	0.603831117	-0.149733061	1	0.816739784	0.407298262	0.237180526	1.007489995	0.629697148	0.44864997	0.426696504	-0.663406486	0.588374322
ENSMUSG00000029622	Arpc1b	0.916037402	1.176071743	1.19E-06	0.059030589	-3.451312609	2.49E-09	0.083341193	-2.72634984	0.848661021	0.175076205	-1.80988096	0.218322528	0.215894925	-1.562327008	0.042096342	0.174384981	-2.105912832	1.84E-10	0.324782959	-0.919704167	0.699320637	2.691097269	2.465351243	4.01E-10
ENSMUSG00000032035	Ets1	0.262797615	1.327615047	1.20E-06	0.013416043	-3.533647542	7.97E-07	0	-3.872100724	0.56545049	0.006037111	-3.874539148	0.009351828	0.013493433	-3.436614209	0.000119097	0.002207405	-6.076503199	3.96E-25	0.006628224	-3.734515382	0.012831211	1.04249714	3.168411868	2.40E-15
ENSMUSG00000046718	Bst2	0.080545763	-1.685638547	1.29E-06	0.01878246	-3.279822612	5.45E-05	0.166682385	-0.099720064	1	0.138853542	-0.407043914	1	0.104574104	-0.865626432	0.761681982	0.126925777	-0.708488191	0.206953854	0.14582092	-0.330588529	1	1.731030135	4.166897672	1.19E-22
ENSMUSG00000019804	Snx3	0.742659235	-1.14057749	1.32E-06	1.030352093	-0.342654952	0.683432865	3.190777091	1.359809034	0.320017491	0.851232581	-0.607794042	1	1.136821712	-0.183815385	1	2.079375343	1.035920832	4.48E-05	0.848412628	-0.610431698	0.904358304	2.094691928	0.765209546	0.149737348
ENSMUSG00000036256	Igfbp7	0.157678569	-2.301519926	1.32E-06	0.024148877	-4.45702626	0.000217237	0	-5.527377958	1	0.006037111	-5.531421807	0.130847708	0.064093806	-3.087077453	0.085936928	0.006622214	-6.509612271	2.11E-16	0.013256447	-4.805688996	0.207333089	8.073291806	6.684479625	4.26E-39
ENSMUSG00000024843	Chka	0.301022723	-1.186557551	1.34E-06	1.499913594	1.830518841	2.89E-09	0.404800079	-0.376298144	1	0.35618952	-0.584422235	1	0.495883655	-0.103778428	1	0.593791897	0.217822365	0.651894705	0.722476378	0.468959662	0.63698088	0.247290019	-1.128434029	0.216090416
ENSMUSG00000024304	Cdh2	0.148804884	-1.274732632	1.35E-06	0.652019684	1.484996885	1.76E-05	1.702541508	2.805031621	7.67E-06	0.392412183	0.550014985	0.867354271	0.067467164	-2.060465723	0.004659071	0.265992281	-0.066415202	1	0.039769342	-2.634643455	0.030799342	0.339417674	0.331611184	0.670433109
ENSMUSG00000026676	Ccdc3	0.021160327	-2.180525704	1.43E-06	0.005366417	-3.219987063	0.003420521	0.023811769	-0.961681317	1	0.030185553	-0.948696621	1	0.010120075	-2.436614209	0.132108453	0.03642218	-1.058082002	0.109449315	1.126798021	5.676293856	1.27E-27	0	-3.89459793	0.038829931
ENSMUSG00000033577	Myo6	0.605458402	-1.243169277	1.51E-06	7.091720266	4.076028548	2.38E-49	0.190494155	-2.488687951	0.99088369	0.350152409	-1.683073187	0.294216507	0.24288179	-2.261861897	0.000988685	0.24722934	-2.479420322	7.46E-14	0.517001445	-1.114605072	0.561210915	0.184255308	-2.619018663	0.001865813
ENSMUSG00000029373	Pf4	0.012286642	-4.057293938	1.56E-06	0.008049626	-3.793124128	0.167194055	0	-3.543696534	1	0	-4.548486539	1	0.006746716	-3.848692333	0.644416978	0.00441481	-5.003990699	5.92E-05	0	-4.408462773	1	2.235307821	8.098163421	2.32E-23
ENSMUSG00000018593	Sparc	2.802719504	-1.128049129	1.64E-06	1.69578782	-1.601854453	0.000759165	13.79892033	1.57616871	0.189758571	7.492054135	0.677189307	0.698447604	6.665755796	0.523612046	0.574423061	6.136585407	0.496922726	0.12190814	8.994499499	0.956379078	0.200666305	6.982306427	0.577957129	0.376004837
ENSMUSG00000019874	Fabp7	0.511260815	1.76316481	1.66E-06	0.16904214	-0.855575637	0.500264477	2.250212202	3.163810121	0.001124712	0.006037111	-4.687598419	0.070748532	0.222641641	-0.422781256	1	0.00441481	-6.15092804	3.68E-18	0.013256447	-3.96127198	0.141087031	0.014546472	-4.016351643	0.017622724
ENSMUSG00000006740	Kif5b	0.570646251	-1.130711068	1.85E-06	1.985574346	1.200982956	0.000270471	1.214400236	0.318687976	1	1.394572526	0.540146722	0.798394021	1.02887425	0.080854722	1	1.039687671	0.120034011	0.883051636	1.829389729	0.955536755	0.151339398	0.640044756	-0.636202405	0.609681066
ENSMUSG00000034868	Myl12b	0.323548233	-1.156821443	1.89E-06	0.990103965	0.947107846	0.00770481	0.976282543	0.821786157	1	0.736527481	0.414081193	0.980324604	0.651058132	0.234501185	0.969486771	0.576132659	0.048216588	1	1.080400456	1.000136837	0.135010945	0.606102988	0.119657238	0.953965495
ENSMUSG00000046516	Cox17	0.318087503	-1.151750585	1.91E-06	1.346970705	1.546725875	9.60E-07	0.571482464	0.065859508	1	0.851232581	0.66612868	0.626507868	0.624071266	0.19881089	1	0.539710479	-0.039192562	1	0.676078813	0.313127022	0.815963107	0.373359441	-0.578200559	0.682835483
ENSMUSG00000031827	Cotl1	0.44027133	1.19207573	2.31E-06	0.080496257	-1.930923602	0.00067223	0.130964731	-1.068070662	1	0.12074221	-1.253145598	0.689256503	0.202401492	-0.549554124	0.87478392	0.052977716	-2.780889859	3.04E-14	0.19884671	-0.537384095	1	1.071590084	2.125377637	8.57E-07
ENSMUSG00000026768	Itga8	0.357677793	-1.189555577	2.74E-06	0.144893263	-2.224583509	2.10E-05	1.654917969	1.437128097	0.311196742	0.495043061	-0.359346074	1	0.043853657	-3.862171625	4.91E-08	1.644516593	2.463794417	6.29E-25	0.006628224	-5.645948916	8.04E-06	0.014546472	-5.1161557	9.72E-08
ENSMUSG00000022820	Ndufb4	1.480540332	1.044051661	2.91E-06	1.242325571	0.313271484	0.480336438	0.583388349	-0.81438139	1	0.700304818	-0.566205147	1	0.765752311	-0.44983109	0.921250736	0.527569753	-1.1699669	9.07E-05	0.947835983	-0.115820337	1	0.436394152	-1.270534904	0.130143374
ENSMUSG00000051022	Hs3st1	0.225255099	-1.272908493	3.15E-06	0.158309306	-1.475148625	0.01020814	0.154776501	-1.36107167	1	0.996123233	1.355102084	0.045335163	2.769527079	3.725906601	5.51E-32	0.070636954	-2.890495206	3.02E-15	0.185590262	-1.160789573	0.564611419	0.193952956	-1.121034619	0.307296693
ENSMUSG00000020250	Txnrd1	0.147439701	-1.20130537	3.33E-06	1.003520007	2.490142346	6.20E-17	0.321458886	0.333162899	1	0.24148442	-0.101164931	1	0.16866791	-0.661588014	0.705255245	0.194251624	-0.549340804	0.178066039	0.318154735	0.308630482	0.861733925	0.130918246	-1.003061921	0.319834798
ENSMUSG00000008999	Bmp7	0.144709336	-1.232025197	3.45E-06	0.101961926	-1.426830457	0.009533463	0.226211809	-0.161521896	1	0.199224647	-0.379082085	1	1.177302011	2.697406727	1.06E-15	0.261577471	-0.00111319	1	0.450719208	0.83771273	0.309717382	0	-5.848605813	5.43E-07
ENSMUSG00000028603	Scp2	0.4348106	-1.115953703	3.46E-06	1.05450097	0.584441499	0.138117153	1.666823854	1.209873353	0.58927606	0.965937681	0.407781964	0.985374656	0.620697908	-0.26911616	1	1.054035803	0.731088463	0.009797603	1.007489995	0.469732769	0.624016362	0.358812969	-1.073863978	0.230695068
ENSMUSG00000032575	Manf	0.404776587	-1.133903484	3.47E-06	0.614454764	-0.193372609	0.960056925	1.96447097	1.554971069	0.156740458	1.116865443	0.726531929	0.539907027	0.570097535	-0.304110403	1	1.107013519	0.987207129	0.000198124	0.795386839	0.206881158	0.927749084	0.33456885	-1.084319612	0.236881832
ENSMUSG00000028447	Dctn3	0.245732835	-1.170574507	3.55E-06	1.870196377	2.808933758	8.98E-23	0.511953041	0.272941393	1	0.386375072	-0.148934126	1	0.246255148	-0.844282012	0.464568545	0.263784876	-0.875482117	0.00931097	0.331411183	-0.372202385	1	0.208499428	-1.063283426	0.273989954
ENSMUSG00000022114	Spry2	0.222524734	-1.302511812	3.62E-06	0.595672304	0.582754184	0.207607365	0.750070734	0.874294283	1	1.750762046	2.297449674	5.43E-06	1.329103129	1.973899826	1.09E-06	0.12361467	-2.050485232	1.11E-08	0.775502168	0.946391484	0.246587268	0.009697648	-4.935861725	5.36E-06
ENSMUSG00000037664	Cdkn1c	1.38907311	-1.217523898	3.66E-06	1.803116163	-0.512253559	0.508797011	0.059529423	-5.17351996	0.057692809	0.700304818	-1.87516259	0.215763773	1.136821712	-1.19973494	0.203994491	6.168592777	2.273065241	2.06E-19	1.855902623	-0.444453087	1	0.242441195	-3.415114242	8.79E-05
ENSMUSG00000025270	Alas2	0.064163574	-2.082194786	3.78E-06	0.002683209	-5.302939852	2.14E-05	0	-4.046717421	1	0.006037111	-4.049424112	0.257327097	0	-5.942588413	0.000458188	0	-7.840789399	5.11E-17	0.006628224	-3.909400346	0.239223711	2.885050225	6.658227978	5.59E-42
ENSMUSG00000028832	Stmn1	1.912620567	1.078020672	3.82E-06	1.773600869	0.494647668	0.239543673	0.595294233	-1.144899963	1	1.599834284	0.300295848	1	0.24288179	-2.51664445	9.08E-05	0.505495704	-1.638877029	1.09E-07	0.629681247	-1.083334978	0.538984095	1.818308965	0.5037594	0.411372269
ENSMUSG00000049907	Rasl11b	0.212968457	-1.245450009	3.89E-06	0.2817369	-0.497943174	0.528138451	1.714447392	2.255886507	0.003781965	0.006037111	-5.082401434	9.38E-05	0.175414626	-1.192641653	0.217430277	0.864198988	1.902292957	1.83E-13	0.07291046	-2.347190497	0.071197377	0.038790591	-3.236761593	0.000448799
ENSMUSG00000003031	Cdkn1b	0.142661563	-1.23886969	5.17E-06	0.327351446	0.385952572	0.429108839	1.166776698	2.289729998	0.003015428	1.104791222	2.331337244	1.07E-06	0.624071266	1.459634752	0.000840041	0.12802948	-1.232417804	0.000397137	0.119308026	-1.086379391	0.584131803	0.072732359	-1.810416843	0.052555667
ENSMUSG00000035268	Pkig	0.605458402	-1.090141542	5.23E-06	3.337911468	2.150349202	4.50E-13	0.869129581	-0.225908855	1	0.790861476	-0.372514184	1	0.951287011	-0.100999238	1	0.876339715	-0.275078361	0.605361255	0.76224572	-0.425353153	1	0.848544184	-0.27102494	1
ENSMUSG00000007891	Ctsd	0.290783855	-1.245966655	5.52E-06	0.421263746	-0.359758842	0.74809016	0.773882503	0.566337387	1	0.36222663	-0.555963784	1	0.637564699	0.294967416	0.913537878	0.593791897	0.22298038	0.67787386	1.696825256	1.818325431	0.001254957	1.173415386	1.254067952	0.016956448
ENSMUSG00000069171	Nr2f1	1.103067394	-1.072595928	6.29E-06	3.056174568	0.850575833	0.02347091	3.940847825	1.13271989	0.687411963	3.435115877	0.962829459	0.198285761	1.335849846	-0.490349139	0.874846052	2.658819109	0.770381391	0.004971294	1.418439862	-0.385237061	1	0.02424412	-6.065820319	1.40E-11
ENSMUSG00000053560	Ier2	6.622499908	1.002393274	6.62E-06	1.09206589	-2.206676609	2.88E-06	3.976565479	-0.23914498	1	2.131100008	-1.162692503	0.604650789	2.779647154	-0.791503268	0.467279726	3.838676986	-0.353436974	0.405774153	7.204879112	0.662590524	0.480139369	3.529943805	-0.418914574	0.881579526
ENSMUSG00000022707	Gbe1	0.058020253	-1.487213481	6.83E-06	0.126110803	0.083655679	0.981055683	0.095247077	-0.208265202	1	0.066408216	-0.788056598	1	0.094454029	-0.348335594	1	0.082777681	-0.68362735	0.186730812	1.173195587	3.940265381	3.61E-18	0.058185887	-1.000678482	0.504348468
ENSMUSG00000033088	Triobp	0.210238092	-1.140017111	7.12E-06	1.427466962	2.563971255	1.55E-18	0.309553001	-0.194968379	1	0.223373089	-0.694421015	1	0.219268283	-0.757251686	0.579396207	0.282547817	-0.456445031	0.287733378	0.384436972	0.104090183	1	0.189104132	-0.949608058	0.346210653
ENSMUSG00000019998	Stx7	0.259384659	-1.116433614	7.40E-06	0.386382035	-0.206071923	0.935411817	2.131153356	2.399039261	0.00029458	0.627859492	0.542943579	0.838714339	0.566724177	0.401147116	0.744006613	0.520947538	0.329333674	0.407404885	0.497116774	0.189132455	0.968163253	0.42184768	-0.059499306	1
ENSMUSG00000018930	Ccl4	0.002730365	-5.361097949	8.09E-06	0.005366417	-3.550135664	0.652196667	0	-2.886130284	1	0	-3.89092029	1	0	-4.782001277	1	0.002207405	-5.085901897	0.004215265	0.006628224	-2.746235146	1	1.454647172	8.965460884	3.78E-17
ENSMUSG00000032959	Pebp1	3.104424818	-1.032840025	8.29E-06	6.335055448	0.367555543	0.43081139	8.465083999	0.754591882	1	9.876712784	1.028361628	0.179817742	4.381992297	-0.223964455	1	7.617754043	0.858956549	0.000885828	4.765692807	-0.093402332	1	1.115229499	-2.244308148	0.001929092
ENSMUSG00000021025	Nfkbia	0.432762826	-1.119948099	9.29E-06	0.568840218	-0.407980157	0.615140403	1.09534139	0.586522634	1	1.098754112	0.609157673	0.740093598	0.836592833	0.200868481	1	0.853161964	0.288230053	0.508480766	1.080400456	0.580140963	0.518503232	1.861948381	1.471932902	0.001283325
ENSMUSG00000030654	Arl6ip1	0.351534473	-1.107026448	9.44E-06	1.352337122	1.409655268	2.27E-05	0.559576579	-0.076932034	1	0.754638813	0.364598911	1	0.509377088	-0.237374553	1	0.506599407	-0.299211851	0.575078937	1.206336705	1.083825679	0.100679379	0.901881247	0.646467451	0.266236147
ENSMUSG00000030246	Ldhb	0.414332864	-1.079331847	1.06E-05	0.56615701	-0.313443628	0.748978264	1.45251793	1.104892683	0.791875419	2.372584428	1.952651617	3.32E-05	0.904059997	0.428594379	0.680842641	0.852058261	0.418757277	0.227035297	0.934579535	0.458835445	0.639718115	0.02424412	-4.657610882	1.29E-07
ENSMUSG00000007039	Ddah2	1.206821257	0.993482785	1.09E-05	0.195874226	-2.218235349	5.41E-06	0.904847235	0.098838375	1	0.434671956	-0.984826367	0.802385464	0.873699773	0.048885392	1	0.675465876	-0.419877149	0.317414892	0.96109243	0.190510726	0.941205854	0.412150032	-1.073595237	0.230463247
ENSMUSG00000007880	Arid1a	0.380203303	-1.056404392	1.19E-05	0.97937113	0.740497618	0.047111387	0.750070734	0.27235102	1	1.19534788	0.994613851	0.18131728	0.826472758	0.442284197	0.650715015	0.700851031	0.220554789	0.633179728	0.987605324	0.693350641	0.379908079	0.349115321	-0.868193875	0.378655597
ENSMUSG00000032324	Tspan3	0.838904596	-1.027701814	1.37E-05	1.177928565	-0.230335125	0.883469597	3.262212399	1.298217366	0.412252196	1.883578477	0.491897738	0.859565842	1.959921112	0.581624703	0.404067778	1.955760673	0.748106071	0.006444012	1.99509532	0.576899332	0.49022682	0.261836491	-2.426084436	0.001121649
ENSMUSG00000024067	Dpy30	0.38975958	-1.053669424	1.50E-05	0.84789391	0.457746801	0.272444665	1.42870616	1.193163406	0.636817405	0.947826349	0.597549478	0.735110738	0.61732455	-0.056456378	1	0.927110025	0.762099465	0.005471816	0.682707036	0.098963127	1	0.232743548	-1.493282597	0.070435941
ENSMUSG00000011752	Pgam1	0.376790347	-1.048365251	1.55E-05	0.82911145	0.481516786	0.239543673	1.500141468	1.322718574	0.412083774	0.978011902	0.702575674	0.570610026	0.715151938	0.23235926	0.971452446	0.743895425	0.368044183	0.310925314	1.060515785	0.823410231	0.260915698	0.286080611	-1.140002441	0.200622859
ENSMUSG00000022194	Pabpn1	0.364503706	-1.048743648	1.56E-05	0.783496904	0.442274711	0.290120928	0.666729541	0.168958254	1	0.83915836	0.518013644	0.838714339	1.312236338	1.29329367	0.00149956	0.646769613	0.1528939	0.78765364	1.027374666	0.825499727	0.254651882	0.145464717	-2.06349675	0.007983242
ENSMUSG00000040435	Ppp1r15a	0.602728037	-1.090491671	1.74E-05	0.279053692	-1.960615729	0.000142237	0.940564889	-0.104661492	1	0.567488387	-0.855511911	0.989484577	0.809605967	-0.343694521	1	1.550701888	0.897852291	0.001416238	3.22794492	1.812559942	0.000470559	1.905587796	0.990634325	0.059079218
ENSMUSG00000020186	Csrp2	0.783614708	1.01771735	1.82E-05	0.053664172	-3.422169442	1.21E-09	0.285741232	-0.909397085	1	0.380337962	-0.529181017	1	0.114694179	-2.312495537	0.000539168	0.400643975	-0.566939466	0.146002074	0.530257892	-0.036543274	1	1.260694216	1.322619359	0.005285845
ENSMUSG00000028517	Plpp3	0.818426859	1.000664124	1.85E-05	0.745931984	0.430850947	0.32107256	0.547670695	-0.054007457	1	1.20138499	1.14260161	0.093012293	0.661178206	0.227431699	0.982170166	0.110370241	-2.705868306	9.72E-17	0.258500723	-1.156361935	0.465432169	0.164860013	-1.823974948	0.026051834
ENSMUSG00000019818	Cd164	0.307166044	-1.047446431	1.89E-05	0.203923852	-1.384523293	0.005479904	0.547670695	0.137228051	1	0.59767394	0.265018088	1	1.092968056	1.274269547	0.00214163	0.636836291	0.470495265	0.152745393	1.212964929	1.356174336	0.017651809	0.39760356	-0.349268396	0.980260344
ENSMUSG00000025089	Gfra1	0.060068026	-1.477381777	2.21E-05	0.053664172	-1.247483671	0.112140343	0.011905885	-2.442895893	1	0.163001984	0.444366188	1	0.013493433	-3.007316016	0.004760813	0.024281453	-2.645387492	1.80E-08	1.942069531	5.367348222	5.42E-37	0.004848824	-3.779120712	0.005316211
ENSMUSG00000039680	Mrps6	0.219111778	-1.076288605	2.30E-05	0.94180621	1.653010668	3.44E-07	0.452423617	0.337774438	1	0.615785271	0.807262043	0.450898512	0.276615372	-0.41854982	0.980183004	0.248333043	-0.696338401	0.053395106	1.292503613	1.988921187	5.24E-05	0.082430006	-2.137152781	0.01016261
ENSMUSG00000026915	Strbp	0.438223556	-1.021775778	2.59E-05	2.122417984	1.951276867	7.69E-11	0.702447195	-0.006325232	1	0.947826349	0.442838089	0.95359779	0.772499027	0.136877136	1	0.607036326	-0.289691195	0.57506416	0.894810193	0.353535954	0.763700502	0.106674126	-2.746849289	0.000400275
ENSMUSG00000031347	Cetn2	0.286688308	-1.068808863	2.67E-05	2.052654561	2.79104802	2.59E-22	0.392894194	-0.255558359	1	0.543339945	0.209126887	1	0.269868656	-0.85864237	0.455695771	0.284755222	-0.91572368	0.006117562	0.304898288	-0.642136879	0.909062053	0.203650604	-1.245332201	0.178515709
ENSMUSG00000014956	Ppp1cb	0.403411404	-1.017084736	2.96E-05	1.937276592	1.938669203	1.09E-10	0.785788388	0.283030854	1	0.627859492	-0.049662357	1	0.600457759	-0.123380248	1	0.480110549	-0.557734469	0.131095984	0.868297299	0.437765041	0.659113682	0.712777114	0.14168915	0.909285391
ENSMUSG00000032294	Pkm	0.601362855	-1.001301783	3.13E-05	1.218176693	0.383982283	0.369174705	2.012094509	1.09332079	0.763915415	1.91980114	1.062371793	0.121601421	0.951287011	-0.017643492	1	1.054035803	0.177681375	0.751180358	1.285875389	0.437329904	0.651452944	1.24129892	0.391395315	0.539757802
ENSMUSG00000022528	Hes1	1.154944325	-1.038172547	3.33E-05	0.386382035	-2.403721087	2.58E-06	4.238494942	1.200667874	0.658979309	3.151371683	0.784012125	0.458353002	1.922814172	0.030562968	1	3.36408495	1.270308036	8.34E-07	1.199708481	-0.67433661	0.893918672	1.721332487	-0.139825271	1
ENSMUSG00000090698	Apold1	0.068941712	-1.741897546	3.38E-05	0.053664172	-1.678118025	0.096756709	0.130964731	-0.249045052	1	0.108667989	-0.573882691	1	0.064093806	-1.388519921	0.579396207	0.023177751	-3.144318583	5.75E-08	0.019884671	-2.717946102	0.393008937	2.012261922	5.154296178	3.83E-27
ENSMUSG00000026748	Plxdc2	0.098975725	-1.163591605	3.61E-05	0.024148877	-2.829471883	6.69E-06	0.083341193	-0.897718258	1	0.036222663	-2.097459809	0.165442827	0.195654775	0.211859251	1	0.235088614	0.626582696	0.07194812	1.265990718	3.325555537	2.05E-15	0.009697648	-3.660476216	0.000392646
ENSMUSG00000021939	Ctsb	0.302387906	-1.104928085	3.89E-05	0.257588023	-1.057117115	0.071652401	0.761976619	0.597779468	1	0.525228614	0.048596125	1	0.489136938	-0.064245162	1	0.687606602	0.602874904	0.070419431	1.000861772	1.030004001	0.164597162	1.236450096	1.400924329	0.004505388
ENSMUSG00000052387	Trpm3	0.255289112	-1.033501105	3.89E-05	0.16904214	-1.374123178	0.007398218	0.809600157	0.997676699	0.992001455	0.567488387	0.480339777	0.932295204	1.055861115	1.555124201	6.73E-05	0.614762243	0.813152859	0.00340868	0.304898288	-0.442764798	1	0.004848824	-5.512284736	5.72E-08
ENSMUSG00000052957	Gas1	1.839583308	-1.004523177	3.92E-05	0.531275298	-2.596779124	1.95E-07	5.274306908	0.853213111	1	3.930158938	0.432150308	0.951361926	4.459579536	0.661137462	0.37311384	4.685216736	0.980699257	0.000208437	7.821303912	1.506868682	0.009500644	0.067883535	-5.429374673	3.29E-10
ENSMUSG00000033768	Nrxn2	0.371329618	1.024229282	3.98E-05	1.008886425	2.542904164	6.78E-17	0.023811769	-2.903094291	0.741566955	0.012074221	-3.907884296	0.001411243	0.013493433	-4.058930124	4.68E-07	0.013244429	-4.566275496	3.09E-26	0.006628224	-4.354355368	0.000827585	0.004848824	-4.825813948	4.58E-06
ENSMUSG00000084786	Ubl5	1.835487761	-0.950924671	4.44E-05	5.170542926	0.990482191	0.004606017	3.4169889	0.251437878	1	2.952147036	0.042376563	1	3.633106778	0.376742653	0.807026605	3.207359207	0.223569925	0.635270733	4.6795259	0.74316341	0.305236796	1.697088368	-0.790397717	0.428805415
ENSMUSG00000019647	Sema6a	0.275766848	-1.020068792	4.47E-05	0.407847704	-0.137423021	1	0.53576481	0.286022193	1	1.225533432	1.581896027	0.003159118	0.546484028	0.326166334	0.846946875	0.455829096	0.043856394	1	0.828527957	0.949838708	0.179898424	0.591556517	0.440736036	0.496508534
ENSMUSG00000072235	Tuba1a	1.15767469	-0.979666211	4.78E-05	3.802106552	1.23993466	0.000289974	3.262212399	0.848299075	1	4.292385568	1.317905726	0.024107047	0.678044997	-1.508998141	0.025340964	1.566153722	-0.293249727	0.544201518	4.885000833	1.515971998	0.004516671	1.081287731	-0.795300639	0.456157134
ENSMUSG00000070348	Ccnd1	0.204777363	-1.11237138	4.88E-05	0.144893263	-1.333692509	0.0204511	0.726258965	1.105785692	0.921158057	0.446746177	0.391227903	1	1.541624696	2.667991	2.15E-14	0.101540622	-2.065817651	2.94E-09	0.987605324	1.624763555	0.005942468	0.392754737	0.197002186	0.847817867
ENSMUSG00000048915	Efna5	0.132422695	-1.144737375	4.89E-05	1.164512522	3.245508275	1.58E-26	0.071435308	-1.499618483	1	0.054333995	-1.984611309	0.208707513	0.175414626	-0.392666261	1	0.08719249	-1.646299252	3.99E-06	0.391065196	0.830347689	0.349573358	0.009697648	-4.065171771	0.00011193
ENSMUSG00000022892	App	1.045729732	-0.953326874	6.12E-05	2.264628038	0.535953097	0.173590755	2.583576973	0.672600675	1	1.539463179	-0.090782575	1	4.520299983	1.712039853	3.19E-06	1.164406044	-0.617366218	0.064578944	3.890767285	1.335537771	0.016665716	0.586707693	-1.525020968	0.054036013
ENSMUSG00000045744	Bricd5	0.066211347	-1.294744135	6.14E-05	0.002683209	-4.694860112	1.54E-07	0.011905885	-2.436554366	1	0.030185553	-1.843614575	0.45378384	0.118067537	-0.050197388	1	0.153414635	0.421424412	0.398179833	1.166567363	3.86871212	4.61E-18	0	-4.775953433	0.00042256
ENSMUSG00000038467	Chmp4b	0.352899655	-0.976785989	6.26E-05	0.775447278	0.541759622	0.179161778	1.035811966	0.921647778	1	0.525228614	-0.083142228	1	0.678044997	0.311556688	0.854820734	0.675465876	0.38094546	0.287272068	0.954464206	0.820203324	0.260353385	0.470335919	-0.251873709	1
ENSMUSG00000037710	Cisd1	0.342660787	-0.983579537	6.70E-05	1.609925146	1.929324115	1.95E-10	0.595294233	0.145793541	1	1.285904537	1.337137457	0.024221261	0.519497162	-0.066591826	1	0.395125463	-0.582461826	0.113251026	0.470603879	-0.205713925	1	0.164860013	-1.745466056	0.030338078
ENSMUSG00000045136	Tubb2b	0.617062453	-0.98972662	6.95E-05	1.760184826	0.97771034	0.006432554	1.333459083	0.450284901	1	4.364830894	2.404764682	2.53E-08	0.458776715	-1.157714216	0.162909135	1.05734691	0.144857178	0.846117146	0.49048855	-1.021563708	0.575408969	0.077581183	-3.658049478	8.05E-06
ENSMUSG00000050732	Vamp8	0.465527204	-0.969173939	7.00E-05	0.359549949	-1.101540707	0.030039027	1.166776698	0.688994024	1	0.458820398	-0.690639642	1	1.241395816	0.851049099	0.10044732	0.953598883	0.531501773	0.085708189	2.074634004	1.615277486	0.00187216	0.664288875	-0.146045271	1
ENSMUSG00000019943	Atp2b1	0.78497989	-0.956538537	7.02E-05	2.865666759	1.459024893	8.08E-06	1.357270852	0.144710118	1	1.008197454	-0.295615845	1	1.524757905	0.343075779	0.800155696	1.337687322	0.167860636	0.77562952	1.444952757	0.244054707	0.879478239	0.455789447	-1.473748859	0.069625109
ENSMUSG00000058756	Thra	1.356991323	0.903743819	7.21E-05	0.515176047	-0.998235222	0.049723986	0.642917772	-0.608775785	1	0.682193487	-0.537628024	1	1.042367683	0.098706467	1	0.756036152	-0.476868675	0.220907862	1.000861772	0.033374785	1	0.378208265	-1.412700877	0.083449203
ENSMUSG00000023175	Bsg	1.74470313	-0.935718886	7.56E-05	2.371956381	-0.207255696	0.925677382	5.56004814	1.066217602	0.788057678	3.23589123	0.270502082	1	2.826874169	0.070780552	1	3.221707338	0.351118474	0.351456375	6.283556024	1.297362181	0.031736613	3.345688496	0.326912854	0.616121849
ENSMUSG00000022816	Fstl1	2.617054695	-0.962015369	7.84E-05	1.116214768	-1.992346131	4.23E-05	26.45487573	2.871661734	1.37E-06	3.205705678	-0.37599716	1	2.887594616	-0.546337642	0.826661051	7.674042866	1.392863807	1.45E-08	0.517001445	-3.032078276	0.003083922	0.324871202	-3.720920877	1.88E-06
ENSMUSG00000032698	Lmo2	0.061433209	-1.547200182	7.88E-05	0.002683209	-4.790152562	7.05E-06	0	-3.534818382	1	0.006037111	-3.536636821	0.158642075	0	-5.430689375	0.000140537	0.002207405	-5.737978594	4.34E-16	0	-4.399584622	0.057471642	1.895890148	6.098623538	9.00E-45
ENSMUSG00000024725	Ostf1	0.194538495	-1.017310924	8.45E-05	0.297836152	-0.07776499	1	0.53576481	0.807647569	1	0.205261757	-0.605750745	1	0.161921193	-0.993142698	0.3309948	0.40726619	0.523677258	0.11982602	0.311526512	0.006902574	1	1.003706549	1.877692074	9.44E-06
ENSMUSG00000026126	Ptpn18	0.049829158	-1.573736841	8.64E-05	0.029515294	-1.890679437	0.039792455	0.047623539	-0.921072981	1	0.132816431	0.342712034	1	0.033733582	-1.65747005	0.338669191	0.018762941	-2.819115356	2.76E-07	0.013256447	-2.530054554	0.343331199	1.26554304	4.957909287	1.98E-27
ENSMUSG00000047714	Ppp1r2	0.759724015	-0.989291481	8.87E-05	1.60187552	0.460493477	0.281110247	1.7858827	0.573116425	1	8.512325811	3.29888448	1.96E-17	0.725272012	-0.784068175	0.55409094	0.652288125	-1.092091833	0.000659352	0.523629669	-1.231995429	0.444218674	1.212205977	0.004332917	1
ENSMUSG00000028757	Ddost	0.323548233	-0.987125132	9.00E-05	0.381015618	-0.468328471	0.511311545	1.214400236	1.283704354	0.522111028	0.47693173	-0.104242483	1	0.391309551	-0.416871865	0.984086656	0.825569404	1.005192699	0.000147271	0.841784404	0.752913308	0.345563511	0.42184768	-0.291736751	1
ENSMUSG00000024985	Tcf7l2	0.286005717	-0.993322711	0.000104198	0.230755938	-1.049249619	0.054109924	0.345270655	-0.378190203	1	1.062531449	1.313650855	0.035784335	0.445283282	-0.031795018	1	0.785836117	1.178862646	5.76E-06	0.41757809	-0.119529711	1	0.2230459	-1.051637739	0.285635381
ENSMUSG00000006356	Crip2	1.02183904	-0.935822688	0.000105592	1.169878939	-0.476200522	0.479360577	1.07152962	-0.572361674	1	0.507117282	-1.677080163	0.196116161	0.472270147	-1.823706398	0.004168218	3.282410971	1.688546689	9.36E-13	1.279247165	-0.318579877	1	1.692239544	0.102234791	0.959551436
ENSMUSG00000008575	Nfib	0.741976644	-0.935296789	0.000112751	0.343450698	-1.843281956	0.000138754	0.642917772	-0.84092151	1	1.243644764	0.120500889	1	1.211035593	0.084355067	1	2.106967903	1.342994224	4.43E-08	1.604030124	0.50496239	0.575389425	0.964915958	-0.263100503	1
ENSMUSG00000023505	Cdca3	0.088054266	-1.258138772	0.000113098	1.057184179	4.128040599	7.03E-35	0.023811769	-2.229614522	1	0.006037111	-3.821810205	0.023798976	0.016866791	-3.118131064	0.001378629	0.017659239	-3.486540017	1.59E-13	0	-4.684225484	0.008597573	0.213348252	0.447590315	0.604301501
ENSMUSG00000020846	Fam101b	0.354264837	-0.999460145	0.000118619	0.499076795	-0.198701298	0.968331906	0.166682385	-1.706633195	1	2.668402843	2.510143001	1.12E-08	0.806232609	0.564963369	0.494697028	0.296895949	-1.139439566	0.000516064	1.915556636	1.909097363	0.000202499	0.523672982	-0.113948056	1
ENSMUSG00000052837	Junb	4.804076928	0.877758303	0.000125514	0.431996581	-3.1474206	2.68E-10	2.643106396	-0.421052921	1	0.857269692	-2.076060661	0.0570589	2.16906932	-0.737560184	0.559159414	2.895011425	-0.351304956	0.416482069	5.700272343	0.738607236	0.321041592	5.100962751	0.581071714	0.375227034
ENSMUSG00000036570	Fxyd1	0.363821114	-0.966713058	0.000132647	0.034881711	-4.079156881	4.23E-12	0.17858827	-1.626814166	1	0.066408216	-3.049424112	0.004455765	0.465523431	-0.315454174	1	1.39618355	2.218989249	8.97E-21	0.702591707	0.314681703	0.812328002	0.02424412	-4.385022551	1.02E-06
ENSMUSG00000032531	Amotl2	0.232081011	-0.996428731	0.0001391	0.032198503	-3.556965428	2.42E-09	0.321458886	-0.175516017	1	0.072445326	-2.303449688	0.061689595	0.553230744	0.644912343	0.383537838	0.609243731	1.061399381	9.30E-05	1.517863217	2.236291613	2.56E-06	0.077581183	-2.243551607	0.008625107
ENSMUSG00000018451	6330403K07Rik	1.133101407	0.875593375	0.000142117	0.338084281	-1.372481558	0.005113446	0.904847235	0.139111274	1	0.754638813	-0.130871082	1	1.106461488	0.468049617	0.611043981	0.719613972	-0.255262499	0.659326788	0.225359604	-1.883678033	0.099309661	0.029092943	-4.690584038	4.97E-08
ENSMUSG00000034324	Tmem132c	0.321500459	-0.974492757	0.000143397	0.01878246	-4.717716725	1.49E-13	0.380988309	-0.395334494	1	0.012074221	-4.883142939	2.90E-05	0.101200746	-2.382987805	0.000395349	1.252702237	2.259839954	4.61E-21	1.153310916	1.263911993	0.041511553	0	-6.801099081	2.61E-09
ENSMUSG00000057858	Fam204a	0.350851881	-0.944686586	0.000149256	0.882775621	0.800174232	0.033259154	0.488141271	-0.146206831	1	1.750762046	1.838760428	0.000163032	1.096341414	1.141544821	0.010022453	0.413888404	-0.506807455	0.200787452	0.470603879	-0.210986113	1	0.213348252	-1.380673597	0.109561386
ENSMUSG00000024646	Cyb5a	0.64914424	-0.905316584	0.00015549	0.802279364	-0.330800264	0.700249773	2.309741626	1.260922504	0.475001187	2.004320687	1.087743876	0.102050853	1.504517756	0.672545307	0.271872017	1.083835768	0.179417745	0.745430865	1.928813083	1.020259286	0.112198882	0.53337063	-0.923304301	0.32585751
ENSMUSG00000029922	Mkrn1	0.280544987	-1.026850054	0.000169117	0.523225672	0.228728832	0.675329647	0.500047156	0.155371606	1	0.495043061	0.135448091	1	0.330589103	-0.486622314	0.95799597	0.330007021	-0.586770155	0.167364552	0.576655458	0.364439675	0.773917292	2.162575463	2.611159725	6.21E-11
ENSMUSG00000029309	Sparcl1	0.871668974	-0.945169869	0.000173819	0.389065244	-1.906103009	0.00016195	5.619577564	2.149954165	0.003778125	0.024148442	-5.562286719	6.43E-07	0.053973731	-4.684322039	3.21E-11	2.762567135	1.634458579	4.09E-11	0.27175717	-2.341020729	0.038319753	2.337133123	0.847144196	0.117246362
ENSMUSG00000026064	Ptp4a1	2.133780119	0.861307539	0.000178692	0.743248776	-1.151316676	0.020598697	1.619200315	0.048974524	1	2.487289528	0.709699819	0.53861804	1.173928652	-0.441687814	0.9419691	1.175443068	-0.521011817	0.147022251	1.50460677	-0.057095703	1	0.470335919	-1.780669499	0.022044088
ENSMUSG00000020163	Uqcr11	1.639584084	-0.881080018	0.000185748	6.080150633	1.562723988	5.82E-07	3.012188821	0.285426321	1	2.855553268	0.21747899	1	3.133849764	0.378109028	0.808601083	2.112486415	-0.290075227	0.540176989	3.387022287	0.475209213	0.593648191	1.17826421	-1.110395773	0.198130922
ENSMUSG00000034377	Tulp4	0.303070497	-0.927184694	0.000188385	1.003520007	1.305224631	8.61E-05	0.595294233	0.370675944	1	0.760675924	0.750007312	0.506358614	0.509377088	0.141208528	1	0.495562383	0.116231685	0.87084063	0.483860327	0.063140181	1	0.174557661	-1.440680906	0.085400338
ENSMUSG00000054364	Rhob	0.514673771	0.94981929	0.000191212	0.059030589	-2.704499229	2.98E-06	0.119058847	-1.52343932	1	0.199224647	-0.874954412	1	0.124814253	-1.601135073	0.046422388	0.130236885	-1.759558512	2.17E-07	0.231987828	-0.650252363	0.935579493	1.580716594	2.42677655	2.39E-09
ENSMUSG00000021250	Fos	12.06002148	0.844583051	0.00019527	1.623341188	-2.577969873	5.99E-08	7.750730919	-0.21201586	1	4.364830894	-1.062404304	0.710393151	6.729849602	-0.431153316	0.861116593	7.635413281	-0.280327706	0.550124381	15.2714273	0.82238287	0.309013906	7.050189962	-0.353111431	0.840418096
ENSMUSG00000022462	Slc38a2	0.361090749	-0.916886268	0.000214195	0.429313372	-0.397705801	0.605577677	0.345270655	-0.661667998	1	0.35618952	-0.644543228	1	1.248142533	1.342022822	0.000933734	0.646769613	0.308315942	0.438152666	1.027374666	0.946443956	0.176082406	0.630347108	0.203785317	0.820641054
ENSMUSG00000030082	Sec61a1	0.350851881	-0.922028567	0.000218034	0.458828666	-0.252618504	0.857846839	0.547670695	0.036941169	1	0.700304818	0.401479655	1	1.737279471	2.001524646	1.08E-08	0.452517989	-0.325636502	0.52267566	0.927951312	0.829518316	0.266281352	0.261836491	-1.066492143	0.252406114
ENSMUSG00000094483	Purb	0.344025969	-0.913104174	0.000224832	1.312088994	1.585518358	5.45E-07	0.416705963	-0.320429685	1	0.458820398	-0.196632284	1	0.657804848	0.356452326	0.799598598	0.459140203	-0.254763135	0.667771239	0.874925522	0.776379296	0.308606476	0.349115321	-0.608155181	0.651144401
ENSMUSG00000040407	Akap9	0.330374145	-0.912127005	0.000234391	1.295989742	1.641160677	1.82E-07	0.464329502	-0.105061407	1	0.60371105	0.276058744	1	0.516123804	0.038102138	1	0.488940168	-0.060873103	1	0.676078813	0.446027921	0.663080051	0.184255308	-1.478611601	0.07687038
ENSMUSG00000035621	Midn	0.227985464	-0.93243868	0.000236949	0.402481286	0.220345995	0.681502661	0.273835347	-0.327682302	1	0.495043061	0.52662387	0.871792763	0.472270147	0.471283152	0.639803751	0.376362522	0.129604139	0.857202714	1.020746443	1.656694044	0.001773272	0.295778258	-0.250600422	1
ENSMUSG00000041571	Sepw1	5.268921541	-0.855757043	0.000255783	18.96223501	1.529748419	8.96E-07	9.488990081	0.271339218	1	7.926726092	0.013157362	1	7.448374898	-0.080242117	1	8.24355331	0.101076463	0.911514269	9.246371998	0.244869221	0.981252755	2.681399621	-1.604029584	0.033816648
ENSMUSG00000038489	Polr2l	0.275084257	-0.917173838	0.000261163	1.116214768	1.702449737	6.91E-08	0.464329502	0.161175431	1	0.495043061	0.251458385	1	0.468896789	0.172195034	1	0.369740308	-0.245380111	0.687714405	0.530257892	0.354313717	0.777347385	0.213348252	-1.000307371	0.29549224
ENSMUSG00000022285	Ywhaz	0.655287561	-0.873697551	0.000275227	1.473081508	0.668446401	0.075171863	1.25011789	0.354287224	1	0.869343913	-0.182240624	1	1.251515891	0.38447499	0.733537396	1.130191269	0.276529788	0.528961713	2.061377556	1.135114057	0.060262883	0.567312397	-0.822227286	0.413560684
ENSMUSG00000028195	Cyr61	1.825931484	-0.910140521	0.000303117	0.359549949	-3.083386168	3.77E-09	4.428989097	0.67578544	1	0.615785271	-2.224781444	0.05389043	3.761294389	0.474861227	0.692256704	5.054957044	1.31054415	2.92E-07	6.966263061	1.410594839	0.022752718	0.64489358	-2.172175493	0.006845783
ENSMUSG00000063077	Kif1b	0.234128785	-0.928631856	0.000307935	0.657386101	1.00676852	0.005905942	0.250023578	-0.491537024	1	1.376461195	2.134295484	4.18E-06	0.327215745	-0.145014512	1	0.278133008	-0.479076005	0.25500009	0.563399011	0.683535552	0.421575183	0.2230459	-0.704524802	0.578241841
ENSMUSG00000036299	BC031181	0.656652743	-0.864632956	0.00031173	2.068753812	1.271904172	8.99E-05	1.464423814	0.591809785	1	1.285904537	0.412425584	0.967749079	1.349343279	0.509949749	0.52137731	0.939250752	-0.079819588	1	1.186452034	0.288310129	0.829703229	0.353964145	-1.509916539	0.057201448
ENSMUSG00000070436	Serpinh1	2.475758315	0.821419702	0.000316427	0.292469735	-2.76972709	1.23E-08	1.643012084	-0.167462693	1	1.243644764	-0.58264168	1	1.312236338	-0.51853722	0.837286419	1.574983341	-0.284321613	0.544201518	2.591635449	0.520405498	0.548049421	1.920134267	0.068378997	0.993128503
ENSMUSG00000031592	Pcm1	0.385664033	-0.888310273	0.000318528	1.333554662	1.422805323	1.06E-05	0.571482464	-0.015581535	1	0.652007934	0.175393072	1	0.688165072	0.265961425	0.929469557	0.629110374	0.150570213	0.793424524	0.609796576	0.074992193	1	0.193952956	-1.614510362	0.046191149
ENSMUSG00000040022	Rab11fip2	0.245732835	-0.918467862	0.000335843	0.351500323	-0.105847532	1	0.273835347	-0.426989502	1	0.307892636	-0.286132811	1	0.570097535	0.666304104	0.329215024	0.431547643	0.266652073	0.545131299	1.511234993	2.199524743	2.30E-06	0.106674126	-1.825680766	0.028921631
ENSMUSG00000096472	Cdkn2d	0.127644556	-1.000332367	0.000363412	1.089382682	3.386945431	3.67E-30	0.154776501	-0.322287209	1	0.060371105	-1.680885075	0.350055678	0.084333955	-1.30129218	0.162776149	0.075051764	-1.702821165	1.40E-06	0.059654013	-1.680321029	0.269586014	0.135767069	-0.578097663	0.759987727
ENSMUSG00000058546	Rpl23a	27.61627513	0.794473898	0.000364912	10.19619259	-1.099623113	0.013669941	15.89435603	-0.398748629	1	14.91770006	-0.493417274	1	17.77759769	-0.235474725	1	19.95162849	-0.063712466	1	11.44031403	-0.885508857	0.489326301	9.959484306	-1.099641575	0.13025583
ENSMUSG00000054091	1810037I17Rik	0.679860844	-0.853819847	0.000372889	1.575043434	0.737036116	0.044026308	1.238212006	0.300512112	1	0.845195471	-0.264370578	1	1.36621007	0.482620439	0.571486535	1.08493947	0.141831867	0.839201732	1.663684137	0.759356411	0.303030467	1.027950668	0.029006801	1
ENSMUSG00000052534	Pbx1	0.916037402	-0.848175803	0.000397318	1.797749746	0.4611614	0.248911401	0.738164849	-0.885391388	1	1.859430035	0.478624815	0.87579959	2.212922977	0.788456554	0.135915493	1.852012646	0.636883316	0.027639802	1.067144008	-0.358018806	1	0.31032473	-2.175936928	0.003459578
ENSMUSG00000016487	Ppfibp1	0.141978971	-0.987405749	0.000420749	0.147576472	-0.649671338	0.352692003	0.095247077	-1.114273145	1	0.23544731	0.088746708	1	1.2346491	3.171409038	1.10E-21	0.068429549	-2.00233718	1.82E-08	0.165705591	-0.41818859	1	0.295778258	0.430536784	0.579613188
ENSMUSG00000029840	Mtpn	0.460749066	-0.859229815	0.000428993	1.395268459	1.204814773	0.000284095	0.761976619	0.161471399	1	0.694267708	0.022806783	1	0.684791714	0.000385388	1	0.757139854	0.194334599	0.690430277	0.861669075	0.347370936	0.764808306	0.518824158	-0.416550633	0.881369897
ENSMUSG00000033208	S100b	0.888733754	0.983873841	0.000464622	0.289786526	-1.186926985	0.070523537	0.226211809	-1.432736027	1	3.441152987	2.800241615	7.11E-09	0.340709178	-0.924886916	0.575971136	0.067325847	-3.567524648	2.12E-18	0.795386839	0.365273169	0.776420042	0.004848824	-6.102313774	5.47E-07
ENSMUSG00000025135	Anapc11	1.146753231	0.801625774	0.000517977	0.276370483	-1.724856864	0.000340113	0.53576481	-0.67093672	1	0.543339945	-0.670197516	1	0.910806713	0.101552224	1	0.672154768	-0.443158705	0.271721537	1.239477823	0.563624256	0.511006353	0.635195932	-0.445351795	0.838741269
ENSMUSG00000026385	Dbi	1.181565383	-0.862787194	0.000521344	0.649336475	-1.536656779	0.002067027	1.726353277	-0.035810957	1	3.652451855	1.122566545	0.09886297	2.43219126	0.513231952	0.537795205	2.637848763	0.84239849	0.00227976	3.135149788	0.875782199	0.223401587	0.547917102	-1.736307629	0.032441236
ENSMUSG00000064351	mt-Co1	30.83401009	-0.806104035	0.000564348	76.06627992	0.88623242	0.012647593	39.8370901	-0.183961889	1	60.70918323	0.460539794	0.989484577	62.45098029	0.532060329	0.531083264	48.78254288	0.172155383	0.745430865	59.29608881	0.421391931	0.758652896	20.36021159	-1.184926586	0.09793099
ENSMUSG00000060261	Gtf2i	0.296927176	-0.86080188	0.000587075	0.920340542	1.246204815	0.000218931	0.464329502	0.090786103	1	0.332041078	-0.413846175	1	0.431789849	-0.031868016	1	0.446999477	0.021659531	1	1.093656903	1.399425434	0.013352936	0.208499428	-1.104266545	0.227853153
ENSMUSG00000091537	Tma7	2.017057022	-0.80853566	0.000607263	5.108829129	0.930548503	0.008662733	4.095624326	0.487291323	1	3.537746755	0.283499068	1	3.771414464	0.401436829	0.759020273	3.08043343	0.100307606	0.914222025	3.592497221	0.304829511	0.793512935	2.051052513	-0.54037922	0.7132261
ENSMUSG00000078126	Rpl23a-ps3	4.666876095	0.772139846	0.000611465	1.63944044	-1.184097566	0.012429254	2.67882405	-0.407982964	1	2.541623522	-0.489187302	1	3.079876033	-0.206802182	1	3.431410797	-0.043659942	1	2.034864662	-0.816702431	0.687819934	1.818308965	-0.992483961	0.259335092
ENSMUSG00000032348	Gsta4	0.19180813	-0.919082046	0.00062862	0.193191017	-0.648592956	0.323909595	1.678729738	2.672462501	4.66E-05	0.392412183	0.449458657	0.987797272	0.350829252	0.285041161	0.940569702	0.432651345	0.798565877	0.007429446	0.119308026	-1.272604266	0.445335825	0.004848824	-5.015008976	2.10E-06
ENSMUSG00000057666	Gapdh	3.239577877	-0.804710794	0.000651524	4.193855004	-0.180057036	0.890355166	9.69139012	1.069925912	0.756718581	6.006924951	0.370612208	1	6.338540051	0.477528186	0.640968348	5.605704547	0.354105976	0.335846473	6.714390562	0.538090033	0.620495154	4.863370379	0.05143615	1
ENSMUSG00000015002	Efr3a	0.245050244	-0.887981416	0.000654853	1.368436374	2.412905866	6.95E-16	0.726258965	1.011035081	1	0.223373089	-0.726617931	1	0.276615372	-0.440313794	0.965224684	0.231777506	-0.839061745	0.015199866	0.424206314	0.217799357	0.93740133	0.130918246	-1.509563183	0.089809563
ENSMUSG00000058427	Cxcl2	0.006825912	-4.288134678	0.000660692	0.002683209	-4.230255398	0.820015866	0	-2.976328093	1	0	-3.981118099	1	0.03710694	-1.238326984	1	0.002207405	-5.176667361	0.012636995	0.006628224	-2.836715892	1	1.474042468	7.605995016	2.25E-11
ENSMUSG00000019132	BC005537	0.357677793	-0.840675701	0.000676994	1.043768136	1.154995749	0.000659433	0.53576481	0.037806726	1	0.446746177	-0.239286749	1	0.718525296	0.494966071	0.569860233	0.506599407	-0.075272755	1	0.934579535	0.874884014	0.224625779	0.378208265	-0.492636788	0.785447657
ENSMUSG00000054717	Hmgb2	1.49623993	0.885149336	0.000703106	0.670802144	-0.753971542	0.251005126	0.511953041	-1.086107673	1	0.59767394	-0.885698534	1	0.48576358	-1.223813237	0.206985068	0.523154943	-1.279651008	0.000195788	1.570889006	0.557795744	0.563473966	2.521388432	1.330716015	0.008987402
ENSMUSG00000027966	Col11a1	0.774058431	-0.895088176	0.000780747	0.190507809	-2.736619758	5.84E-07	0.952470773	-0.305298624	1	0.60371105	-0.98483583	0.918645935	0.347455894	-1.832652038	0.01172222	2.941366926	2.32174718	1.28E-20	0.768873944	-0.627121972	0.965559501	0.033941767	-5.006251053	1.22E-07
ENSMUSG00000101609	Kcnq1ot1	0.664161246	-0.822040786	0.000786605	1.58309306	0.813671351	0.02549091	0.797694273	-0.283262985	1	0.923677907	-0.072523197	1	1.251515891	0.4048364	0.709267774	1.33658362	0.655460745	0.025123591	0.881553746	-0.141698249	1	0.184255308	-2.433555428	0.00138606
ENSMUSG00000035885	Cox8a	4.987011372	-0.787868205	0.000802587	12.30519453	0.902639057	0.010983141	7.953130959	0.142009859	1	7.395460367	0.043060549	1	9.307095264	0.414553322	0.73940369	7.630998472	0.124346253	0.87084063	12.22907264	0.809955583	0.309383649	3.816024415	-0.951256719	0.287908743
ENSMUSG00000048078	Tenm4	0.262115024	-0.860677919	0.000809283	0.592989095	0.692484565	0.081863921	0.53576481	0.483103526	1	1.159125217	1.709704069	0.001003205	0.401429625	0.050074543	1	0.360910688	-0.147188191	0.896118971	0.894810193	1.279535373	0.035232326	0.004848824	-5.421964129	1.07E-07
ENSMUSG00000026547	Tagln2	0.078497989	-1.160114244	0.000863943	0.07512984	-0.896027003	0.296670231	0.071435308	-0.753935672	1	0.253558641	0.969118527	0.532950258	0.043853657	-1.629259287	0.192475039	0.011037024	-3.884225453	1.10E-13	0.218731381	0.742326003	0.536591283	1.226752449	4.088257678	2.77E-22
ENSMUSG00000054808	Actn4	0.535151508	-0.815415436	0.000884598	0.721783107	-0.120170955	1	0.821506042	0.082565596	1	1.605871394	1.11554333	0.091734407	0.914180071	0.254033326	0.939958251	0.976776634	0.453394377	0.166115188	0.901438417	0.221847086	0.912745742	0.775811825	-0.003869324	1
ENSMUSG00000071528	Usmg5	1.655966273	-0.794008863	0.000890276	6.83949866	1.863242239	5.37E-10	2.464518126	0.039734895	1	3.042703694	0.366048306	1	2.860607751	0.286370052	0.874614158	1.757094239	-0.560150615	0.099853624	2.452442752	0.037788685	1	0.945520662	-1.384258703	0.083779596
ENSMUSG00000073411	H2-D1	0.073719851	-1.357893595	0.00093004	0.045614546	-1.68422856	0.078357972	0.047623539	-1.310445597	1	0.126779321	-0.129778856	1	0.033733582	-2.052069802	0.186622461	0.060703633	-1.470167047	0.007374606	0.106051578	-0.375993964	1	1.415856581	4.390545161	1.47E-19
ENSMUSG00000034243	Golgb1	0.525595231	-0.810182609	0.000947178	0.619821181	-0.327743243	0.711697923	1.000094312	0.401175796	1	0.760675924	-0.00169371	1	0.93442022	0.321893502	0.840437393	1.137917186	0.832362339	0.002072838	1.285875389	0.794378946	0.277210925	0.33456885	-1.223152687	0.153932375
ENSMUSG00000027479	Mapre1	0.404776587	-0.814945426	0.000956168	0.963271879	0.8177976	0.024841349	0.797694273	0.453702609	1	0.712379039	0.292047355	1	0.836592833	0.561582244	0.455695771	0.546332694	-0.141625066	0.895087359	1.060515785	0.898317199	0.200094024	0.523672982	-0.17310684	1
ENSMUSG00000055653	Gpc3	0.107849411	-0.992338496	0.000964914	0.005366417	-4.575670757	8.78E-09	0	-3.906922086	0.545126306	0.006037111	-3.909416633	0.007535555	0.030360224	-2.460073182	0.003852123	0.297999651	1.19023115	8.71E-05	1.239477823	3.291914174	1.52E-13	0.004848824	-4.240851447	0.000232731
ENSMUSG00000071708	Sms	0.621840591	-0.811311424	0.001024371	0.73519915	-0.32535665	0.721967805	1.690635623	0.927813639	1	0.72445326	-0.32801906	1	0.772499027	-0.242058179	1	1.672109153	1.365125386	3.01E-08	0.391065196	-1.227431519	0.399478469	0.208499428	-2.15346692	0.005448949
ENSMUSG00000074457	S100a16	0.142661563	-1.012888879	0.001133226	0.013416043	-3.988981511	1.01E-07	0.059529423	-1.730675765	1	0.138853542	-0.704025652	1	0.192281417	-0.260764373	1	0.040836989	-2.805406521	1.10E-11	0.563399011	1.391159802	0.055577625	2.026808393	4.043476547	2.12E-26
ENSMUSG00000006498	Ptbp1	0.415015455	-0.81558472	0.001133862	1.990940763	2.15517918	3.35E-13	0.500047156	-0.261891932	1	0.513154393	-0.237699002	1	0.647684774	0.112165576	1	0.369740308	-0.879811288	0.006405364	0.868297299	0.5521176	0.539584062	0.329720026	-0.898402173	0.369597798
ENSMUSG00000068523	Gng5	2.430024704	-0.76951894	0.001169378	1.835314666	-0.988842778	0.043910849	4.595671482	0.410053871	1	5.191915033	0.616051647	0.657832902	5.272558861	0.675218185	0.305876233	4.11018778	0.343415449	0.358392695	6.038311749	0.845377433	0.280013162	4.412429756	0.372212654	0.643315759
ENSMUSG00000031447	Lamp1	0.724229273	-0.788811919	0.001183609	1.194027816	0.223504463	0.64709571	2.024000394	0.984877546	0.928551749	1.364386974	0.411257102	0.966930092	1.042367683	0.003718625	1	1.146746805	0.190977112	0.725122566	1.703453479	0.748552578	0.317050862	1.381914814	0.437207606	0.47876729
ENSMUSG00000015149	Sirt2	0.427302097	-0.797763853	0.001389999	0.440046206	-0.527821079	0.402736123	0.726258965	0.248793409	1	0.319966857	-0.960570721	0.837404575	0.708405221	0.221576257	0.98399098	1.068383934	1.193220238	2.41E-06	0.669450589	0.128874946	1	0.315173554	-0.99459372	0.289552093
ENSMUSG00000016427	Ndufa1	0.76245438	-0.770100863	0.00146013	2.170715738	1.17370501	0.00037609	1.357270852	0.327842369	1	1.110828333	0.035471615	1	1.362836711	0.36148536	0.761222737	0.983398848	-0.184849316	0.800490055	2.134288017	1.033275532	0.102462804	0.552765925	-1.008382451	0.263059284
ENSMUSG00000079017	Ifi27l2a	0.033446969	-2.48222173	0.001552246	0.032198503	-1.991239146	0.554861037	0.011905885	-2.467986874	1	0.042259774	-1.453999672	1	0.094454029	-0.419385346	1	0.05959993	-1.305712727	0.386109996	0.231987828	0.946960034	0.553392452	1.347973046	4.630996154	1.19E-07
ENSMUSG00000003032	Klf4	1.898968743	0.756455473	0.001589667	0.158309306	-3.299042931	2.91E-10	1.440612045	0.000495014	1	1.104791222	-0.393872852	1	1.2346491	-0.235650404	1	1.375213204	-0.081643515	0.995123572	1.743222821	0.29001142	0.825423651	1.037648316	-0.491796858	0.80624741
ENSMUSG00000063696	Gm8730	5.790421225	0.717061159	0.001613388	1.918494132	-1.300095173	0.005463512	4.178965519	-0.09976263	1	4.056938259	-0.139941428	1	3.582506405	-0.334785061	0.979744614	4.526283589	0.03925449	1	2.094518675	-1.11881034	0.439889072	2.264400765	-1.014434806	0.242952122
ENSMUSG00000067274	Rplp0	56.15404839	0.71024934	0.001689637	17.71454302	-1.37915471	0.001657451	37.37257197	-0.226018492	1	40.79275568	-0.090678024	1	36.6515368	-0.256647506	1	43.52008978	0.018160815	1	23.15901345	-0.932927281	0.452083797	22.22215997	-1.002809309	0.180066907
ENSMUSG00000014592	Camta1	0.412967681	-0.78237706	0.001748817	1.376485999	1.454318341	6.21E-06	0.785788388	0.426105965	1	1.340238532	1.267986165	0.037704884	0.647684774	0.146266569	1	0.450310584	-0.500435398	0.200506609	0.596540129	0.019699849	1	0.290929434	-1.049604507	0.25113382
ENSMUSG00000024873	Cnih2	0.185664809	-0.848580899	0.001785698	1.277207282	2.985139712	2.37E-24	0.547670695	1.040701127	1	0.1147051	-1.236847704	0.659092486	0.141681044	-0.9895052	0.36498803	0.15120723	-1.055441583	0.002110521	0.059654013	-2.111396739	0.102054412	0.009697648	-4.329934991	1.46E-05
ENSMUSG00000071632	2510002D24Rik	0.311944182	-0.792227663	0.001786153	1.371119582	1.993416575	4.50E-11	0.238117693	-0.877684348	1	0.48296884	0.1195746	1	0.435163207	-0.042886149	1	0.379673629	-0.311247207	0.544201518	0.384436972	-0.217837912	1	0.184255308	-1.304684669	0.137096373
ENSMUSG00000042745	Id1	1.721495029	-0.763602093	0.001842728	1.210127068	-1.092697545	0.029742065	5.643389333	1.241145624	0.514672586	4.618389536	0.976478067	0.188591256	4.351632073	0.934715676	0.07042112	3.000966856	0.411688529	0.24390358	3.599125444	0.583921303	0.481448715	0.654591228	-1.956306232	0.010524627
ENSMUSG00000027570	Col9a3	3.419099365	0.752843028	0.001852849	0.279053692	-3.342036699	1.78E-10	2.071623932	-0.335902809	1	1.249681874	-1.086314785	0.746295112	2.071241933	-0.348324316	1	3.308899829	0.493791088	0.144439095	2.114403346	-0.307187484	1	0.048488239	-5.689229045	1.80E-10
ENSMUSG00000000346	Dazap2	0.344025969	-0.779771909	0.001900806	0.493710378	0.009329057	1	0.547670695	0.172268399	1	0.579562608	0.254646821	1	0.576844252	0.255051966	0.950343241	0.537503074	0.173512655	0.745430865	1.027374666	1.131150001	0.071107505	0.73217241	0.618702232	0.286595593
ENSMUSG00000037852	Cpe	0.251876156	-0.838236656	0.001938307	1.843364292	3.176410179	5.25E-28	0.321458886	-0.176603612	1	0.090556658	-2.00173613	0.148104155	0.053973731	-2.804276431	8.85E-05	0.185422005	-1.215086715	0.00028716	0.424206314	0.214440345	0.94728047	0.033941767	-3.341764834	0.000221175
ENSMUSG00000042305	Tmem183a	0.255971703	-0.795861854	0.00207932	1.338921079	2.369552206	9.12E-16	0.261929463	-0.458220567	1	0.338078188	-0.116179155	1	0.300228879	-0.310939982	1	0.24722934	-0.723438878	0.039234507	0.285013617	-0.364068654	1	0.184255308	-1.015077861	0.297718949
ENSMUSG00000026234	Ncl	1.618423756	0.71478773	0.002161095	1.175245356	-0.086354858	1	1.178682582	-0.077285359	1	0.95386346	-0.393678868	1	0.968153802	-0.384438744	0.990915998	0.902828572	-0.581616043	0.097937421	1.219593152	-0.026537528	1	0.809753593	-0.642701514	0.598313759
ENSMUSG00000005873	Reep5	0.345391152	-0.778532647	0.002162367	1.231592736	1.58700947	6.68E-07	0.797694273	0.717568779	1	0.531265724	0.118628111	1	0.263121939	-0.952803109	0.330651224	0.429340238	-0.260271917	0.661629191	0.556770787	0.188944494	0.960330558	0.625498284	0.368777983	0.590058711
ENSMUSG00000020444	Guk1	0.460066475	-0.753964068	0.002305151	1.263791239	1.124067148	0.000884921	1.047717851	0.710276821	1	0.827084139	0.369607261	1	0.799485893	0.330949169	0.83024614	0.600414112	-0.147646186	0.884822158	0.88818197	0.475984363	0.620967427	0.402452384	-0.712522963	0.522004236
ENSMUSG00000047843	Bri3	1.1802002	-0.733487841	0.002343989	1.094749099	-0.644595832	0.247731476	2.333553395	0.506234387	1	2.004320687	0.292907268	1	1.818240068	0.152822585	1	2.273626967	0.656683701	0.0203922	2.909790184	0.862349157	0.21025264	1.493437764	-0.152525937	1
ENSMUSG00000009549	Srp14	1.210916805	-0.732368712	0.002348696	3.659896498	1.317254391	5.72E-05	1.547765007	-0.135720933	1	1.563611621	-0.120393712	1	2.104975515	0.345904857	0.782314488	1.678731368	-0.01347747	1	1.968582425	0.225743247	0.894873377	0.945520662	-0.87503607	0.357932409
ENSMUSG00000023034	Nr4a1	1.07849411	-0.756481396	0.002445192	0.338084281	-2.286629086	3.44E-06	2.67882405	0.829712019	1	1.189310769	-0.37345655	1	0.586964326	-1.448860469	0.039004731	2.428145305	0.986908751	0.000174087	4.546961427	1.699391903	0.000875257	1.784367198	0.240005487	0.75712998
ENSMUSG00000029245	Epha5	0.255971703	0.84817988	0.002628109	0.123427594	-0.635650868	0.406384182	0	-4.032070645	0.450068525	0	-5.036860651	0.001005426	0.040480298	-2.202041934	0.008949011	0.015451834	-3.889504684	2.65E-18	1.570889006	3.60947401	1.84E-17	0.004848824	-4.366190876	0.000144467
ENSMUSG00000023067	Cdkn1a	0.765184745	0.77696035	0.002647725	0.391748452	-0.597897688	0.387326046	0.297647117	-0.925677999	1	0.301855525	-0.940960972	0.957748286	0.290108805	-1.035913162	0.330863788	0.305725568	-1.114066612	0.001063881	1.405183415	1.380354252	0.02618071	0.863090656	0.632198074	0.310597997
ENSMUSG00000006589	Aprt	1.215012352	0.70217735	0.002756944	0.399798078	-1.31059166	0.006896937	0.797694273	-0.229470677	1	0.784824366	-0.260852982	1	0.931046862	-0.00592417	1	0.836606428	-0.208986842	0.745430865	0.914694864	-0.031788078	1	0.538219454	-0.826688839	0.413265907
ENSMUSG00000032966	Fkbp1a	1.690778424	-0.727634394	0.002840867	2.447086221	0.06020839	1	3.03600059	0.365546997	1	8.343286716	2.004006842	1.77E-05	3.073129317	0.420874147	0.747534396	1.682042475	-0.615549711	0.065159337	1.981838873	-0.262761715	1	4.005128548	0.823485982	0.110136
ENSMUSG00000038538	Ubn2	0.341978196	-0.753302666	0.003021729	1.014252842	1.264156973	0.000161757	0.369082425	-0.366562201	1	0.573525498	0.267993931	1	0.546484028	0.199897059	1	0.528673455	0.178632192	0.737908816	0.523629669	0.131193986	1	0.169708837	-1.529522446	0.065966534
ENSMUSG00000003038	Hmgn2	3.926264633	0.69077972	0.003047283	2.044604935	-0.622708831	0.27562766	1.512047353	-1.026275623	1	2.312213323	-0.411916974	1	2.664952975	-0.204351065	1	2.432560114	-0.409791508	0.295485738	3.201432025	0.075584658	1	2.700794917	-0.180485867	1
ENSMUSG00000020766	Galk1	0.196586268	-0.78987133	0.003094147	0.201240643	-0.522759225	0.445421295	1.178682582	2.16811704	0.004166201	0.277707083	-0.005650869	1	0.306975596	0.139634172	1	0.423821726	0.844786776	0.003043966	0.185590262	-0.588334677	0.953780417	0.096976478	-1.53690685	0.084299446
ENSMUSG00000045672	Col27a1	0.695560442	-0.732209256	0.003737364	0.088545883	-3.557693016	3.29E-11	0.678635426	-0.518967824	1	0.187150426	-2.392462165	0.025729794	0.789365818	-0.321103444	1	2.342056517	2.176135584	1.40E-20	0.265128946	-1.891183482	0.106606576	0.02424412	-5.149578701	8.88E-09
ENSMUSG00000058655	Eif4b	1.120132174	0.683847567	0.003841612	0.947172627	0.142939511	0.803362089	0.71435308	-0.278716523	1	0.748601702	-0.218392559	1	0.634191341	-0.4823084	0.878356245	0.685399197	-0.435055402	0.284181861	0.536886116	-0.70687126	0.808964274	0.455789447	-0.95992802	0.303034018
ENSMUSG00000032518	Rpsa	21.01698332	0.659823001	0.003980543	10.7301511	-0.670789216	0.171023602	11.85826113	-0.492428177	1	13.44464509	-0.3066177	1	13.69246092	-0.285322922	1	15.94849984	-0.054329168	1	7.774906347	-1.117079098	0.312503134	10.25526256	-0.715265462	0.397027676
ENSMUSG00000019370	Calm3	1.183613156	-0.697308423	0.004208623	4.024812864	1.57258711	5.70E-07	1.762070931	0.113557411	1	1.388535416	-0.238020227	1	1.835106859	0.191113275	1	1.313405869	-0.394659366	0.325053084	2.33976295	0.54937182	0.515088196	1.081287731	-0.61562198	0.627542495
ENSMUSG00000031246	Sh3bgrl	1.23685527	0.672306849	0.004413376	0.284420109	-1.858163669	0.000100211	0.809600157	-0.248835251	1	0.48296884	-1.017255318	0.748785774	0.799485893	-0.28569277	1	1.008784004	0.093700073	0.936538883	0.987605324	0.041089751	1	0.673986523	-0.534195687	0.731109783
ENSMUSG00000027797	Dclk1	0.386346624	-0.770286373	0.004688345	0.372965992	-0.60553482	0.373425822	0.523858925	-0.056262109	1	1.038383007	0.97905442	0.264470595	0.472270147	-0.23205879	1	0.417199511	-0.506908803	0.241443962	3.744946365	3.177031504	1.32E-14	0.004848824	-5.915617219	3.97E-08
ENSMUSG00000029616	Erp29	0.864843062	-0.691892699	0.004801465	0.917657333	-0.402986003	0.579611549	2.67882405	1.211582654	0.556269857	1.509277626	0.366998394	1	1.143568429	-0.054313496	1	1.518694518	0.501143918	0.117041018	1.968582425	0.771416616	0.292047825	1.06674126	-0.158680316	1
ENSMUSG00000023150	Ivns1abp	0.346756334	-0.726437988	0.004801486	0.474927918	-0.022845318	1	1.678729738	1.877072865	0.027781317	0.857269692	0.883297355	0.326158404	0.472270147	-0.029883623	1	0.355392176	-0.560540599	0.140139703	1.517863217	1.788575951	0.000397048	0.494580039	0.043302303	1
ENSMUSG00000024610	Cd74	0.002047774	-6.239419393	0.004933102	0	-5.691678864	1	0.011905885	-2.430184841	1	0.338078188	1.585098933	0.729482165	0	-5.329244111	1	0.003311107	-5.217859048	0.469086554	0	-4.298139358	1	1.8861925	6.661099616	7.38E-05
ENSMUSG00000015749	Anp32e	0.235493967	-0.735843812	0.005043335	1.01693605	2.015043457	5.49E-11	0.464329502	0.527046873	1	0.313929746	-0.055547548	1	0.249628507	-0.417887952	0.978427916	0.210807161	-0.802108931	0.018949108	0.397693419	0.297355531	0.848659414	0.300627082	-0.125033851	1
ENSMUSG00000041046	Ramp3	0.303753088	0.753209879	0.005051591	0.128794012	-0.881135665	0.154719918	0.797694273	1.884999925	0.058494267	1.110828333	2.56123448	2.10E-08	0.172041268	-0.427488973	0.999135064	0.037525882	-2.927639813	9.43E-15	0.046397566	-2.175211836	0.112483548	0.009697648	-4.07035201	6.89E-05
ENSMUSG00000024914	Drap1	0.647779057	-0.691832948	0.005144774	0.668118935	-0.446042556	0.510111345	1.142964928	0.374277327	1	1.044420117	0.248360282	1	1.258262607	0.558713806	0.451792239	1.187583795	0.593245528	0.048152615	1.683568808	0.978484703	0.136236521	0.305475906	-1.57695286	0.045339701
ENSMUSG00000025130	P4hb	0.62661873	-0.693504886	0.005277194	0.555424175	-0.681599502	0.227855573	1.059623735	0.31104278	1	0.658045045	-0.394724116	1	1.092968056	0.383605688	0.73940369	1.109220923	0.516410851	0.107086388	2.432558081	1.616247937	0.001585473	0.538219454	-0.69920861	0.537461356
ENSMUSG00000056153	Socs6	0.159726343	-0.763440376	0.00542819	0.343450698	0.691704519	0.101570247	0.261929463	0.258920049	1	1.020271675	2.430460397	6.96E-08	0.199028134	-0.185826064	1	0.167762767	-0.547569451	0.190933483	0.231987828	0.063975828	1	0.135767069	-0.732105893	0.552764721
ENSMUSG00000063694	Cycs	0.59863249	-0.692638124	0.005720582	2.243162369	1.767969654	6.49E-09	1.09534139	0.428311053	1	1.002160344	0.305384035	1	0.985020593	0.29120535	0.878964742	0.555162313	-0.706988726	0.034150069	0.68933526	-0.255382185	1	0.577010045	-0.526677718	0.751612275
ENSMUSG00000050608	Minos1	1.847774402	0.64813808	0.005836346	2.036555309	0.559117782	0.149134864	0.928659004	-0.651075814	1	1.165162327	-0.327482421	1	1.244769174	-0.236296518	1	0.835502725	-0.9810881	0.001109984	1.272618942	-0.195198036	1	1.086136555	-0.436230255	0.847079663
ENSMUSG00000015488	Cacfd1	0.281910169	-0.709431168	0.005932981	1.01693605	1.676404422	1.08E-07	0.345270655	-0.146058779	1	0.446746177	0.218488671	1	0.421669775	0.131553049	1	0.348769962	-0.205569481	0.76915129	0.41757809	0.117960118	1	0.101825302	-1.938010191	0.016730463
ENSMUSG00000035385	Ccl2	0.023208101	-2.20324578	0.005942142	0.005366417	-3.370811965	0.204199854	0	-2.708037962	1	0	-3.712827967	1	0	-4.603908954	0.424624321	0.002207405	-4.906578198	0.000105572	0.013256447	-1.977272459	1	1.12977597	6.566582017	8.75E-16
ENSMUSG00000028788	Ptp4a2	0.611601723	-0.678045219	0.006419088	0.914974124	0.155078196	0.78123466	0.928659004	0.164832454	1	0.83312125	0.004797556	1	1.696799173	1.166481383	0.005463767	0.880754524	0.11191472	0.87084063	1.17982381	0.529768629	0.549087803	0.484882391	-0.806180571	0.426708844
ENSMUSG00000028081	Rps3a1	38.99780094	0.628808611	0.006422011	20.07576657	-0.674357692	0.167676118	25.21666373	-0.308388525	1	27.14284883	-0.196077714	1	26.1536461	-0.256858761	1	30.87607496	0.006737167	1	14.72791296	-1.102666141	0.321486127	14.40100701	-1.145833671	0.110581338
ENSMUSG00000055065	Ddx17	0.410919908	-0.688473216	0.006806571	1.084016265	1.109594605	0.001207744	0.404800079	-0.457286985	1	0.537302835	-0.059580727	1	0.846712907	0.659225747	0.308706909	0.511014216	-0.177273918	0.829759428	1.060515785	0.972737774	0.151895615	0.218197076	-1.391335535	0.097028353
ENSMUSG00000040767	Snrnp25	0.200681815	-0.734794653	0.006814213	1.046451345	2.432100391	8.12E-16	0.154776501	-0.785644531	1	0.374300851	0.451092051	0.980646848	0.192281417	-0.566759113	0.836041117	0.172177576	-0.872669475	0.012161107	0.165705591	-0.740116685	0.818913794	0.130918246	-1.101771781	0.262842417
ENSMUSG00000063870	Chd4	0.49146567	-0.677457076	0.007109375	1.381852417	1.23452301	0.00018679	0.571482464	-0.217487173	1	0.984049012	0.591739581	0.73746514	0.725272012	0.131367529	1	0.589377088	-0.234742622	0.696996982	1.133426245	0.805560491	0.2690604	0.339417674	-1.005327569	0.274386722
ENSMUSG00000002265	Peg3	0.452557971	0.692013387	0.007123817	0.096595509	-1.933818731	0.000336056	0.130964731	-1.328824126	1	0.090556658	-1.914003903	0.167897614	0.344082536	-0.015363642	1	0.307932973	-0.234796772	0.736190222	1.067144008	1.743544367	0.001214257	0.033941767	-3.254569728	0.00024743
ENSMUSG00000021109	Hif1a	0.391124763	-0.683847185	0.007171908	0.592989095	0.173723595	0.75346584	1.392988506	1.435797811	0.263719749	0.627859492	0.252392287	1	0.489136938	-0.130634778	1	0.635732589	0.348389474	0.354507732	0.894810193	0.790119892	0.293999503	0.358812969	-0.587776727	0.674719946
ENSMUSG00000029076	Sdf4	0.39522031	-0.681399373	0.007371743	0.493710378	-0.13459169	1	0.809600157	0.609775329	1	0.501080172	-0.099762595	1	0.61732455	0.219213284	0.989053779	0.668843661	0.434207085	0.199716123	1.140054469	1.152501187	0.06331347	0.426696504	-0.34394138	0.983355162
ENSMUSG00000039630	Hnrnpu	0.437540965	-0.680409296	0.00739653	1.346970705	1.399606947	1.54E-05	0.500047156	-0.241056002	1	0.676156376	0.196254289	1	0.671298281	0.191073044	1	0.477903144	-0.407398215	0.345183987	1.060515785	0.881013303	0.217818227	0.402452384	-0.583200502	0.67250809
ENSMUSG00000021390	Ogn	0.493513444	0.732133017	0.007463375	0.005366417	-5.703309302	4.12E-13	0	-5.032070645	0.144054059	0	-6.036860651	3.36E-05	0.043853657	-3.10685169	5.82E-05	0.49445868	0.554744736	0.125768126	1.219593152	1.842290222	0.001134069	0.004848824	-5.367243554	1.81E-06
ENSMUSG00000029632	Ndufa4	1.976784141	-0.645966019	0.007948148	5.318119397	1.181275492	0.00041612	2.940753513	0.145898877	1	2.771033721	0.065316053	1	3.312637749	0.354353207	0.840437393	2.404967554	-0.180278453	0.775204914	3.579240773	0.452110922	0.619535844	1.745576607	-0.631217237	0.604167043
ENSMUSG00000000787	Ddx3x	0.63822278	-0.659216912	0.008258424	1.532112097	0.966816602	0.005327885	0.595294233	-0.529102883	1	0.821047029	-0.067510587	1	1.14019507	0.449084345	0.637872763	0.78252501	-0.177361036	0.822170927	1.875787294	1.19671097	0.043529531	0.547917102	-0.675105948	0.5674295
ENSMUSG00000096956	Snhg18	0.858699741	0.648422692	0.008316517	0.15025968	-2.263037554	7.02E-06	1.07152962	0.690774441	1	0.796898587	0.259334294	1	1.605718501	1.442141874	0.000263243	0.374155117	-1.041128869	0.000910513	0.649565918	-0.047539322	1	0.019395296	-4.882868637	6.53E-08
ENSMUSG00000076432	Ywhaq	0.791123211	-0.651934117	0.008721341	2.278044081	1.300764982	5.81E-05	1.357270852	0.359350972	1	1.720576494	0.736111278	0.491687757	0.907433355	-0.24444457	1	0.822258296	-0.472070834	0.224263424	1.836017952	0.831991649	0.24371875	0.84369536	-0.347939171	0.980260344
ENSMUSG00000017778	Cox7c	3.581556073	-0.631044066	0.009235729	6.340421865	0.46737496	0.275802389	4.536142059	-0.083105956	1	4.884022398	0.033310599	1	5.522187367	0.232263556	1	5.52954908	0.295867108	0.463062781	9.259628445	1.012926833	0.144771748	2.443807249	-1.006123928	0.250373352
ENSMUSG00000047675	Rps8	45.49606925	0.602248433	0.00949108	18.33168099	-1.06384868	0.017372352	28.71699382	-0.357289101	1	31.34467774	-0.225059508	1	33.67960823	-0.117383825	1	37.65391146	0.074912515	0.966303833	20.71319892	-0.840607562	0.525961494	18.01338082	-1.056014974	0.151251688
ENSMUSG00000045948	Mrps12	0.552216288	-0.648793752	0.009927983	1.245008779	0.866070809	0.014765757	0.833411927	0.178894157	1	0.845195471	0.202827373	1	1.126701638	0.673906056	0.27208839	0.780317605	0.102801698	0.890243371	0.881553746	0.265449492	0.857609668	0.203650604	-1.896091333	0.013379037
ENSMUSG00000041959	S100a10	1.012965354	0.628809582	0.010489542	0.423946955	-0.983788842	0.061099081	0.964376658	0.27943124	1	0.742564592	-0.107165983	1	0.303602238	-1.461606604	0.03808388	0.672154768	-0.32196346	0.526189306	1.955325978	1.379880903	0.014872274	0.353964145	-1.208960449	0.175207086
ENSMUSG00000038900	Rpl12	18.68661693	0.594153038	0.01081939	10.27937205	-0.58982471	0.239543673	11.45346105	-0.403652232	1	13.66801818	-0.138939288	1	14.5897742	-0.038285488	1	14.24990183	-0.087398631	0.972509089	7.609200755	-1.008615186	0.389611962	7.573862944	-1.024870688	0.168120182
ENSMUSG00000055322	Tns1	0.189760356	-0.704528913	0.011098393	0.246855189	-0.082369563	1	0	-4.509362802	0.153660869	1.267793206	2.565206689	5.78E-09	0.421669775	0.774435526	0.235135709	0.182110898	-0.654747269	0.091569265	0.364552301	0.518801613	0.629426893	0.140615893	-0.894208486	0.425268587
ENSMUSG00000002379	Ndufa11	0.991122435	-0.627315232	0.011117075	2.219013492	0.871342651	0.012791815	1.535859122	0.224700569	1	1.141013885	-0.213925717	1	1.534877979	0.243866272	0.946896044	1.411635384	0.138541264	0.84316957	2.154172688	0.748219707	0.309244644	0.664288875	-1.022891408	0.24896752
ENSMUSG00000059775	Rps26-ps1	2.666883853	0.597808667	0.011438795	1.078649848	-1.057204131	0.030263362	1.762070931	-0.283380175	1	2.149211339	0.01245487	1	1.895827306	-0.180661815	1	2.218441847	0.082281894	0.954919679	1.497978546	-0.525891205	0.977697016	0.678835347	-1.700739192	0.024094733
ENSMUSG00000023010	Tmbim6	0.399998448	-0.650486275	0.011543942	0.568840218	0.096560152	0.899869918	0.678635426	0.3554323	1	0.573525498	0.106754657	1	0.570097535	0.098576393	1	0.517636431	-0.067688949	1	1.531119664	1.629156509	0.001781536	0.669137699	0.34298764	0.625835153
ENSMUSG00000062328	Rpl17	42.19028003	0.588505406	0.011608612	17.09740505	-1.062307253	0.017565078	27.10969939	-0.337986079	1	29.66636102	-0.201494054	1	30.889841	-0.14194883	1	35.46637328	0.096073031	0.919074238	18.04865301	-0.939454297	0.445973215	17.59638196	-0.98576309	0.190080038
ENSMUSG00000060636	Rpl35a	34.44969572	0.588119499	0.011664251	13.74071112	-1.08659896	0.014855354	23.99035761	-0.219756269	1	24.35370377	-0.193577508	1	23.91373625	-0.224993873	1	28.16648554	0.041871025	1	16.90197032	-0.737093531	0.622153995	17.75154433	-0.670519145	0.437611868
ENSMUSG00000020267	Hint1	2.754938119	0.598143024	0.011686234	0.853260327	-1.459479275	0.001942389	0.690541311	-1.683920492	1	0.307892636	-2.872183727	0.002322512	1.949801038	-0.187409644	1	2.172086345	-0.020924419	1	3.022469986	0.478826235	0.590924091	2.623213734	0.26979855	0.69762127
ENSMUSG00000021701	Plk2	0.197951451	-0.764324815	0.011758987	0.128794012	-1.187292435	0.060545577	0.273835347	0.004850731	1	0.048296884	-2.436392729	0.105873014	0.155174477	-0.887925959	0.574713642	0.264888579	-0.109574023	0.999934392	0.364552301	0.409255318	0.758102352	1.527379531	2.8838443	1.67E-12
ENSMUSG00000028626	Col9a2	1.625932259	-0.63386386	0.011904391	0.804962573	-1.524195911	0.001642414	4.643295021	1.128728808	0.703993067	1.91376403	-0.188181082	1	2.121842306	-0.032223954	1	3.817706641	1.239713184	5.40E-07	2.638033014	0.294722815	0.813317699	0.058185887	-5.189038376	7.50E-10
ENSMUSG00000034165	Ccnd3	0.548120741	-0.641092723	0.011924931	0.364916366	-1.077480351	0.033761003	1.392988506	0.954659348	1	0.742564592	0.024817182	1	1.248142533	0.861980359	0.09269799	0.89731006	0.406049027	0.239361614	1.604030124	1.204487679	0.044712557	0.315173554	-1.248904236	0.146905016
ENSMUSG00000027374	Mrps5	0.329691554	-0.657791503	0.011941228	1.344287497	1.975237609	8.54E-11	0.476235387	0.121837283	1	0.694267708	0.687637339	0.622013654	0.330589103	-0.448272895	0.948960824	0.303518163	-0.688943858	0.049602702	0.430834538	-0.033076864	1	0.203650604	-1.143847433	0.209045126
ENSMUSG00000047260	Emc6	0.462114248	-0.637964204	0.012001129	1.019619259	0.838056823	0.020389753	0.750070734	0.296576557	1	0.95386346	0.668799844	0.622013654	0.772499027	0.360187984	0.778542707	0.624695565	0.027165078	1	0.589911905	-0.05906655	1	0.412150032	-0.598783893	0.653481897
ENSMUSG00000025362	Rps26	37.81623556	0.586180375	0.012031072	16.61174429	-0.940563696	0.03915302	26.19294627	-0.228749928	1	30.83756045	0.020664583	1	27.48274923	-0.154738741	1	31.15751907	0.05545118	1	18.8307834	-0.716192611	0.641556183	10.82257496	-1.54372371	0.022194847
ENSMUSG00000075706	Gpx4	1.930367939	-0.614421495	0.012249927	2.932746973	0.228494969	0.69548066	5.429083409	1.119317974	0.687411963	5.167766591	1.088579661	0.091734407	3.262037376	0.392353604	0.776914556	2.190849286	-0.280526796	0.544720777	4.991052412	1.026333717	0.101053131	1.638902481	-0.666986967	0.562642656
ENSMUSG00000016319	Slc25a5	0.921498132	-0.628525107	0.012255422	1.521379263	0.354768866	0.404692669	2.821694666	1.240759353	0.505333816	2.927998594	1.353277474	0.017057498	0.89731328	-0.479292086	0.885769668	1.282502202	0.092181841	0.940464954	0.523629669	-1.249888523	0.366801931	1.517681883	0.330537719	0.62145855
ENSMUSG00000031633	Slc25a4	3.268246708	0.59224605	0.01237388	2.473918307	-0.087574554	1	2.690729935	0.03476917	1	2.402769981	-0.129369057	1	2.742540214	0.07537953	1	1.820005276	-0.657792141	0.038952946	2.750712817	0.073541235	1	1.483740116	-0.853434548	0.375692722
ENSMUSG00000028266	Lmo4	1.154261734	-0.620732587	0.013014337	2.197547824	0.59867209	0.11978301	2.833600551	0.911753364	1	1.207422101	-0.353106649	1	1.275129398	-0.280507487	1	2.300115825	0.856467713	0.00120628	0.669450589	-1.218088544	0.389237894	0.256987667	-2.619703369	0.000444513
ENSMUSG00000028367	Txn1	1.731733897	0.593243264	0.013413364	1.118897976	-0.336190143	0.69241374	1.381082622	-0.005842072	1	1.291941648	-0.103812996	1	1.281876115	-0.118962973	1	0.892895251	-0.789764533	0.012639396	1.789620387	0.386998595	0.703620742	1.444949524	0.065882682	1
ENSMUSG00000000088	Cox5a	0.666891611	-0.619297088	0.01407288	1.754818409	1.165111377	0.000476667	0.833411927	-0.078644261	1	1.056494338	0.275254775	1	1.106461488	0.361211318	0.767672872	0.696436222	-0.435129037	0.285899231	1.259362494	0.540414286	0.538050612	0.911578895	0.052815454	1
ENSMUSG00000055762	Eef1d	2.223199567	0.581464311	0.014642177	0.665435727	-1.51818098	0.001206348	1.797788585	0.005835222	1	1.786984709	0.000772827	1	1.625958651	-0.144826134	1	1.776960882	-0.005660768	1	1.30576006	-0.467009537	1	1.246147744	-0.542796085	0.713336427
ENSMUSG00000035373	Ccl7	0.017747371	-2.528731695	0.015357504	0.002683209	-3.873936174	0.477897492	0	-2.621233134	1	0.006037111	-2.620420434	1	0.006746716	-2.920914371	1	0.002207405	-4.819115356	0.003836507	0.013256447	-1.889809617	1	1.081287731	6.731841207	2.59E-11
ENSMUSG00000029064	Gnb1	1.058016374	-0.606374586	0.015427441	1.95874226	0.56326693	0.147925778	1.60729443	0.209792425	1	1.642094057	0.250947063	1	1.730532755	0.347145934	0.784051851	1.443642754	0.074422173	0.974995927	1.895671965	0.467339906	0.612907676	1.314031279	-0.086082957	1
ENSMUSG00000006315	Tmem147	0.444366877	-0.620908498	0.015472333	0.952539044	0.802484134	0.02829653	1.000094312	0.790956435	1	0.83915836	0.545100611	0.804436179	0.779245743	0.450482965	0.642318966	0.519843836	-0.229656538	0.710815514	0.808643286	0.486175105	0.607938996	0.436394152	-0.442656524	0.844235311
ENSMUSG00000089715	Cbx6	0.402046222	-0.630457994	0.015473485	0.407847704	-0.422298475	0.564970348	0.321458886	-0.711043577	1	0.253558641	-1.085620258	0.714383522	0.779245743	0.605589803	0.399809328	0.692021412	0.52203643	0.09919456	1.570889006	1.678578659	0.001158466	0.208499428	-1.383131483	0.103892512
ENSMUSG00000018293	Pfn1	4.005445214	0.577068313	0.015625394	1.580409851	-1.106813523	0.022653306	3.083624129	-0.072838448	1	2.505400859	-0.379795029	1	3.002288795	-0.110139928	1	2.138975273	-0.739779155	0.016815659	3.380394064	0.069136729	1	6.090122828	0.995564415	0.053686529
ENSMUSG00000026238	Ptma	19.51596525	0.568671282	0.015999004	13.99024951	-0.188357317	0.875858174	13.29887317	-0.26104473	1	11.66369749	-0.454830522	1	12.65009324	-0.34130851	0.973288976	12.12637839	-0.479441645	0.178399725	16.7561494	0.088533626	1	15.39986473	-0.036655542	1
ENSMUSG00000034168	Irf2bpl	0.582250301	-0.621236597	0.016076946	0.182458183	-2.18027378	1.02E-05	0.964376658	0.333918197	1	0.802935697	0.065430905	1	1.113208205	0.589267979	0.41472847	1.195309711	0.924854435	0.000529135	1.37867052	0.88773633	0.212605168	0.252138843	-1.647193796	0.040583346
ENSMUSG00000041126	H2afv	2.809545416	0.57331091	0.01642772	1.803116163	-0.358782578	0.651237935	2.559765204	0.175315226	1	1.943949582	-0.22959688	1	2.067868574	-0.139925187	1	1.836560812	-0.38488816	0.338044962	2.074634004	-0.131982456	1	1.55162365	-0.570357108	0.675271956
ENSMUSG00000021877	Arf4	1.324226945	0.578082964	0.016845045	0.469561501	-1.262579426	0.009181869	1.190588467	0.165562555	1	1.225533432	0.214886277	1	1.224529025	0.223429908	0.97544949	0.871924905	-0.368066319	0.407404885	1.126798021	0.087433231	1	0.649742404	-0.739008944	0.493597436
ENSMUSG00000008140	Emc10	1.001361303	0.581257588	0.016994831	0.512492838	-0.701728843	0.209714343	0.761976619	-0.071453843	1	0.996123233	0.3282237	1	0.688165072	-0.23790776	1	0.653391827	-0.382014121	0.386432579	0.994233548	0.323801737	0.788818994	0.455789447	-0.844999133	0.399289428
ENSMUSG00000022013	Dnajc15	0.279179804	-0.630328621	0.017115994	1.006203216	1.751112178	2.54E-08	0.464329502	0.351075132	1	0.289781304	-0.351025222	1	0.391309551	0.090692249	1	0.297999651	-0.404077857	0.372187781	0.357924077	-0.037708313	1	0.203650604	-0.877517948	0.396436493
ENSMUSG00000028563	Tm2d1	0.432762826	-0.611879197	0.01718831	0.69763423	0.330664544	0.459325792	1.083435505	0.956454036	1	1.062531449	0.958749819	0.218322528	0.657804848	0.229249723	0.977348993	0.614762243	0.148290811	0.795251995	0.795386839	0.508189437	0.586096863	0.218197076	-1.412772706	0.087131532
ENSMUSG00000020423	Btg2	2.328318613	-0.602125607	0.017640019	2.924697348	-0.069341673	1	3.512235977	0.196968315	1	4.582166873	0.615766424	0.68013872	2.550258796	-0.281438229	1	3.228329553	0.109579922	0.901593611	8.033407069	1.494776802	0.008743342	3.268107314	0.101435736	0.953965495
ENSMUSG00000053907	Mat2a	1.318766216	0.578098384	0.018103202	1.269157656	0.294639353	0.511994007	0.750070734	-0.500650162	1	1.141013885	0.113102325	1	0.893939922	-0.262370491	1	0.730650996	-0.67416702	0.046144524	1.140054469	0.111233169	1	0.499428862	-1.121156381	0.207872802
ENSMUSG00000027011	Ube2e3	1.348117637	0.569260068	0.018908946	0.963271879	-0.189838915	0.952976497	0.869129581	-0.324251396	1	1.026308786	-0.084163985	1	1.038994324	-0.068094592	1	0.832191618	-0.489403455	0.199266941	1.027374666	-0.082292123	1	0.790358297	-0.478562864	0.793523138
ENSMUSG00000025016	Tm9sf3	0.410237317	-0.604588372	0.018994823	0.727149524	0.493784959	0.233611756	0.619106003	0.217047768	1	0.706341929	0.416879014	0.978593386	0.610577834	0.201826781	1	0.563991932	0.091103155	0.919886784	1.040631114	1.009627839	0.129030744	0.353964145	-0.62171098	0.632876894
ENSMUSG00000048644	Ctxn1	0.541294829	-0.602411133	0.019058968	1.491863968	1.264537206	0.000127572	0.416705963	-0.7580587	1	0.398449293	-0.849059254	0.945588404	0.684791714	-0.05322508	1	0.908347084	0.496970202	0.116444876	0.576655458	-0.303629842	1	0.116371774	-2.626555055	0.000640405
ENSMUSG00000046434	Hnrnpa1	6.594513669	0.555374791	0.019366819	5.731333518	0.113324801	0.920989726	4.66710679	-0.209805181	1	6.139741383	0.206644426	1	4.577647072	-0.241832863	1	4.22497283	-0.432709805	0.243858378	3.062239328	-0.832780047	0.67503743	2.894747873	-0.924812037	0.310190861
ENSMUSG00000027593	Raly	1.04436455	0.564969219	0.021055734	0.440046206	-1.007304766	0.046687924	0.702447195	-0.259621338	1	0.784824366	-0.103463952	1	0.708405221	-0.267081465	1	0.631317779	-0.528821714	0.155106519	1.087028679	0.38623474	0.717337172	1.168566562	0.506046201	0.397196023
ENSMUSG00000020719	Ddx5	1.341291725	-0.575695354	0.021295103	3.893335644	1.383735857	1.93E-05	1.690635623	-0.04492566	1	1.744724936	0.005019248	1	1.781133128	0.039409856	1	1.36417618	-0.445464776	0.23554611	2.903161961	0.779253093	0.277210925	1.347973046	-0.384828813	0.922088207
ENSMUSG00000030357	Fkbp4	0.376107756	-0.601359495	0.021970898	0.62250439	0.383006023	0.385488716	0.71435308	0.557519092	1	1.07460567	1.207241795	0.059788624	0.607204475	0.333973123	0.840310682	0.451414286	-0.164428642	0.864192966	1.007489995	1.097867104	0.087320799	0.169708837	-1.560122456	0.059033666
ENSMUSG00000026826	Nr4a2	0.161091525	-0.69676629	0.022006103	0.010732834	-4.197435221	6.78E-09	0.119058847	-0.790819196	1	0.042259774	-2.260454317	0.144093495	0.013493433	-3.835000468	8.73E-06	0.345458855	0.939258177	0.002584963	1.113541574	2.604179223	1.00E-07	0.315173554	0.560945021	0.4232684
ENSMUSG00000039105	Atp6v1g1	1.303749209	-0.570261765	0.022063166	2.503433601	0.654116431	0.098531376	2.785977012	0.739767325	1	2.052617571	0.298239099	1	1.652945516	-0.029055523	1	1.773649775	0.102315591	0.912588203	2.651289462	0.687108537	0.364050605	1.06674126	-0.688490592	0.537731724
ENSMUSG00000022708	Zbtb20	2.533778567	-0.574646335	0.022281434	3.265464837	-0.007241202	1	4.440894981	0.438413307	1	6.332928919	1.00973434	0.210057682	8.325448029	1.553467304	4.31E-05	2.651093192	-0.393835252	0.328704054	4.401140506	0.440703191	0.63469852	0.290929434	-3.552469026	2.22E-06
ENSMUSG00000005583	Mef2c	0.227302873	0.710138577	0.022589711	0.008049626	-4.176650655	1.71E-07	0.011905885	-2.922888834	1	0.012074221	-3.340446165	0.037708334	0.026986866	-2.632868077	0.003979984	0.025385155	-3.081210202	2.15E-12	0	-4.78992168	0.005255119	1.289787159	3.579189857	7.88E-19
ENSMUSG00000060572	Mfap2	3.131728466	0.551283175	0.022747215	0.638603641	-2.105236492	7.80E-06	5.298118677	1.086622892	0.750152251	2.686514174	0.081832887	1	1.774386411	-0.555157136	0.780095361	2.866315162	0.239101708	0.59822035	2.101146898	-0.286979702	1	0.455789447	-2.537034397	0.000552132
ENSMUSG00000006586	Runx1t1	0.196586268	-0.689504372	0.023074921	1.73335274	4.076992855	1.48E-42	0.023811769	-2.961681317	0.921158057	0.229410199	-0.212036715	1	0.006746716	-4.85755231	1.52E-07	0.005518512	-5.751330108	7.46E-29	0	-5.414351332	0.000417121	0	-5.885809912	2.54E-06
ENSMUSG00000030432	Rpl28	28.41627202	0.53818944	0.023109486	13.87487155	-0.804052111	0.086759234	17.26353277	-0.445701558	1	20.70125192	-0.174458928	1	21.86610783	-0.091580965	1	22.70646971	-0.035567732	1	14.85384921	-0.668891935	0.683898779	16.19992068	-0.544959255	0.580624292
ENSMUSG00000009575	Cbx5	0.348121517	-0.59085005	0.02451273	0.418580538	-0.124437661	1	0.738164849	0.728838131	1	0.543339945	0.280130259	1	0.772499027	0.86084356	0.103061756	0.451414286	-0.008843507	1	1.067144008	1.319148116	0.023236175	0.184255308	-1.320824372	0.126983685
ENSMUSG00000038412	Higd1a	0.589076213	-0.580643783	0.025108568	1.05450097	0.528532758	0.190879769	1.345364968	0.838100385	1	0.887455244	0.228335267	1	0.978273877	0.393018366	0.732646723	0.760450961	-0.008424268	1	1.484722099	1.01539131	0.122752631	0.324871202	-1.268158793	0.137656903
ENSMUSG00000024975	Pdcd4	0.576789571	-0.583767398	0.025629793	1.465031882	1.132347893	0.000949851	0.392894194	-0.921286729	1	0.621822382	-0.27520325	1	0.890566564	0.274260557	0.906406123	0.771487985	0.057029291	0.988306097	1.2328496	0.757539097	0.321101314	0.271534139	-1.499742108	0.070149553
ENSMUSG00000062825	Actg1	10.31327057	-0.549799895	0.025978279	14.93742214	0.200203651	0.745862106	18.04932116	0.451156931	1	18.41318704	0.502793508	0.943935517	10.23476877	-0.396386067	0.897987789	15.47611521	0.31720681	0.411218932	16.91522677	0.36984875	0.823864013	15.48714356	0.242516986	0.83565565
ENSMUSG00000023944	Hsp90ab1	13.68663633	0.529174292	0.026749142	11.43583495	0.034563155	1	10.33430789	-0.129918048	1	12.38815075	0.149086208	1	8.95963937	-0.347229634	0.96509657	9.210396622	-0.360736723	0.376334058	6.913237271	-0.723644827	0.636484059	7.093829377	-0.69196471	0.418391839
ENSMUSG00000061787	Rps17	24.76372647	0.526876508	0.02684797	12.34275945	-0.77850129	0.099124108	17.59689754	-0.221207793	1	18.63656013	-0.131475731	1	19.24163515	-0.082575995	1	20.26176887	0.002133077	1	12.03685416	-0.782276833	0.581793586	11.87961857	-0.809155696	0.310019337
ENSMUSG00000004771	Rab11a	0.420476185	-0.5764717	0.027426191	1.113531559	1.214660628	0.000286544	0.678635426	0.334337688	1	0.507117282	-0.098706479	1	0.637564699	0.252604044	0.95119448	0.43927356	-0.396828118	0.365777117	0.576655458	0.09363531	1	0.673986523	0.332084168	0.631310872
ENSMUSG00000030779	Rbbp6	0.769280292	-0.55579797	0.028438902	1.328188245	0.487366875	0.225713549	1.381082622	0.49548725	1	0.996123233	0.015830136	1	1.268382682	0.399698869	0.71121884	1.102598709	0.219076129	0.659716328	1.484722099	0.619620252	0.444143781	0.450940623	-1.166017119	0.174062806
ENSMUSG00000032330	Cox7a2	2.25323358	-0.543063419	0.029940465	7.279544866	1.617540526	1.65E-07	2.70263582	-0.098762155	1	2.565771964	-0.173557913	1	3.194570212	0.166423638	1	2.319982468	-0.39564957	0.316657931	2.657917685	-0.120636634	1	1.68739072	-0.803641402	0.419105193
ENSMUSG00000058558	Rpl5	7.040928319	0.519209755	0.030191478	4.255568801	-0.483485206	0.371958085	4.714730329	-0.309956323	1	5.536030332	-0.068501379	1	5.188224906	-0.168915889	1	5.743667348	-0.008677904	1	3.4466763	-0.773883435	0.730185455	2.695946093	-1.146413928	0.168402054
ENSMUSG00000021248	Tmed10	0.586345848	-0.55932406	0.030586604	0.737882358	-0.030666463	1	1.012000197	0.438506081	1	0.670119266	-0.171028209	1	0.735392087	-0.03487056	1	0.92931743	0.420493201	0.213025035	1.372042296	0.91562292	0.183742063	0.717625938	-0.070247893	1
ENSMUSG00000029038	Ssu72	0.376790347	-0.568350016	0.03105067	1.081333056	1.36993968	2.89E-05	0.690541311	0.52864431	1	0.555414166	0.209258918	1	0.418296416	-0.22746827	1	0.427132833	-0.240876557	0.692799504	0.463975656	-0.058887718	1	0.416998856	-0.22353146	1
ENSMUSG00000005881	Ergic3	0.767232519	-0.548494949	0.031597715	0.88545883	-0.161182322	1	1.547765007	0.673547695	1	0.978011902	-0.002469661	1	0.893939922	-0.142774012	1	1.329961406	0.621873852	0.034059382	1.637171243	0.779418041	0.285913647	0.53337063	-0.910038046	0.33910706
ENSMUSG00000063457	Rps15	27.20262486	0.513125673	0.031749803	15.93825894	-0.535876809	0.299983548	20.08522744	-0.172031226	1	20.44165617	-0.141059171	1	19.88594657	-0.185271028	1	22.36432196	0.002016849	1	13.32272955	-0.778343987	0.584131803	11.63232855	-0.987597814	0.188843088
ENSMUSG00000041313	Slc7a1	0.109897185	-0.700498043	0.03301128	0.064397006	-1.271579347	0.060725336	0.083341193	-0.70276302	1	0.126779321	-0.210646701	1	0.064093806	-1.244644708	0.306426731	0.066222145	-1.418784356	0.000376367	0.152449144	0.060341833	1	1.149171266	3.644806317	1.78E-20
ENSMUSG00000032562	Gnai2	0.875764521	-0.546808573	0.033607197	0.995470382	-0.184410641	0.968326474	1.98828274	0.849727675	1	2.185434002	1.030271754	0.142539231	0.910806713	-0.317787676	1	0.772591688	-0.671906412	0.046280965	1.65042769	0.589013981	0.481612444	3.26325849	1.717782647	2.93E-05
ENSMUSG00000022635	Zcrb1	0.582932892	-0.550043737	0.033850619	1.046451345	0.55783783	0.157389292	1.178682582	0.679049967	1	1.213459211	0.745926097	0.48370424	0.833219475	0.177440144	1	0.789147224	0.111791214	0.87084063	0.821899733	0.150049402	0.994903518	0.42184768	-0.848194613	0.396345168
ENSMUSG00000079435	Rpl36a	24.45451265	0.507749214	0.034070213	12.32129378	-0.772246585	0.102733029	16.59680323	-0.298703641	1	18.91426721	-0.100456971	1	19.45753008	-0.056037357	1	21.12376045	0.094033807	0.923653535	10.79737633	-0.934143389	0.450691094	9.038207764	-1.206563163	0.089206567
ENSMUSG00000001105	Ift20	0.67166975	-0.53965001	0.03554559	1.693104611	1.156438987	0.000521459	0.845317811	-0.01230739	1	0.658045045	-0.387545323	1	1.008634101	0.262997971	0.923051165	0.876339715	0.049580936	1	1.027374666	0.278761326	0.839687778	0.349115321	-1.328158783	0.107255675
ENSMUSG00000028936	Rpl22	10.77538482	0.504960637	0.035567985	5.551558544	-0.739069444	0.122855005	7.34593084	-0.292284612	1	9.816341679	0.146077261	1	8.160153477	-0.134486599	1	8.548175175	-0.0715646	1	4.845231491	-0.907622027	0.606452805	6.579854043	-0.458664271	0.687747187
ENSMUSG00000020585	Laptm4a	1.333783222	0.518630004	0.035806473	0.539324924	-1.096177727	0.027234214	1.25011789	0.195701858	1	0.917640797	-0.262042663	1	1.022127534	-0.10461504	1	0.87413231	-0.414049399	0.319423872	1.902300189	0.842233298	0.234173364	0.926125366	-0.251152368	1
ENSMUSG00000064357	mt-Atp6	44.49539054	-0.519933927	0.036137699	108.0662254	1.105184578	0.000980273	54.2074929	-0.065378226	1	66.75836795	0.257595614	1	66.5091302	0.266841829	0.966168675	54.78006178	-0.04445814	1	53.96699699	-0.065569413	1	28.13287631	-1.042892042	0.158995419
ENSMUSG00000003545	Fosb	1.338561361	-0.544505212	0.036614091	0.482977544	-1.929276206	7.07E-05	1.833506239	0.099113156	1	1.454943631	-0.242103649	1	1.872213799	0.144694714	1	2.189745584	0.501677563	0.126376415	6.469146287	2.100440542	1.10E-05	0.824300064	-1.091574455	0.229832925
ENSMUSG00000051495	Irf2bp2	0.239589514	-0.573536897	0.037522342	0.217339895	-0.546933232	0.408570247	0.17858827	-0.73412719	1	0.24148442	-0.348679266	1	0.232761716	-0.429161905	0.979370421	0.379673629	0.406154869	0.275422411	1.126798021	2.034687776	3.03E-05	0.290929434	-0.080236125	1
ENSMUSG00000028988	Ctnnbip1	0.743341826	-0.534584606	0.037557072	1.467715091	0.731369851	0.047435267	0.940564889	-0.002752611	1	1.249681874	0.426986042	0.956116501	1.393196935	0.623937126	0.342876384	0.835502725	-0.227655158	0.710684647	1.153310916	0.303129918	0.813317699	0.838846536	-0.177037942	1
ENSMUSG00000039910	Cited2	0.634127233	-0.566663072	0.037694956	1.424783754	0.928993753	0.012321752	0.607200118	-0.425758638	1	1.394572526	0.818493919	0.423991051	0.802859251	-0.026022919	1	0.75051764	-0.159985015	0.875211193	1.03400289	0.356324257	0.763700502	0.790358297	-0.048622542	1
ENSMUSG00000022108	Itm2b	1.89146024	-0.534373841	0.037749233	1.346970705	-0.903550727	0.082875949	5.786259949	1.305322131	0.406890092	1.91980114	-0.338871314	1	2.58061902	0.112427705	1	2.723937551	0.24885471	0.580123096	3.327368274	0.489988779	0.584131803	4.538499178	0.994013641	0.060186986
ENSMUSG00000021996	Esd	1.094193708	0.513598495	0.038583428	0.770080861	-0.243833805	0.861227431	0.761976619	-0.236894243	1	0.827084139	-0.122360741	1	0.661178206	-0.472539687	0.888809081	0.87413231	-0.05135026	1	0.576655458	-0.654228882	0.855936577	0.528521806	-0.793772137	0.441189539
ENSMUSG00000045128	Rpl18a	48.35680901	0.496856692	0.038653683	23.1534068	-0.856646129	0.064418528	31.71727676	-0.355065576	1	38.45639391	-0.064571254	1	33.6256345	-0.271949954	1	42.54220944	0.122263455	0.87084063	23.07284654	-0.825781093	0.540057098	24.70960663	-0.731018933	0.37906224
ENSMUSG00000047907	Tshz2	1.026617178	0.517962628	0.040518708	0.246855189	-1.86879632	0.000135018	0.202400039	-2.015620124	1	0.392412183	-1.123070863	0.669319854	0.890566564	0.090186623	1	0.547436396	-0.776211557	0.01835627	3.048982881	2.024569593	1.59E-05	0.824300064	-0.029717801	1
ENSMUSG00000079641	Rpl39	48.07216847	0.492727241	0.040524554	26.41887164	-0.64658598	0.189917132	30.99101779	-0.382575113	1	37.85871997	-0.081507062	1	37.90642605	-0.078591764	1	40.24209362	0.022799081	1	27.83191112	-0.541414902	0.815963107	18.95405265	-1.119063575	0.120932519
ENSMUSG00000004285	Atp6v1f	1.090780752	-0.51908591	0.041065504	1.475764717	0.114768889	0.854290092	2.000188624	0.549486194	1	2.15524845	0.685074421	0.567259067	1.781133128	0.411320107	0.680522513	1.493309362	0.162489255	0.781369716	1.955325978	0.531639192	0.532958356	0.775811825	-0.859082852	0.37484026
ENSMUSG00000067847	Romo1	1.464840734	-0.517087754	0.041163071	3.512320026	1.085093348	0.001596587	1.98828274	0.104151587	1	2.263916439	0.308161161	1	2.597485811	0.545793776	0.455068177	1.572775936	-0.297006997	0.523042104	2.472327423	0.440035929	0.636484059	0.751567706	-1.341627514	0.095758572
ENSMUSG00000004980	Hnrnpa2b1	1.319448807	-0.514942838	0.04225258	2.428303761	0.626661177	0.118659404	1.80969447	0.121861155	1	1.865467146	0.174744862	1	2.047628425	0.332394529	0.808601083	1.64341289	-0.017482936	1	2.909790184	0.853059728	0.21666978	1.032799492	-0.715280652	0.507107543
ENSMUSG00000003039	Fam32a	0.456653519	-0.533475943	0.043538815	1.161829313	1.17899409	0.00045773	0.392894194	-0.54491085	1	0.513154393	-0.174373067	1	0.576844252	-0.002939602	1	0.600414112	0.070404926	0.962359287	0.788758615	0.470668783	0.628510916	0.281231787	-1.068510327	0.235947228
ENSMUSG00000090862	Rps13	27.61764031	0.48638937	0.043872513	15.31307134	-0.636245497	0.199246709	21.69252187	-0.094948608	1	23.81036383	0.051965422	1	20.58760507	-0.169675097	1	23.13249884	0.019566178	1	13.0576006	-0.844483984	0.525628023	12.11721095	-0.963546903	0.202817223
ENSMUSG00000006304	Arpc2	0.643000919	-0.526804846	0.044480592	0.643970058	-0.367462803	0.653606046	1.119153159	0.472512114	1	0.857269692	0.082062039	1	1.221155667	0.65198927	0.312941984	0.770384283	-0.101497887	0.977634753	1.272618942	0.680453018	0.390605287	1.425554229	0.875176186	0.092768333
ENSMUSG00000007836	Hnrnpa0	0.418428411	-0.530958108	0.044599025	1.011569633	1.089377571	0.001470956	0.333364771	-0.648357287	1	0.440709067	-0.267204859	1	0.630817983	0.278048087	0.910848212	0.479006846	-0.189953052	0.794939609	0.954464206	0.8993931	0.203037161	0.373359441	-0.519586579	0.757502685
ENSMUSG00000030120	Mlf2	0.871668974	-0.513233845	0.045035728	1.642123648	0.668197338	0.0738569	1.547765007	0.507911161	1	1.328164311	0.29161029	1	1.251515891	0.210711109	0.988298327	1.154472722	0.102936525	0.913989734	1.319016507	0.279580108	0.832274778	0.664288875	-0.750595578	0.47718675
ENSMUSG00000059895	Ptp4a3	0.280544987	-0.573608724	0.045486422	0.088545883	-2.115122068	0.000116262	0.273835347	-0.370448625	1	0.374300851	0.060987844	1	0.246255148	-0.58528958	0.827469151	0.397332868	0.178887834	0.756550185	0.523629669	0.56522595	0.567622078	1.367368342	2.173287982	1.69E-07
ENSMUSG00000015937	H2afy	0.524230048	-0.525298941	0.045787727	0.665435727	0.009541266	1	0.702447195	0.094148674	1	0.965937681	0.576569641	0.751425334	1.30886298	1.111907537	0.010916522	0.563991932	-0.299653139	0.548246639	1.040631114	0.687540075	0.382079055	0.601254165	-0.142837742	1
ENSMUSG00000048706	Lurap1l	0.113992732	-0.640651093	0.047460013	0.179774975	0.282513278	0.660396057	0.047623539	-1.399213454	1	0.012074221	-3.146177345	0.035470981	0.165294552	0.149294632	1	0.023177751	-3.010735429	1.28E-12	1.464837428	3.927326325	4.30E-21	0.121220598	-0.301073415	1
ENSMUSG00000064363	mt-Nd4	12.68527503	-0.496415612	0.047464819	31.9435981	1.190614883	0.000304358	13.77510856	-0.217681156	1	17.9905893	0.189035704	1	19.06622053	0.293504912	0.929064711	15.13617487	-0.082839913	0.982969509	14.7941952	-0.107368546	1	6.778655823	-1.274974586	0.070181801
ENSMUSG00000071415	Rpl23	40.65240203	0.47863104	0.047671335	21.68032529	-0.700759946	0.147645855	28.49078201	-0.267131026	1	31.83368369	-0.097636338	1	32.25605107	-0.076702436	1	35.05800339	0.070613648	0.97582378	18.62530847	-0.895248433	0.479797868	18.23157789	-0.935244573	0.215912537
ENSMUSG00000019054	Fis1	1.027982361	-0.50389262	0.048413641	1.376485999	0.109752443	0.863465242	1.702541508	0.409854544	1	1.225533432	-0.073262812	1	1.386450219	0.118240164	1	1.601472199	0.439306231	0.192004202	1.570889006	0.30013186	0.811433724	1.081287731	-0.263320236	1
ENSMUSG00000028618	Tmem59	0.670304567	-0.513187372	0.048486808	1.172562148	0.543435805	0.172604475	1.702541508	1.044219284	0.872935141	1.285904537	0.645880901	0.640609782	0.738765445	-0.202275424	1	0.8697175	0.063088489	0.973872005	1.140054469	0.458516491	0.631726501	0.562463573	-0.604808394	0.644992062
ENSMUSG00000086316	2210013O21Rik	0.663478655	-0.510569462	0.048862865	1.298672951	0.736116699	0.045309915	0.869129581	0.066604576	1	0.464857509	-0.860287647	0.921216851	0.725272012	-0.21298032	1	1.111428328	0.586648917	0.051605852	0.589911905	-0.507950367	0.994746941	0.572161221	-0.562177103	0.691984232
ENSMUSG00000078453	Abracl	0.356312611	-0.531962178	0.04949946	1.349653914	1.947836416	2.06E-10	0.321458886	-0.465319332	1	0.175076205	-1.368792559	0.450697444	0.253001865	-0.877252313	0.419679863	0.356495879	-0.436004498	0.312034397	0.357924077	-0.331848319	1	0.552765925	0.316176585	0.66223247
ENSMUSG00000073616	Myeov2	1.797262653	-0.497226799	0.049531793	3.085689862	0.523310705	0.214524085	2.559765204	0.187416777	1	2.63218018	0.239881087	1	2.739166855	0.316332795	0.830794288	2.478915616	0.197594181	0.695761792	3.082123999	0.478022039	0.58858516	1.023101845	-1.176500427	0.15869076
ENSMUSG00000032216	Nedd4	1.832757396	-0.496129834	0.050424275	2.680525367	0.25846576	0.639838565	2.131153356	-0.110205975	1	1.768873378	-0.386846701	1	2.725673423	0.277985821	0.882081744	3.042907548	0.582126307	0.046664014	2.949559526	0.381964796	0.699562758	0.770963001	-1.619893116	0.03236609
ENSMUSG00000026349	Ccnt2	0.480544211	-0.517788048	0.050621495	1.097432308	0.99899117	0.004247754	0.678635426	0.177854172	1	1.642094057	1.559843406	0.003137536	0.52287052	-0.223289668	1	0.501080895	-0.349965403	0.459187412	0.596540129	-0.014783032	1	0.315173554	-0.966579343	0.309651947
ENSMUSG00000003346	Abhd17a	0.33310451	-0.528121159	0.051629087	0.440046206	0.073844301	0.950395932	0.404800079	-0.035311713	1	0.48296884	0.215279114	1	0.425043133	0.019283442	1	0.355392176	-0.316615016	0.544201518	0.54351434	0.392472673	0.738193234	1.168566562	1.631669775	0.000159717
ENSMUSG00000029103	Lrpap1	0.241637288	-0.546420025	0.052392351	0.201240643	-0.657931065	0.292896066	0.678635426	1.185928979	0.730562104	0.247521531	-0.305957789	1	0.303602238	-0.014890519	1	0.314555187	0.039831489	1	1.226221376	2.18633578	4.31E-06	0.184255308	-0.74829132	0.536747179
ENSMUSG00000004897	Hdgf	0.708529675	-0.502690346	0.05241409	1.253058405	0.570033248	0.143240182	0.797694273	-0.149620878	1	0.772750145	-0.2025516	1	1.099714772	0.343444216	0.80004218	0.992228468	0.222970045	0.617551295	1.345529402	0.633980264	0.430760317	0.489731215	-0.885291299	0.355264617
ENSMUSG00000020390	Ube2b	0.876447112	-0.498431354	0.053075142	1.188661399	0.134941353	0.816744871	1.976376855	0.873963871	1	1.575685842	0.555215158	0.763872765	1.352716637	0.337015047	0.806949658	1.230628189	0.232203421	0.623050328	1.319016507	0.281863456	0.832063398	0.567312397	-0.9817055	0.278792397
ENSMUSG00000028692	Akr1a1	2.040265123	-0.488656247	0.053976383	2.074120229	-0.31907532	0.713570245	3.488424208	0.463123305	1	2.414844202	-0.076515161	1	2.948315064	0.237630007	0.949394495	3.284618376	0.523618707	0.085896835	3.592497221	0.524231889	0.535030094	1.881343676	-0.453740023	0.816103153
ENSMUSG00000006360	Crip1	0.622523182	-0.532948394	0.053976383	0.139526846	-2.605447338	9.08E-07	0.571482464	-0.462392068	1	0.332041078	-1.270965336	0.602011377	0.492510297	-0.722474271	0.644416978	1.448057564	1.340783879	2.35E-07	0.861669075	0.133959692	1	1.081287731	0.486084793	0.443384341
ENSMUSG00000068823	Csde1	0.793170985	-0.498801206	0.054325837	1.907761297	1.106579927	0.000947158	0.964376658	-0.03708872	1	0.984049012	-0.007950866	1	1.143568429	0.228439144	0.967932385	0.86530269	-0.251564165	0.658776866	1.464837428	0.593425589	0.471083141	0.712777114	-0.494167342	0.774326718
ENSMUSG00000029614	Rpl6	36.84832123	0.46691602	0.054711528	17.43817253	-0.890911616	0.05255407	29.06226448	-0.099362394	1	30.07688453	-0.041390523	1	27.18252035	-0.196866679	1	33.57462735	0.170282863	0.746227515	16.04692947	-0.97625597	0.414190826	16.17567656	-0.973280057	0.197022603
ENSMUSG00000031502	Col4a1	0.379520712	-0.576734469	0.054738324	0.110011552	-2.250781261	9.25E-05	0.059529423	-2.829174399	0.921158057	0.301855525	-0.709727397	1	0.16866791	-1.600808383	0.054535915	0.416095809	-0.309440983	0.622928082	1.140054469	1.297187734	0.053295618	2.623213734	2.845899496	4.78E-13
ENSMUSG00000025868	Higd2a	0.743341826	-0.497287525	0.054810187	2.082169855	1.386945431	1.30E-05	0.904847235	-0.033217309	1	0.851232581	-0.126381518	1	0.870326415	-0.097323406	1	0.827776808	-0.212255844	0.744590434	0.947835983	0.034711233	1	0.707928291	-0.405662317	0.892071163
ENSMUSG00000028998	Tomm7	1.951528266	-0.487595623	0.055305875	5.27518806	1.32863578	4.16E-05	2.190682779	-0.156441539	1	2.263916439	-0.105796072	1	2.422071185	-0.001870848	1	2.326604683	-0.076409305	0.998451714	2.459070976	0.018115286	1	1.202508329	-1.053326952	0.223261103
ENSMUSG00000056201	Cfl1	4.369266328	0.47131493	0.055399206	1.891662046	-1.022713808	0.036600911	3.881318402	0.082365069	1	3.658488965	0.001514055	1	2.971928571	-0.318829065	1	2.857485543	-0.449045767	0.22281206	4.096242218	0.171147658	0.948460477	5.576147494	0.656506343	0.27549229
ENSMUSG00000031734	Irx3	1.30989253	0.484778905	0.055502268	0.198557435	-2.564305438	2.00E-07	1.333459083	0.299530353	1	0.772750145	-0.508203251	1	1.116581563	0.043011345	1	1.376316907	0.474587879	0.153067818	0.636309471	-0.791485198	0.741093194	0.261836491	-2.097085737	0.005979607
ENSMUSG00000020460	Rps27a	43.87150218	0.461125777	0.058439506	26.01907356	-0.545937174	0.288085426	32.32447688	-0.202804154	1	35.49217265	-0.058010093	1	31.90859518	-0.222113743	1	38.52804377	0.09376948	0.924045255	18.97660432	-0.989392515	0.403933559	19.39044681	-0.966310581	0.200843604
ENSMUSG00000032525	Nktr	0.606140993	-0.498421148	0.058450892	1.008886425	0.472151391	0.242849469	0.761976619	0.016827799	1	0.676156376	-0.164214268	1	0.947913653	0.359296328	0.776319466	0.870821202	0.27838359	0.501827489	1.206336705	0.710010842	0.356606027	0.315173554	-1.296835093	0.120531255
ENSMUSG00000059835	Rpl13-ps3	1.619106347	0.471142525	0.058560846	0.756664818	-0.903251512	0.075851189	1.333459083	-0.021348127	1	1.141013885	-0.253174634	1	1.076101265	-0.351994045	1	1.545183376	0.266393872	0.544201518	0.729104602	-0.912477336	0.612799759	0.659440051	-1.072501824	0.216948061
ENSMUSG00000040118	Cacna2d1	0.100340908	-0.654976689	0.058632375	0.010732834	-3.483021469	7.37E-06	0	-3.55837311	0.897675247	0.018111332	-2.554375099	0.156797666	0.026986866	-2.260764373	0.019985214	0.066222145	-1.234891752	0.003500374	1.789620387	4.800022001	5.49E-32	0.004848824	-3.891674534	0.001804892
ENSMUSG00000041453	Rpl21	27.92207599	0.46067349	0.058700359	14.65836845	-0.734934364	0.124391203	20.53765105	-0.205275247	1	21.47400206	-0.134403411	1	24.56816774	0.075598976	1	23.81458693	0.036683386	1	14.40975822	-0.72867447	0.629426893	12.02993211	-1.004298757	0.178434726
ENSMUSG00000041355	Ssr2	0.920815541	-0.49144026	0.059274112	0.662752518	-0.853694528	0.104916553	1.952565086	0.786570085	1	0.95386346	-0.273815675	1	1.275129398	0.169532883	1	1.646723998	0.750289254	0.006484041	1.809505058	0.693261902	0.366536473	0.547917102	-1.101315208	0.209045126
ENSMUSG00000008683	Rps15a	43.71109324	0.459706247	0.059305808	24.41451483	-0.639814154	0.196043517	34.68184204	-0.094457666	1	36.18644036	-0.024008446	1	33.28829868	-0.151386922	1	38.31944402	0.089326167	0.936005681	18.20110215	-1.046213479	0.360286211	19.37105151	-0.96311147	0.202949297
ENSMUSG00000031799	Tpm4	0.781566934	0.490012529	0.059389494	0.381015618	-0.823483938	0.136547015	0.595294233	-0.111257673	1	0.392412183	-0.734680203	1	0.479016864	-0.461049185	0.92993278	0.389606951	-0.907297208	0.004857752	0.715848155	0.156421095	0.985854207	1.716483663	1.555338626	0.000366455
ENSMUSG00000000740	Rpl13	56.95814083	0.45919981	0.059666491	28.12539229	-0.830075042	0.07501605	43.75412616	-0.142515495	1	41.05838854	-0.232731214	1	43.22283857	-0.157234365	1	52.57927917	0.190638472	0.703597182	26.33393258	-0.892297654	0.481612444	24.21987542	-1.024867605	0.16722537
ENSMUSG00000012848	Rps5	41.88243139	0.459324148	0.059761797	20.98537427	-0.807532431	0.08510632	30.57431183	-0.21737363	1	35.98721571	0.03204989	1	33.83478271	-0.059434108	1	36.99500112	0.103824219	0.904124144	17.79015229	-1.017087819	0.380975446	18.75525087	-0.947791313	0.208035697
ENSMUSG00000060739	Nsa2	2.006135563	0.466150294	0.060629338	1.014252842	-0.78657701	0.134805008	1.333459083	-0.339611584	1	1.454943631	-0.214339924	1	1.68330574	0.006379546	1	1.748264619	0.082806054	0.954827461	1.120169798	-0.601385499	0.904002941	0.897032423	-0.939184258	0.305508462
ENSMUSG00000061353	Cxcl12	0.417063229	0.548661288	0.060796159	0.236122355	-0.554969522	0.490437029	0.154776501	-1.056498442	1	2.064691792	3.006368982	1.11E-11	0.026986866	-3.595695134	9.58E-06	0.094918407	-2.126041288	4.61E-09	0.192218486	-0.802698954	0.860015943	0.271534139	-0.315464508	1
ENSMUSG00000075701	Vimp	0.368599253	-0.507285301	0.063680591	0.418580538	-0.152063567	1	1.000094312	1.154627465	0.733860309	0.694267708	0.626636267	0.708536668	0.586964326	0.384046295	0.758596179	0.572821551	0.430937883	0.218954039	0.483860327	0.080045219	1	0.11152295	-2.059972864	0.010599585
ENSMUSG00000073702	Rpl31	28.52821698	0.452523349	0.064390068	13.93121893	-0.850702225	0.066664476	28.59793497	0.247647997	1	26.69610265	0.157799566	1	23.32002521	-0.044743974	1	24.13907544	0.015694596	1	14.07171882	-0.799906034	0.564103928	12.38389626	-0.997504033	0.182437895
ENSMUSG00000020358	Hnrnpab	0.720816317	-0.483166349	0.064430344	1.231592736	0.527513888	0.182709423	1.190588467	0.424324114	1	1.147050996	0.380490962	1	1.16043522	0.41678104	0.684206288	0.857576774	-0.075994068	1	1.186452034	0.42977225	0.657147523	0.727323586	-0.308668073	1
ENSMUSG00000051855	Mest	0.543342602	-0.534556117	0.064620999	0.072446632	-3.341727473	6.35E-09	0.107152962	-2.579248483	0.929329761	0.36222663	-0.945565856	0.945588404	3.04951581	2.662156332	1.36E-14	0.21963678	-1.937641205	4.22E-09	0.927951312	0.451067436	0.668162553	1.837704261	1.562928979	0.000818647
ENSMUSG00000036438	Calm2	1.663474776	-0.48221035	0.06463588	6.573861011	2.086491823	1.66E-12	1.440612045	-0.530041403	1	1.394572526	-0.585942985	1	2.013894843	-0.036553961	1	1.141228293	-1.049104455	0.000388859	2.439186305	0.250996529	0.862663589	1.304333631	-0.690989802	0.549061249
ENSMUSG00000031068	Glrx3	0.533786325	-0.497518325	0.064647262	2.007040015	1.966264766	6.77E-11	0.726258965	0.135346441	1	0.694267708	0.06763556	1	0.4115497	-0.734539164	0.578085621	0.472384632	-0.625028304	0.078393255	0.424206314	-0.659418625	0.865074899	0.518824158	-0.371874003	0.957419462
ENSMUSG00000033565	Rbfox2	0.466892387	0.486527336	0.064766206	1.11084835	1.865759896	2.39E-09	0.154776501	-1.252831204	1	0.084519547	-2.157053934	0.068507613	0.347455894	-0.159686535	1	0.12802948	-1.87356314	3.65E-09	0.251872499	-0.613536188	0.919196668	0.140615893	-1.472925544	0.090222713
ENSMUSG00000020458	Rtn4	0.449145015	-0.491956098	0.067491256	0.552740967	-0.014028455	1	0.726258965	0.395093276	1	0.555414166	-0.001933068	1	0.775872385	0.525693208	0.518253273	0.52646605	-0.111465871	0.9567832	1.431696309	1.45547187	0.008327603	0.470335919	-0.254105257	1
ENSMUSG00000050708	Ftl1	19.19241702	-0.46191521	0.068447934	27.88122031	0.272711996	0.598937534	22.81167502	-0.061221291	1	19.8258709	-0.265242215	1	24.65924842	0.070030662	1	25.62686629	0.165911243	0.760694306	39.24571226	0.771838946	0.343944932	27.2794833	0.22134266	0.868080697
ENSMUSG00000098274	Rpl24	23.92072632	0.443215711	0.071314853	13.22016865	-0.665278266	0.174517861	17.73976816	-0.202327546	1	21.28081453	0.076036679	1	19.99726739	-0.014818176	1	20.20106523	0.005479039	1	12.42791935	-0.727971989	0.629785898	11.30260853	-0.87629852	0.256694138
ENSMUSG00000091896	Ube2d2a	1.053920826	-0.467511735	0.071353718	1.888978837	0.619829202	0.100690849	1.666823854	0.366839455	1	1.67831672	0.390708738	0.989749951	1.706919247	0.437279693	0.644416978	1.30016144	0.006886531	1	1.292503613	-0.005357609	1	0.867939479	-0.604759571	0.636058956
ENSMUSG00000062997	Rpl35	22.75827349	0.441515298	0.072839301	13.37311154	-0.571198097	0.25953107	16.18009726	-0.265273514	1	17.40498958	-0.153158393	1	16.52945516	-0.235146342	1	19.87657672	0.069263788	0.979255856	10.87028679	-0.853144253	0.517946168	13.48942811	-0.538196116	0.588374322
ENSMUSG00000029649	Pomp	0.985661706	-0.464545802	0.073872353	1.671638943	0.529108461	0.178018049	1.773976816	0.560821089	1	1.744724936	0.555284588	0.758892124	1.40331701	0.233324845	0.961780293	1.109220923	-0.164372887	0.818557263	1.491350322	0.313361117	0.792738269	1.26554304	0.067601575	1
ENSMUSG00000031950	Gabarapl2	0.600680264	-0.473947237	0.074619374	1.236959153	0.853510483	0.017126542	0.988188427	0.4275112	1	0.905566576	0.306196241	1	0.725272012	-0.031180161	1	0.662221447	-0.21040363	0.745430865	0.861669075	0.229975956	0.901700733	0.882485951	0.270261122	0.713600915
ENSMUSG00000035278	Plekhj1	0.600680264	-0.4731552	0.074635295	1.440883005	1.123665954	0.000846455	1.035811966	0.497382314	1	1.116865443	0.62744672	0.678912332	0.715151938	-0.052517766	1	0.683191793	-0.151707805	0.871862794	0.656194142	-0.176321175	1	0.392754737	-0.94402979	0.316775154
ENSMUSG00000060019	Gm10073	2.883265266	0.443547874	0.074635295	1.762868034	-0.50654395	0.407171554	2.655012281	0.122705803	1	2.227693776	-0.133433092	1	2.256776633	-0.115921072	1	2.441389734	0.011176965	1	1.79624861	-0.453903053	1	1.086136555	-1.206925508	0.143286611
ENSMUSG00000007892	Rplp1	51.16430665	0.437745658	0.075068661	31.35865863	-0.507925332	0.3352073	42.15873761	-0.050512816	1	37.65345821	-0.213272675	1	41.32701126	-0.071904811	1	43.64701556	0.02107581	1	32.06734604	-0.452917805	0.910514247	20.85479163	-1.099148391	0.129964743
ENSMUSG00000034160	Ogt	1.650505543	-0.457781332	0.07593944	2.554414564	0.381237088	0.411163426	2.309741626	0.189365833	1	2.227693776	0.144271002	1	3.788281255	1.020756807	0.029173957	2.006530984	-0.01264004	1	2.406045187	0.259471176	0.848659414	0.615800636	-1.76760609	0.01842685
ENSMUSG00000020022	Ndufa12	0.635492415	-0.467591053	0.076616304	1.711887071	1.340224826	3.32E-05	0.821506042	0.077889109	1	1.304015869	0.783715718	0.423850306	0.856832982	0.146401898	1	0.58606598	-0.528082526	0.156084309	0.927951312	0.260702098	0.861473722	0.339417674	-1.237352746	0.146136911
ENSMUSG00000030796	Tead2	0.893511892	0.451954628	0.077724693	0.22538952	-1.831241643	0.000153247	0.809600157	0.117516469	1	1.068568559	0.540136998	0.810071162	0.816352684	0.135268465	1	0.743895425	-0.014462955	1	0.609796576	-0.303574017	1	0.426696504	-0.840639747	0.406622699
ENSMUSG00000048076	Arf1	0.904433352	-0.458978147	0.079488378	1.153779688	0.065849007	0.94725644	1.416800276	0.360246778	1	1.134976775	0.036429132	1	1.605718501	0.593091817	0.38479808	1.125776459	0.031834252	1	1.836017952	0.766884821	0.296963674	0.984311253	-0.179192361	1
ENSMUSG00000032399	Rpl4	22.68660142	0.432591045	0.079516343	12.99477913	-0.615856026	0.218867774	16.03722665	-0.2784385	1	19.08934341	-0.014046958	1	17.40652829	-0.154923119	1	20.74298312	0.15263724	0.793737204	9.398821142	-1.06765579	0.346195948	9.426113676	-1.073095719	0.142603803
ENSMUSG00000030869	Ndufab1	0.629349095	-0.463433497	0.080109186	1.580409851	1.214726002	0.00024511	0.821506042	0.095110849	1	1.056494338	0.477220983	0.897274171	0.745512161	-0.053535673	1	0.661117744	-0.290302817	0.563897893	1.053887561	0.471030587	0.621656582	0.39760356	-0.988516384	0.284915879
ENSMUSG00000041936	Agrn	0.320135277	-0.490168861	0.080387696	0.228072729	-0.858844397	0.130915454	0.380988309	-0.037286974	1	0.561451277	0.531463227	0.857574943	0.559977461	0.549152494	0.505598846	0.348769962	-0.245485946	0.696471754	1.093656903	1.570470975	0.004421002	0.606102988	0.65709657	0.26719724
ENSMUSG00000022483	Col2a1	6.35833711	0.446832	0.080845593	1.019619259	-2.516855575	1.91E-07	6.524424798	0.281203095	1	3.362670551	-0.699442373	1	2.789767228	-1.000437802	0.254555642	8.122146045	0.8747635	0.000939367	3.128521565	-0.804305371	0.735340612	0.160011189	-5.106917808	3.36E-10
ENSMUSG00000027940	Tpm3	0.432762826	-0.47477498	0.081132769	0.22538952	-1.323106833	0.008443204	0.666729541	0.337187762	1	0.513154393	-0.051943089	1	0.664551565	0.34951638	0.812172282	0.582754873	0.171370841	0.745430865	0.874925522	0.75396183	0.32900085	1.120078323	1.166075973	0.014966817
ENSMUSG00000000594	Gm2a	0.39522031	-0.484133851	0.082696042	0.15025968	-1.79281162	0.000460763	0.440517733	-0.135217572	1	0.815009918	0.782668985	0.472097423	0.509377088	0.066093609	1	0.683191793	0.682221989	0.020080741	1.020746443	1.128043212	0.082050918	0.266685315	-0.897098991	0.389304178
ENSMUSG00000064370	mt-Cytb	19.6053847	-0.442441641	0.083050359	44.30782321	1.041278796	0.002259015	21.57346302	-0.161510019	1	27.57148367	0.214402085	1	28.6229443	0.287235961	0.93862335	23.13580994	-0.056051318	1	24.28581147	0.020928334	1	10.25526256	-1.269623925	0.071091098
ENSMUSG00000014313	Cox6c	6.359702293	0.430089859	0.08385328	5.699135015	0.090610348	0.965181855	4.66710679	-0.222166261	1	4.268237126	-0.353899484	1	6.217099156	0.225427643	1	3.85412882	-0.61065952	0.058720183	6.787301022	0.344319323	0.856588773	3.466909094	-0.668513535	0.552432513
ENSMUSG00000030795	Fus	1.985657827	0.43370681	0.084889167	1.271840865	-0.438774555	0.514284024	1.345364968	-0.328824126	1	1.297978758	-0.386896588	1	1.845226933	0.148693599	1	1.453576076	-0.268761893	0.572002101	2.260224266	0.44722537	0.628660934	0.969764782	-0.825829187	0.403562534
ENSMUSG00000031320	Rps4x	44.0947095	0.423741764	0.087247228	21.9647454	-0.836351143	0.072376216	33.38410061	-0.182744266	1	36.22870013	-0.055123342	1	34.51282771	-0.129021908	1	41.53673655	0.205327121	0.671158967	19.1953357	-0.999957062	0.395627983	19.18194738	-1.010059818	0.175550746
ENSMUSG00000092341	Malat1	162.2478348	0.426053702	0.08726582	94.15915535	-0.599485455	0.23933343	118.8326349	-0.230676302	1	131.2226339	-0.077764933	1	165.0179363	0.285609812	0.941216206	117.7860176	-0.289925127	0.530713089	193.3784251	0.509450925	0.648447923	57.2549127	-1.31903845	0.059791839
ENSMUSG00000078193	Gm2000	1.828661849	0.430997623	0.087370852	1.121581185	-0.507615634	0.40695162	1.131059044	-0.46175492	1	1.358349863	-0.197096094	1	1.27175604	-0.30502998	1	1.64341289	0.118123137	0.879736173	1.014118219	-0.629524484	0.874012929	0.979462429	-0.689489894	0.536747179
ENSMUSG00000036111	Lmo1	0.243685062	-0.517361671	0.087396106	1.499913594	3.129114432	1.50E-25	0.083341193	-1.730243756	1	0.018111332	-3.740209355	0.002915495	0.006746716	-5.047618843	1.50E-08	0.068429549	-2.473921846	4.93E-12	0.848412628	1.582258827	0.008290303	0.004848824	-5.074225019	3.29E-06
ENSMUSG00000026878	Rab14	0.740611462	-0.450660468	0.088665376	1.003520007	0.170188518	0.747126263	1.297741429	0.533823283	1	0.682193487	-0.417623991	1	1.022127534	0.195156182	1	1.040791374	0.278892847	0.523579857	1.338901178	0.595772681	0.472470104	0.800055945	-0.183138209	1
ENSMUSG00000052684	Jun	4.322850126	0.443790829	0.090713355	0.627870807	-2.661676266	9.01E-08	2.952659398	-0.318334964	1	3.103074799	-0.244916307	1	3.407091778	-0.10562788	1	3.425892285	-0.114739015	0.926661836	6.992775955	0.993610127	0.187577781	3.723896761	0.031084036	1
ENSMUSG00000028643	Svbp	1.119449583	-0.444417303	0.092399396	3.963099067	1.892934605	3.67E-10	1.678729738	0.303727049	1	0.899529465	-0.619596871	1	1.177302011	-0.227093268	1	0.980087741	-0.60133049	0.083493299	1.292503613	-0.079835825	1	0.606102988	-1.209742107	0.154128405
ENSMUSG00000037573	Tob1	0.542660011	-0.456125123	0.094867667	0.456145458	-0.586809451	0.333700166	0.857223696	0.381987682	1	0.670119266	0.018881901	1	0.829846116	0.355690675	0.792589319	0.794665736	0.357610167	0.335588986	1.889043741	1.624403287	0.001792414	0.101825302	-2.71561777	0.000514328
ENSMUSG00000062683	Atp5g2	2.348113758	-0.430451724	0.09696936	3.458655854	0.320185483	0.514898653	3.131247668	0.134894002	1	3.241928341	0.196923215	1	3.386851629	0.277741624	0.959951952	2.851967031	0.009843869	1	3.486445642	0.305526646	0.792776119	3.399025559	0.273680587	0.686838032
ENSMUSG00000001017	Chtop	0.546755558	-0.447950664	0.097129834	1.427466962	1.299415821	6.82E-05	0.773882503	0.226763772	1	0.712379039	0.105096196	1	0.620697908	-0.107637623	1	0.630214077	-0.104517575	0.968143986	0.589911905	-0.175828241	1	0.33456885	-1.022130007	0.262490313
ENSMUSG00000024335	Brd2	0.605458402	-0.445003527	0.097842925	0.756664818	0.04452544	0.989204116	0.857223696	0.227223449	1	0.887455244	0.2840447	1	0.880446489	0.283182295	0.892132696	0.836606428	0.25024079	0.550762225	1.173195587	0.707489664	0.358590891	0.494580039	-0.595678736	0.654961887
ENSMUSG00000008348	Ubc	1.464158143	0.430516212	0.098596761	0.818378616	-0.650870942	0.25944909	1.059623735	-0.23026644	1	0.627859492	-1.007767442	0.785787099	1.06598119	-0.233711454	1	0.946976669	-0.494402896	0.203334277	2.313250055	0.951645609	0.158592731	1.692239544	0.480187029	0.424248657
ENSMUSG00000064360	mt-Nd3	1.305114391	-0.432784926	0.099271865	2.951529434	1.051101962	0.002507003	1.119153159	-0.507501085	1	1.732650715	0.137803999	1	1.96329447	0.344132055	0.785785961	1.518694518	-0.073809512	1	1.935441307	0.303978956	0.803193442	0.547917102	-1.575842956	0.041497494
ENSMUSG00000018666	Cbx1	1.013647945	0.425079672	0.099560106	0.705683855	-0.310752527	0.738086016	0.940564889	0.135437869	1	0.531265724	-0.711288966	1	0.995140668	0.23291762	0.965466097	0.771487985	-0.201980198	0.762357478	0.788758615	-0.125345224	1	0.504277686	-0.796611043	0.440828185
ENSMUSG00000021660	Btf3	5.376088361	0.412047504	0.100484378	4.167022918	-0.152427828	0.939153017	3.857506633	-0.264212257	1	4.244088684	-0.120066123	1	4.243684611	-0.121545216	1	4.030721206	-0.239757427	0.641167206	3.280970709	-0.503925735	0.994568655	4.019675019	-0.20255024	1
ENSMUSG00000071172	Srsf3	2.357670035	0.415194366	0.101624713	2.436353387	0.315067267	0.528303711	1.797788585	-0.168023717	1	2.016394908	0.004623519	1	1.750772904	-0.213342197	1	1.565050019	-0.458450328	0.212562422	1.789620387	-0.174392589	1	1.246147744	-0.71943381	0.503007018
ENSMUSG00000027404	Snrpb	1.261428554	0.419163193	0.102128496	1.261108031	0.264337489	0.561361245	1.238212006	0.211317415	1	0.990086123	-0.118453003	1	1.015380817	-0.083655813	1	0.756036152	-0.63575387	0.060771524	1.014118219	-0.082198512	1	0.877637127	-0.301848017	1
ENSMUSG00000030057	Cnbp	1.507161389	0.417338589	0.102181668	1.263791239	-0.021842188	1	1.047717851	-0.296349018	1	1.255718985	-0.031234844	1	1.221155667	-0.075188516	1	1.102598709	-0.280643916	0.547351167	1.292503613	0.011943405	1	0.673986523	-0.962879827	0.28977814
ENSMUSG00000035027	Map2k2	0.720816317	-0.431767196	0.104803188	1.202077442	0.527046412	0.185398238	1.190588467	0.459959452	1	1.147050996	0.417185762	0.963274966	0.974900519	0.177178441	1	0.87413231	0.006116348	1	1.10691335	0.36103925	0.74229769	0.659440051	-0.419477234	0.87135844
ENSMUSG00000032383	Ppib	1.522178396	-0.42983537	0.10492483	1.030352093	-0.905534088	0.078526312	4.143247865	1.202946974	0.567702783	1.811133151	-0.026159063	1	1.575358278	-0.242379989	1	2.582663642	0.697065424	0.012745637	2.896533737	0.686225477	0.366536473	0.960067134	-0.977382916	0.287908743
ENSMUSG00000022312	Eif3h	4.368583737	0.407470172	0.105840399	2.310242584	-0.752145601	0.152426313	4.024189018	0.101648627	1	3.181557236	-0.24315857	1	3.106862899	-0.285813387	1	4.068247088	0.170941034	0.749322566	2.565122554	-0.563000286	0.935745239	2.254703117	-0.76163461	0.455552123
ENSMUSG00000084957	Bbip1	0.430715053	-0.446038	0.105840399	1.220859902	1.454803385	6.93E-06	0.488141271	-0.088053175	1	0.319966857	-0.720995288	1	0.462150073	-0.191768281	1	0.49445868	-0.110191172	0.961920691	0.503744998	-0.051121489	1	0.344266497	-0.623363043	0.639947687
ENSMUSG00000028234	Rps20	28.07565901	0.402956622	0.107345494	14.13782599	-0.831276753	0.074514962	22.32353375	-0.12149725	1	25.72412786	0.098379155	1	24.14649797	0.006660928	1	24.91828934	0.073177205	0.969709687	16.2789173	-0.587197303	0.76943091	13.20819632	-0.904741378	0.236040786
ENSMUSG00000022884	Eif4a2	1.462110369	-0.421930772	0.107379344	2.433670178	0.530400259	0.20828425	2.32164751	0.401541286	1	1.563611621	-0.180674223	1	1.821613426	0.05274373	1	2.133456761	0.38272366	0.280803084	1.99509532	0.18525993	0.939398849	0.673986523	-1.433036995	0.068348206
ENSMUSG00000039168	Dap	0.549485923	-0.437226176	0.107615655	0.96058867	0.602720122	0.122536183	0.547670695	-0.274585547	1	0.736527481	0.155291112	1	1.194168802	0.946207615	0.048837656	0.573925254	-0.278295218	0.599585763	0.563399011	-0.243879571	1	0.673986523	0.021290576	1
ENSMUSG00000061518	Cox5b	1.387707928	-0.419596608	0.110663847	3.1286212	1.056421202	0.002294768	1.80969447	0.113079082	1	1.829244483	0.136028272	1	1.737279471	0.062147807	1	1.498827875	-0.20215203	0.732016839	2.054749333	0.31064326	0.791100152	1.192810681	-0.509121962	0.759439898
ENSMUSG00000046364	Rpl27a	32.42171724	0.399649164	0.110663847	18.85490666	-0.61109026	0.223159496	25.07379311	-0.164259618	1	27.28170237	-0.032319849	1	26.12328587	-0.097467907	1	29.26135833	0.103446436	0.905081386	16.13309637	-0.815506916	0.549995726	15.860503	-0.848425194	0.277180389
ENSMUSG00000025794	Rpl14	31.78349446	0.399693866	0.110663847	17.76820719	-0.672177033	0.168642501	26.15722862	-0.072581648	1	25.71205364	-0.091685626	1	25.54644162	-0.101262155	1	29.33420269	0.147392448	0.806764674	17.42559999	-0.672031798	0.680428511	13.0821269	-1.105096171	0.127036322
ENSMUSG00000041459	Tardbp	0.388394398	-0.439492211	0.111081164	1.019619259	1.317318278	6.92E-05	0.35717654	-0.378617099	1	0.404486404	-0.218204052	1	0.600457759	0.387351856	0.754610325	0.365325498	-0.46886931	0.245805882	0.742361049	0.694355153	0.395394229	0.252138843	-0.922213817	0.346122623
ENSMUSG00000091086	Rpl6l	3.308519589	0.400738254	0.113829535	1.481131134	-1.01028477	0.038426686	2.916941744	0.034732564	1	2.771033721	-0.036092374	1	2.540138722	-0.170552848	1	3.177559242	0.227464184	0.621974317	1.557632559	-0.891337087	0.62471378	1.667995424	-0.799300632	0.418391839
ENSMUSG00000042712	Wbp5	2.208182561	-0.41467389	0.1149435	1.086699473	-1.378681183	0.003436948	3.917036056	0.568809608	1	2.203545334	-0.281024739	1	4.729448191	0.937195167	0.059101039	3.072707513	0.292449619	0.478395351	5.899119052	1.22647742	0.031237374	1.197659505	-1.192166702	0.153750712
ENSMUSG00000027447	Cst3	1.213647169	-0.446170834	0.115596046	0.60372193	-1.381847088	0.007973955	3.03600059	1.064688666	0.897675247	1.310052979	-0.182560125	1	1.072727906	-0.495949706	0.90616115	1.613612925	0.172159258	0.784223138	3.605753668	1.373655014	0.020057044	2.846259634	1.024622956	0.047675835
ENSMUSG00000004455	Ppp1cc	0.556994426	-0.430046073	0.116318712	0.705683855	0.078050412	0.932713372	1.333459083	1.016031845	0.921158057	1.714539383	1.455878214	0.007993118	0.620697908	-0.123607401	1	0.616969648	-0.163538089	0.859046919	0.583283682	-0.207882678	1	0.717625938	0.101135534	0.976363107
ENSMUSG00000064354	mt-Co2	15.31871191	-0.407525844	0.116333336	33.56962249	1.015191514	0.003084788	15.28715591	-0.281308064	1	19.16782585	0.061618964	1	21.01602156	0.213817737	1	17.8490754	-0.049513875	1	20.34864662	0.150760224	1	9.130335418	-1.052244825	0.154441725
ENSMUSG00000069662	Marcks	1.778150099	0.405790689	0.117068043	0.614454764	-1.395958609	0.003596059	1.821600354	0.263122071	1	1.79905893	0.254956408	1	1.001887384	-0.64123324	0.673916285	1.348724347	-0.222010631	0.689986849	2.028236438	0.435279301	0.648447923	2.051052513	0.462299881	0.438280253
ENSMUSG00000025810	Nrp1	0.195221086	0.491341212	0.118648981	0.005366417	-4.483021469	1.71E-08	0.059529423	-1.217336192	1	0.054333995	-1.475262143	0.621614308	0.084333955	-0.94754421	0.514038508	0.040836989	-2.267286014	6.93E-09	0.006628224	-3.676895942	0.013020423	1.086136555	3.351850655	9.21E-18
ENSMUSG00000028495	Rps6	30.20670877	0.390931228	0.120293781	13.99829914	-0.965241385	0.033439613	24.57374596	-0.094356271	1	24.36577799	-0.10089581	1	25.33392005	-0.03976562	1	28.36846308	0.175422589	0.743539126	14.1777704	-0.906482547	0.470197145	17.37818488	-0.610830961	0.501454265
ENSMUSG00000090000	Ier3ip1	0.809553174	-0.412819587	0.124100192	1.223543111	0.377619557	0.373272218	1.178682582	0.285657462	1	1.467017852	0.629440926	0.664984233	1.504517756	0.703463032	0.232134251	0.884065631	-0.175526162	0.826911169	1.206336705	0.327970898	0.785564347	0.606102988	-0.706198118	0.525700288
ENSMUSG00000031167	Rbm3	3.645719646	0.390758463	0.125859996	4.180438961	0.472185579	0.271889251	2.274023972	-0.478442635	1	2.384658649	-0.412359164	1	2.54351208	-0.324651603	1	2.27473067	-0.584536918	0.076644382	2.127659793	-0.580436663	0.921538151	3.811175591	0.299221313	0.650940927
ENSMUSG00000021606	Ndufs6	0.969279517	-0.407246656	0.127164929	2.082169855	0.981078517	0.004154622	1.297741429	0.163976102	1	1.177236548	0.022991892	1	1.204288876	0.060193893	1	1.065072827	-0.159297204	0.832029551	1.816133281	0.680148459	0.376623785	0.625498284	-0.924215063	0.321795851
ENSMUSG00000018770	Atp5g3	0.7453896	-0.409711324	0.129129217	1.674322151	1.058553671	0.001858615	0.881035465	-0.015998238	1	1.038383007	0.230181197	1	1.123328279	0.365580778	0.760165497	0.697539924	-0.454468138	0.250369312	1.385298744	0.667246887	0.399373245	0.567312397	-0.678757463	0.562170951
ENSMUSG00000040952	Rps19	53.07487944	0.381684251	0.131461864	25.03433601	-0.943572236	0.038224982	42.53972592	-0.121619179	1	43.58190073	-0.079322968	1	41.83638835	-0.142096367	1	52.13779821	0.258417684	0.544201518	26.7051131	-0.809104744	0.556934132	24.59808368	-0.938926258	0.21337643
ENSMUSG00000038695	Josd2	0.391807354	-0.419351939	0.131943753	0.533958507	0.205688957	0.697805617	0.595294233	0.357651224	1	0.676156376	0.555228864	0.80534868	0.438536566	-0.106357279	1	0.455829096	-0.061530081	1	1.292503613	1.566290538	0.003353398	0.218197076	-1.131752555	0.208444535
ENSMUSG00000090258	Churc1	0.50238713	-0.414831447	0.132947455	1.05450097	0.935158018	0.007968016	0.702447195	0.233489636	1	0.519191503	-0.21692944	1	0.620697908	0.048940466	1	0.592688195	-0.031320161	1	0.994233548	0.762928352	0.311731949	0.256987667	-1.258777557	0.140659103
ENSMUSG00000031848	Lsm4	1.132418815	0.390980516	0.134019961	0.99815359	0.04354314	0.988546207	0.833411927	-0.222640798	1	0.971974791	0.000966657	1	1.06598119	0.146037296	1	0.689814007	-0.625317506	0.067460727	1.226221376	0.350570613	0.754385874	0.751567706	-0.387472401	0.915673084
ENSMUSG00000067288	Rps28	27.7971618	0.378704216	0.135415552	17.22888227	-0.524087727	0.315483311	22.09732194	-0.134985816	1	26.90740152	0.168213524	1	22.22705716	-0.121399625	1	25.06066695	0.086274999	0.943190761	13.69391007	-0.841639911	0.525961494	12.3305592	-1.005447596	0.177919295
ENSMUSG00000021994	Wnt5a	0.505117495	-0.416850184	0.135552637	0.077813049	-3.05417817	6.56E-09	0.607200118	0.012283032	1	0.579562608	-0.062688596	1	0.586964326	-0.048311819	1	1.136813484	1.397516402	1.78E-08	0.596540129	-0.018866134	1	0.009697648	-5.471751507	1.06E-08
ENSMUSG00000016534	Lamp2	0.380885895	-0.419171606	0.136892988	0.359549949	-0.377397477	0.640081728	0.607200118	0.428655742	1	0.446746177	-0.027125791	1	0.458776715	0.008132271	1	0.511014216	0.215498399	0.656248544	1.252734271	1.561753758	0.003885202	0.315173554	-0.551092756	0.728244478
ENSMUSG00000059070	Rpl18	17.56580217	0.377916681	0.136898776	10.74356714	-0.545116563	0.289511944	14.4418381	-0.0853921	1	15.41274312	0.019053086	1	13.60475361	-0.171455889	1	16.41978077	0.156677097	0.785411293	8.05329174	-0.947730108	0.439840615	7.724176485	-1.018547417	0.170859051
ENSMUSG00000042323	Pbrm1	0.612966906	-0.407876763	0.137272932	1.030352093	0.559271128	0.1561365	0.631011887	-0.211020015	1	0.790861476	0.117282488	1	0.775872385	0.0908436	1	0.760450961	0.071451403	0.956886624	1.345529402	0.926773928	0.173573556	0.412150032	-0.858145193	0.390143146
ENSMUSG00000059689	Zfp637	0.546755558	-0.407536395	0.141516667	0.276370483	-1.323954983	0.007402798	0.631011887	-0.04247045	1	0.35618952	-0.89154067	0.903034411	0.883819847	0.481153462	0.591497718	1.003265492	0.898167872	0.000756825	1.140054469	0.848068374	0.244574782	0.121220598	-2.450362124	0.001507818
ENSMUSG00000032199	Polr2m	1.49623993	0.380730262	0.144288969	0.630554015	-1.110113035	0.02302695	1.166776698	-0.148694527	1	1.358349863	0.077711111	1	1.420183801	0.152164354	1	1.331065108	0.062468211	1	1.219593152	-0.084220428	1	0.669137699	-0.982740357	0.275309116
ENSMUSG00000029673	Auts2	1.343339499	-0.393408214	0.144866442	0.936439793	-0.83442563	0.110243762	1.904941547	0.254579577	1	2.173359781	0.466638161	0.901080368	1.784506486	0.174919671	1	2.493263747	0.940367674	0.000255381	0.536886116	-1.603552366	0.177141704	0.543068278	-1.604568583	0.03914497
ENSMUSG00000009927	Rps25	18.53439909	0.371624177	0.1451064	15.33453701	-0.072735602	1	14.15609687	-0.197365827	1	16.25190148	0.014502143	1	14.98445711	-0.108214645	1	15.3800931	-0.07806129	0.992287471	9.180089761	-0.837215693	0.5285578	9.173974833	-0.84604163	0.279073065
ENSMUSG00000047721	Bola2	0.905115943	-0.39320437	0.146070292	2.119734775	1.146814467	0.000544489	1.07152962	-0.005716549	1	1.5515374	0.557227583	0.758819379	1.177302011	0.142817875	1	0.945872966	-0.240444601	0.67789936	0.748989273	-0.536699867	0.966329524	0.669137699	-0.712604686	0.51685302
ENSMUSG00000030007	Cct7	0.375425165	-0.411165079	0.146134793	1.027668885	1.419734669	1.47E-05	0.416705963	-0.089337055	1	0.59767394	0.438473256	0.962237006	0.310348954	-0.563839489	0.801589681	0.373051415	-0.346557762	0.478056449	0.397693419	-0.170656433	1	0.402452384	-0.159392793	1
ENSMUSG00000025290	Rps24	40.36912668	0.370487574	0.146134793	20.34945384	-0.848152495	0.067504527	29.53849986	-0.261734106	1	30.58400181	-0.206693693	1	32.41797227	-0.119547834	1	39.43087234	0.238629191	0.582702093	22.4166524	-0.669245127	0.682992646	20.69962926	-0.794403567	0.321795851
ENSMUSG00000038812	Trmt112	1.320131398	0.378737483	0.147416543	1.344287497	0.269946494	0.55041036	1.09534139	-0.057400217	1	1.002160344	-0.191093524	1	1.113208205	-0.034546387	1	0.962428503	-0.312840153	0.520669623	1.020746443	-0.162988581	1	0.484882391	-1.271725408	0.123846171
ENSMUSG00000076437	2700094K13Rik	1.390438292	0.381185895	0.147581577	0.990103965	-0.301992921	0.75379811	1.262023775	0.074484772	1	1.388535416	0.222583915	1	1.460664099	0.313893119	0.840437393	0.902828572	-0.519555074	0.161877925	0.768873944	-0.657993942	0.852652019	1.246147744	0.060073879	1
ENSMUSG00000001270	Ckb	0.704434128	-0.405243928	0.147802585	2.479284724	1.918235999	7.47E-10	1.309647314	0.653516006	1	2.348435986	1.604517144	0.002309261	0.134934328	-2.712950729	1.94E-05	0.525362348	-0.846638892	0.009391129	0.165705591	-2.346085044	0.03154154	0.349115321	-1.305709508	0.13469473
ENSMUSG00000005610	Eif4g2	1.741972765	-0.385238382	0.148864468	3.329861843	0.794508197	0.032985044	1.940659201	-0.096767335	1	1.805096041	-0.203360622	1	2.324243797	0.187328337	1	2.063923509	0.00224707	1	2.75734104	0.435324964	0.639718115	1.386763638	-0.601303232	0.63668128
ENSMUSG00000043716	Rpl7	24.49137257	0.367637534	0.150297899	12.88208437	-0.7843465	0.096065507	18.41840358	-0.222622019	1	20.61069526	-0.049924626	1	22.54077947	0.092879688	1	22.50780327	0.115739681	0.878373288	15.09246526	-0.516053874	0.840119476	11.12320204	-0.976459052	0.19529428
ENSMUSG00000071076	Jund	4.604760295	0.376833686	0.15094398	1.5643106	-1.441284328	0.002470236	3.286024169	-0.290578034	1	2.801219274	-0.528804801	1	3.811894762	-0.067369943	1	3.82653626	-0.071502518	1	7.622457202	0.991186189	0.171485718	3.229316722	-0.318844533	1
ENSMUSG00000050856	Atp5k	1.627297442	-0.380166195	0.156272128	3.638430829	1.073858229	0.00180804	1.738259162	-0.154326395	1	1.962060914	0.028083926	1	2.162322604	0.184607817	1	1.689768392	-0.241520524	0.644534473	2.366275845	0.310121997	0.79147701	1.284938336	-0.609695172	0.627711573
ENSMUSG00000030980	Knop1	0.596584717	-0.393965981	0.156651986	0.523225672	-0.477000195	0.475714983	0.940564889	0.420175935	1	0.845195471	0.26854678	1	1.170555294	0.808427812	0.129053233	0.77369539	0.170900555	0.745430865	1.319016507	0.948101221	0.162568085	0.242441195	-1.582144386	0.048473065
ENSMUSG00000016344	Ppdpf	1.510574345	-0.379960627	0.156979408	1.41405092	-0.368881938	0.633098304	2.095435702	0.230293791	1	1.962060914	0.141008114	1	2.607605886	0.605993461	0.356146398	2.08710126	0.310441719	0.434059549	2.942931303	0.758025417	0.295596629	0.741870058	-1.311985034	0.104296228
ENSMUSG00000034932	Mrpl54	0.817061677	-0.38286139	0.158164912	1.371119582	0.575182321	0.137958734	1.07152962	0.15253462	1	1.159125217	0.275921514	1	1.10308813	0.20962344	0.988298327	0.975672932	0.019680153	1	1.385298744	0.545115512	0.525890518	0.543068278	-0.862030775	0.375227034
ENSMUSG00000060743	H3f3a	9.534434005	0.361398451	0.159515185	6.541662508	-0.374929263	0.531956114	8.476989884	0.021919346	1	8.645142242	0.059907292	1	7.768843926	-0.101652358	1	7.59347259	-0.162416794	0.814078714	9.617552522	0.219888414	1	4.722754486	-0.849911737	0.277180389
ENSMUSG00000039218	Srrm2	1.144705457	-0.379779042	0.160321345	1.416734128	0.075524479	0.924088085	1.178682582	-0.203658437	1	1.4368323	0.090698716	1	1.892453948	0.536122633	0.464934181	1.485583446	0.184906656	0.733431584	2.154172688	0.705597309	0.350242542	0.741870058	-0.900729175	0.340545631
ENSMUSG00000029918	Mrps33	0.76245438	-0.382413056	0.161256156	1.792383329	1.162750432	0.00045773	1.000094312	0.154176975	1	0.965937681	0.10555749	1	1.001887384	0.16736188	1	0.795769439	-0.233528285	0.695937333	0.934579535	0.055672046	1	0.475184743	-0.95576246	0.302744222
ENSMUSG00000058064	Gm10036	1.072350789	0.370973319	0.161872869	0.525908881	-0.883337462	0.088451864	0.964376658	0.059295817	1	1.002160344	0.118305386	1	0.937793579	0.018796459	1	0.987813658	0.123666484	0.851606788	0.530257892	-0.823609539	0.692239441	0.547917102	-0.787532952	0.448221469
ENSMUSG00000061315	Naca	10.2334074	0.359729415	0.162316925	4.617801959	-1.022935703	0.023413844	9.417554773	0.071759459	1	9.532597486	0.099755072	1	7.677763255	-0.231105027	1	10.25008429	0.281281818	0.496134063	5.130245108	-0.82508685	0.675734969	4.698510366	-0.963831237	0.203890563
ENSMUSG00000058600	Rpl30	14.63134256	0.358425606	0.163180818	9.181939747	-0.516292328	0.325832618	11.21534336	-0.198978786	1	12.03799834	-0.088878927	1	12.01252854	-0.091750388	1	13.48945087	0.11532581	0.8795709	8.245510226	-0.653297988	0.699654888	7.326572924	-0.835875491	0.287391627
ENSMUSG00000003970	Rpl8	27.6879472	0.357456948	0.164206711	16.62784354	-0.58543173	0.242849469	23.53793399	-0.047708519	1	21.77585759	-0.157647596	1	21.99429544	-0.143978252	1	26.76257607	0.207999875	0.668451283	13.05097238	-0.918456174	0.458622001	12.73301158	-0.963596539	0.202589005
ENSMUSG00000078578	Ube2d3	1.870982503	-0.371493932	0.165825625	2.439036596	0.164965852	0.826548749	3.024094706	0.460834362	1	2.589920406	0.242752682	1	2.938194989	0.458176432	0.598633195	2.184227072	-0.014081087	1	2.671174133	0.287864082	0.814698702	2.114087224	-0.064055051	1
ENSMUSG00000037894	H2afz	4.223191809	0.366295361	0.166341068	4.784160891	0.436733249	0.332664841	3.893224287	0.080434584	1	3.646414744	-0.010062677	1	3.923215582	0.107719853	1	2.368545375	-0.785764864	0.011059802	1.657055914	-1.178854868	0.418492992	4.237872095	0.221776279	0.770368546
ENSMUSG00000007041	Clic1	0.815013903	0.375091935	0.166483128	0.147576472	-2.355003016	2.45E-06	0.738164849	0.077255198	1	0.295818415	-1.268429196	0.529787203	0.998514026	0.559965667	0.455695771	0.469073525	-0.733437317	0.028687642	0.921323088	0.409552506	0.692239441	1.672844248	1.371403852	0.002294795
ENSMUSG00000022051	Bnip3l	1.447775954	0.363475894	0.168781037	1.038401719	-0.301133311	0.75157969	0.869129581	-0.537543625	1	1.020271675	-0.311313457	1	1.278502756	0.028492286	1	0.90172487	-0.604637771	0.079190048	1.869159071	0.601443709	0.458690751	1.68739072	0.454751683	0.446903953
ENSMUSG00000036241	Ube2r2	0.505117495	-0.384161566	0.172442145	0.477611127	-0.351722106	0.673520031	0.619106003	0.06263214	1	0.609748161	0.035955415	1	0.927673504	0.707072303	0.242071822	0.615865945	0.059068512	0.987062247	1.080400456	0.904784518	0.194424246	0.543068278	-0.140072206	1
ENSMUSG00000042043	Tbca	1.872347686	-0.367160682	0.172740667	4.038228907	1.020195895	0.003303853	2.297835741	0.056954071	1	2.432955533	0.14973486	1	2.84374096	0.407464914	0.682237186	1.983353233	-0.19367134	0.745430865	2.134288017	-0.048337241	1	0.998857725	-1.183296295	0.155541303
ENSMUSG00000029390	Tmed2	1.462110369	-0.367950182	0.174533998	1.196711025	-0.569495959	0.332664841	2.809788782	0.722231316	1	1.817170262	0.082754323	1	2.077988649	0.300747535	0.851176683	2.095930879	0.397262571	0.254608351	2.558494331	0.601290088	0.456090443	1.12977597	-0.633090328	0.603394114
ENSMUSG00000019505	Ubb	9.786310161	0.351509471	0.176664592	9.415378893	0.158603077	0.83266279	10.31049612	0.267430303	1	6.163889825	-0.492645763	1	6.385767066	-0.451200187	0.829198214	7.057073218	-0.352170144	0.394174438	8.046663516	-0.093764791	1	8.89759187	0.060710674	1
ENSMUSG00000057098	Ebf1	3.973363427	-0.366842597	0.177408119	6.675822937	0.58808015	0.151156211	11.95350821	1.397550342	0.400145671	8.50025159	0.917141637	0.317087981	0.087707313	-5.802028331	7.75E-18	6.685125505	0.742827322	0.006200022	0.125936249	-5.204477824	2.29E-07	0.853393008	-2.516858283	0.000556374
ENSMUSG00000068749	Psma5	0.798631714	0.363810023	0.178417855	0.662752518	-0.067667346	1	0.857223696	0.319487162	1	1.07460567	0.672417766	0.612159333	0.72864537	0.082621903	1	0.525362348	-0.50693667	0.186326254	0.463975656	-0.586532308	0.928270422	0.460638271	-0.608008796	0.645039421
ENSMUSG00000079658	Tceb1	0.569281068	-0.377324264	0.178541212	1.027668885	0.704026337	0.060873533	0.619106003	-0.109099618	1	0.766713034	0.204051859	1	0.640938057	-0.069916599	1	0.71851027	0.132472992	0.833232681	0.676078813	0.015126282	1	0.528521806	-0.357163799	0.963290023
ENSMUSG00000024346	Pfdn1	1.019108675	0.359438048	0.179838096	0.62250439	-0.552465767	0.363974889	1.023906081	0.21592939	1	0.984049012	0.161555538	1	1.109834847	0.359603463	0.767672872	0.685399197	-0.470928455	0.225416701	1.140054469	0.382899445	0.717337172	0.630347108	-0.509463364	0.767914809
ENSMUSG00000020440	Arf5	2.046408444	-0.361453197	0.180925871	3.080323445	0.408537636	0.368054685	4.929036253	1.064420444	0.768703502	2.481252417	0.048643393	1	2.597485811	0.125251532	1	2.244930705	-0.12342547	0.899158664	3.479817419	0.560980364	0.494870129	2.104389576	-0.200428537	1
ENSMUSG00000052146	Rps10	28.14323554	0.346247289	0.181906068	16.00533916	-0.676270969	0.16586122	22.78786326	-0.125685133	1	23.60510207	-0.067033175	1	22.14609656	-0.16518872	1	28.16538183	0.269365861	0.520669623	12.99131836	-0.955448537	0.432338709	11.92810681	-1.090990439	0.133911989
ENSMUSG00000006373	Pgrmc1	1.015695719	0.359602335	0.182579511	0.649336475	-0.481688053	0.461666771	0.881035465	0.001345347	1	0.815009918	-0.11651601	1	0.8230994	-0.106457333	1	0.795769439	-0.19304693	0.786012067	1.643799466	0.949954437	0.159983822	0.305475906	-1.568740153	0.049674192
ENSMUSG00000069769	Msi2	0.497608991	-0.379451953	0.182579511	1.255741614	1.295187108	8.88E-05	0.53576481	-0.121242885	1	0.778787255	0.431723961	0.963274966	0.546484028	-0.109161882	1	0.482317954	-0.365692729	0.425869856	0.881553746	0.618337286	0.460657142	0.189104132	-1.663221592	0.038249041
ENSMUSG00000059005	Hnrnpa3	1.018426084	-0.365455529	0.183431522	2.345124295	1.139127095	0.000593022	1.154870813	-0.051595049	1	1.038383007	-0.210834793	1	1.089594697	-0.143664559	1	1.036376564	-0.266075443	0.586913877	1.72333815	0.553133878	0.517262868	0.960067134	-0.33128012	0.98647731
ENSMUSG00000061477	Rps7	37.58620232	0.344767451	0.183903966	24.36621708	-0.473817652	0.381886647	29.09798213	-0.192803205	1	32.32872675	-0.029980683	1	30.77514683	-0.104178263	1	35.63634346	0.160322373	0.774104328	18.75124472	-0.841854177	0.525961494	16.69450071	-1.022425568	0.168367587
ENSMUSG00000030536	Iqgap1	0.314674547	-0.390872784	0.183904665	0.110011552	-1.844500663	0.000370548	0.345270655	-0.084658234	1	0.259595752	-0.52168648	1	1.022127534	1.692202093	8.64E-06	0.323384807	-0.267800593	0.655773773	0.629681247	0.801851352	0.306493249	0.470335919	0.362417457	0.620186912
ENSMUSG00000040459	Arglu1	0.741294053	-0.368098754	0.185911302	1.255741614	0.602653316	0.11981701	0.750070734	-0.213632224	1	0.821047029	-0.086144761	1	1.133448354	0.419560776	0.684206288	0.903932275	0.073278419	0.954199457	1.113541574	0.371998166	0.731369578	0.475184743	-0.904182806	0.348355543
ENSMUSG00000016252	Atp5e	5.676428493	-0.354528821	0.186573198	9.96811986	0.672468539	0.080804872	7.060189608	0.08044504	1	7.06341929	0.090638299	1	8.150033402	0.325458789	0.874846052	6.543851596	-0.023575986	1	8.437728712	0.358767189	0.838079767	3.57358322	-0.933775876	0.300271008
ENSMUSG00000060126	Tpt1	29.91182936	0.34284605	0.187117828	17.12960355	-0.667525535	0.172604475	24.21656942	-0.127807764	1	23.13420745	-0.191059607	1	29.96891422	0.212752586	1	24.91497823	-0.091247699	0.963072849	24.45814528	-0.107736794	1	19.64258565	-0.438874789	0.715596547
ENSMUSG00000001472	Tcf25	0.690782303	-0.365289928	0.188336156	0.947172627	0.253888679	0.588475604	1.07152962	0.413469338	1	0.808972808	2.88E-05	1	0.890566564	0.150045003	1	0.911658192	0.231705428	0.594635281	1.252734271	0.661498049	0.407459797	0.416998856	-0.989619455	0.279928385
ENSMUSG00000059291	Rpl11	27.39443298	0.342051376	0.188646303	12.98136309	-0.958892785	0.034776085	23.25219276	-0.058488924	1	23.88280915	-0.011031698	1	24.0554173	0.003835217	1	26.44912458	0.194303753	0.695962191	14.99967013	-0.705560637	0.650667883	14.74042468	-0.738101287	0.371775729
ENSMUSG00000020027	Socs2	1.176104653	-0.373232768	0.188831374	1.644806857	0.279064832	0.544629592	6.167248258	2.264289515	0.000968986	6.628747333	2.539542849	2.52E-09	1.069354548	-0.400923362	0.989181628	0.378569927	-2.17779211	1.24E-12	2.618148343	0.97063903	0.152179513	0.193952956	-2.87869754	0.000218926
ENSMUSG00000009013	Dynll1	2.638215022	0.347604507	0.189607839	2.822735422	0.331003527	0.500226114	2.262118087	-0.033809296	1	1.177236548	-1.000438218	0.753300292	2.604232528	0.193440552	0.999135064	1.680938772	-0.575684812	0.085896835	2.53860966	0.143324482	0.98543978	1.978320154	-0.232627474	1
ENSMUSG00000064345	mt-Nd2	5.328989568	-0.352395956	0.191605234	11.97247667	1.104787178	0.001050952	5.179059831	-0.281068075	1	6.876268864	0.147235251	1	7.606922733	0.317746594	0.889964296	5.642126726	-0.182320161	0.766818451	6.416120497	0.041370517	1	2.28379606	-1.500494347	0.050214966
ENSMUSG00000020737	Hn1	1.053920826	-0.36021272	0.19318184	1.121581185	-0.151504983	1	1.42870616	0.21313069	1	1.207422101	-0.032858255	1	0.732018729	-0.801087628	0.4592506	1.789101609	0.769632287	0.004793681	1.497978546	0.291418186	0.821466098	0.727323586	-0.793630339	0.442834892
ENSMUSG00000025213	Kazald1	0.396585492	-0.384146073	0.19318184	0.228072729	-1.110045405	0.037996522	1.226306121	1.438485229	0.304625152	0.567488387	0.295063832	1	0.644311416	0.508281192	0.578772033	0.672154768	0.7413705	0.010246829	0.311526512	-0.591116079	0.94671079	0.004848824	-5.686854743	3.54E-08
ENSMUSG00000045767	B230219D22Rik	0.664161246	-0.361272199	0.193646563	1.365753165	0.941786317	0.006891362	0.678635426	-0.192375003	1	0.784824366	0.016680993	1	1.06598119	0.50325414	0.537795205	0.684295495	-0.239370565	0.683606885	0.855040851	0.145116523	1	0.489731215	-0.691130474	0.542812975
ENSMUSG00000051185	Fam174a	0.59317176	-0.364670184	0.193830599	0.627870807	-0.161093374	1	1.035811966	0.590859706	1	0.887455244	0.371862578	1	0.89731328	0.40570707	0.708865878	0.764865771	0.186091055	0.706568764	0.795386839	0.205089361	0.928940704	0.581858869	-0.266369219	1
ENSMUSG00000037563	Rps16	32.00738437	0.336658947	0.194795035	17.08935542	-0.779167762	0.098471185	26.58584046	-0.09349692	1	25.38604967	-0.156718247	1	25.43174744	-0.155736248	1	31.47980017	0.227166476	0.615157644	18.49937222	-0.628516491	0.726782346	17.60607961	-0.708265101	0.402046362
ENSMUSG00000022205	Sub1	2.338557482	-0.350684564	0.194795035	3.619648369	0.462997707	0.284314134	4.119436095	0.601922257	1	2.547660633	-0.105663352	1	3.228303794	0.266148014	0.973395975	2.780226374	0.039093762	1	3.532843208	0.387478772	0.691978157	1.842553085	-0.59432166	0.643575301
ENSMUSG00000037805	Rpl10a	22.20059648	0.335142716	0.197315507	13.84803946	-0.539388238	0.296367867	17.3944975	-0.180048447	1	20.0009471	0.034783694	1	17.99686598	-0.125302201	1	21.04208647	0.152580355	0.793879926	11.48008337	-0.793846134	0.570605505	11.26381794	-0.829589046	0.293307812
ENSMUSG00000029823	Luc7l2	1.661427002	0.342268424	0.197393653	1.722619906	0.276727921	0.536394661	1.178682582	-0.309057723	1	0.845195471	-0.806721354	0.962237006	1.558491487	0.110586773	1	1.273672583	-0.245815773	0.635270733	1.312388284	-0.15329706	1	0.795207121	-0.904651594	0.334388901
ENSMUSG00000021910	Nisch	1.083272248	-0.352020095	0.198249005	1.435516588	0.206964487	0.669293814	1.131059044	-0.163955096	1	1.147050996	-0.145564779	1	1.659692233	0.433591609	0.644416978	1.406116872	0.210464036	0.673047053	1.928813083	0.64024198	0.416390722	0.678835347	-0.931123806	0.313971929
ENSMUSG00000051579	Tceal8	0.974740246	-0.351053006	0.205414476	1.811165789	0.773095691	0.033328508	2.178776894	0.962635725	0.96002635	1.738687825	0.647988942	0.628849489	1.231275742	0.126797899	1	0.912761894	-0.405384055	0.336038803	2.001723544	0.86151127	0.218848809	0.353964145	-1.727235898	0.025313721
ENSMUSG00000037742	Eef1a1	60.38406611	0.329348682	0.206906864	29.85069541	-0.901645538	0.049379963	50.34998626	-0.092147763	1	53.02997867	-0.007371348	1	45.18613304	-0.253254007	1	64.32267283	0.383789747	0.265801516	25.71750778	-1.083803774	0.336172644	24.95204783	-1.138284401	0.113491585
ENSMUSG00000020372	Gnb2l1	8.903037137	0.329767841	0.207474183	5.253722392	-0.628236332	0.208287118	6.822071915	-0.214316948	1	8.077653854	0.043001621	1	7.674389897	-0.032082135	1	8.637575071	0.194845309	0.69623473	4.109498666	-0.963110353	0.560270772	4.184535032	-0.945499982	0.289486978
ENSMUSG00000006333	Rps9	28.26064123	0.327786545	0.209348495	14.68520054	-0.825938557	0.076882104	22.26400433	-0.176277594	1	25.24719613	0.017784926	1	24.34215275	-0.034826119	1	27.59035288	0.205769098	0.670348232	15.51667157	-0.709426975	0.647332661	14.73557586	-0.793090164	0.323263974
ENSMUSG00000030122	Ptms	2.829340561	0.33035889	0.212079757	1.499913594	-0.791596658	0.129511195	3.202682976	0.365818934	1	2.010357798	-0.321534867	1	2.283763499	-0.133125577	1	2.492160045	0.006708291	1	3.4466763	0.491192006	0.574724899	1.420705405	-0.843602853	0.382683253
ENSMUSG00000045690	Wdr89	2.349478941	0.329105269	0.214149207	1.45161584	-0.555587225	0.344596446	2.190682779	0.0800078	1	2.082803124	0.010466135	1	1.946427679	-0.092917884	1	2.197471501	0.122338634	0.87084063	1.30576006	-0.684225484	0.818238582	1.187961857	-0.833042529	0.392725058
ENSMUSG00000049517	Rps23	41.13772438	0.324203478	0.214660602	21.47640144	-0.820931565	0.078741653	33.21741823	-0.14219461	1	36.6694092	0.012274941	1	36.24673382	-0.001406825	1	40.30279725	0.210047518	0.661975602	22.54921687	-0.714083428	0.641955755	20.10807274	-0.891547541	0.244813485
ENSMUSG00000041697	Cox6a1	1.787706376	-0.339413784	0.215193173	4.827092228	1.45461869	4.75E-06	2.262118087	0.120953139	1	2.082803124	0.004048799	1	1.959921112	-0.088772177	1	1.45578348	-0.644160855	0.045571502	2.19394203	0.081685136	1	1.794064846	-0.221727763	1
ENSMUSG00000059796	Eif4a1	1.996579286	0.329603731	0.21714008	1.835314666	0.072878934	0.928451497	1.559670892	-0.177789145	1	2.469178196	0.518030868	0.816632343	1.457290741	-0.288750272	1	1.378524312	-0.444759916	0.233650375	1.557632559	-0.180140922	1	1.580716594	-0.159613655	1
ENSMUSG00000047187	Rab2a	0.774058431	-0.34325081	0.21823128	1.328188245	0.643459493	0.090746218	0.869129581	-0.046661155	1	0.827084139	-0.123279655	1	1.079474623	0.290146279	0.874846052	0.867510095	-0.066946385	1	1.219593152	0.461351861	0.628055583	0.717625938	-0.339009119	0.982531621
ENSMUSG00000025781	Atp5c1	1.333100631	-0.337736911	0.219393274	2.009723223	0.429474125	0.28731686	1.80969447	0.227948413	1	2.028469129	0.411666417	0.963274966	1.568611561	0.02375664	1	1.650035105	0.129144989	0.86498346	1.497978546	-0.04803559	1	1.226752449	-0.350131768	0.970676567
ENSMUSG00000022490	Ppp1r1a	0.341978196	0.361030009	0.220903828	0.177091766	-0.792326398	0.198983267	1.762070931	2.740340087	2.13E-05	0.338078188	0.213873664	1	0.20577485	-0.548860042	0.85588464	0.233984911	-0.435897145	0.356695359	0.251872499	-0.218657126	1	0	-6.027048226	2.66E-07
ENSMUSG00000062006	Rpl34	27.19579894	0.319758619	0.223213411	16.14218279	-0.625497309	0.208961132	22.49021614	-0.109235909	1	23.99147714	-0.005833801	1	23.09063685	-0.062070007	1	25.11585207	0.090274102	0.933546105	19.5864009	-0.310638773	1	15.01680764	-0.711977727	0.398586428
ENSMUSG00000070493	Chchd2	4.053909189	-0.330519608	0.224553946	8.132805194	0.921515025	0.009061752	3.893224287	-0.282948594	1	4.491610215	-0.06778748	1	5.38725304	0.219548899	1	4.247046879	-0.183480347	0.76410175	6.482402734	0.487144011	0.67503743	2.889899049	-0.731758468	0.486287657
ENSMUSG00000012405	Rpl15	9.765149834	0.317339788	0.229531725	6.17942935	-0.527118156	0.312510547	8.08409569	-0.107693377	1	9.230741961	0.097917252	1	7.596802658	-0.199503027	1	9.375951984	0.164926306	0.764132402	4.40776873	-1.003129428	0.5257747	5.687670444	-0.632707363	0.479947749
ENSMUSG00000027808	Serp1	0.827983136	-0.33680064	0.229976498	1.344287497	0.554891642	0.158117247	1.023906081	0.097381593	1	0.869343913	-0.145693228	1	1.055861115	0.152572436	1	1.030858052	0.141689937	0.840447133	0.987605324	0.045393737	1	0.751567706	-0.366892747	0.952843369
ENSMUSG00000078812	Eif5a	2.432755068	0.320461616	0.230774121	2.865666759	0.473704067	0.271684081	2.012094509	-0.101104427	1	2.75292239	0.375960451	1	1.997028052	-0.112371032	1	1.441435349	-0.72025463	0.020141806	1.92218486	-0.167372642	1	1.789216022	-0.277099138	1
ENSMUSG00000000078	Klf6	0.698290807	-0.360066242	0.231872536	0.126110803	-2.801510479	2.12E-07	0.392894194	-1.047574383	1	0.48296884	-0.776783066	1	0.853459624	0.069708831	1	0.932628538	0.260415642	0.559369829	2.565122554	1.784734233	0.00073513	1.507984235	0.957087931	0.073474783
ENSMUSG00000038502	Ptov1	2.302380147	0.319832989	0.232440501	1.577726643	-0.399626884	0.575561313	2.262118087	0.152039654	1	1.943949582	-0.068123862	1	2.02064156	-0.008165035	1	2.045160568	0.015375927	1	2.213826701	0.12697554	1	0.669137699	-1.653043458	0.029042703
ENSMUSG00000020849	Ywhae	1.735829444	-0.327984872	0.234391374	2.701991036	0.489894652	0.249950324	2.50023578	0.319930421	1	2.251842218	0.17450022	1	2.209549619	0.154055934	1	1.966797697	-0.033393611	1	3.082123999	0.651110615	0.398974122	1.270391864	-0.687851476	0.536923509
ENSMUSG00000035674	Ndufa3	1.68258733	-0.326666558	0.236445945	2.37463959	0.328293384	0.439098198	2.905035859	0.589807361	1	1.91376403	-0.023225771	1	2.384964245	0.326237273	0.815962934	1.966797697	0.027506669	1	2.578379002	0.426709852	0.649948882	1.357670694	-0.541000237	0.710325508
ENSMUSG00000028031	Dkk2	0.076450215	-0.547973745	0.237976304	0.002683209	-4.348091888	4.63E-05	0.011905885	-2.089786143	1	0.006037111	-3.094576148	0.277620257	0	-4.989692649	0.000632328	0.002207405	-5.294848787	1.02E-13	1.590773677	5.555474169	6.77E-31	0	-4.430046475	0.009985796
ENSMUSG00000015656	Hspa8	3.434798963	-0.325652012	0.238611443	5.736699935	0.609681475	0.129511195	3.381271246	-0.242682269	1	3.646414744	-0.128474547	1	4.908236176	0.339138147	0.860733884	3.525225502	-0.217547948	0.693952514	3.99019064	0.00656331	1	5.401589833	0.476374346	0.494770333
ENSMUSG00000044424	Gm9493	4.032066271	0.311245997	0.244448554	2.54368173	-0.534673143	0.30571357	3.03600059	-0.247310001	1	3.688674518	0.046169228	1	3.407091778	-0.073492608	1	3.998713836	0.224840304	0.627283512	1.955325978	-0.898086807	0.617897374	1.682541896	-1.130136967	0.17903325
ENSMUSG00000046841	Ckap4	0.482591985	-0.340656678	0.245898087	0.330034655	-0.82025431	0.135230042	1.202494352	1.139835061	0.739687635	1.328164311	1.341799431	0.022539072	0.512750446	-0.132659548	1	0.615865945	0.187351239	0.714972947	0.934579535	0.782432185	0.305236796	0.189104132	-1.592249309	0.052284995
ENSMUSG00000028364	Tnc	0.404776587	-0.364871113	0.246847537	2.624177987	3.508432712	4.73E-35	0.011905885	-4.367395888	0.156938154	0.163001984	-1.542996986	0.409224911	0.003373358	-6.263266881	1.14E-11	0.139066504	-2.064649348	6.52E-10	0.013256447	-4.64636594	0.000210431	0.014546472	-4.701952852	1.68E-06
ENSMUSG00000064358	mt-Co3	34.91112738	-0.316831864	0.247161649	74.20949958	1.034409601	0.002422387	31.0624531	-0.389827103	1	41.06442565	0.030318348	1	45.44250826	0.195785679	1	37.85699271	-0.107461994	0.929331806	44.24339289	0.141839365	1	16.22416479	-1.359799215	0.049674192
ENSMUSG00000031812	Map1lc3b	1.352895776	0.314726541	0.24801739	0.933756584	-0.389895191	0.594973957	1.202494352	0.007476047	1	1.219496322	0.030254532	1	1.204288876	0.01251534	1	1.008784004	-0.315481306	0.487162725	1.438324533	0.278345673	0.835096338	1.134624794	-0.078842541	1
ENSMUSG00000041841	Rpl37	34.60191356	0.305542763	0.250822065	22.48797107	-0.492928084	0.355313766	28.71699382	-0.112066531	1	34.42360409	0.168106692	1	30.27251645	-0.02357718	1	32.31199179	0.101435657	0.909140305	20.18956925	-0.631882709	0.72237661	15.92353771	-0.991675797	0.185738694
ENSMUSG00000096210	H1f0	1.955623813	0.316033298	0.251284178	0.542008132	-1.775439096	0.000193675	1.773976816	0.033850311	1	1.249681874	-0.485634785	1	1.173928652	-0.59625474	0.740165574	2.051782783	0.342615994	0.376334058	2.651289462	0.647899757	0.413527968	1.270391864	-0.465493229	0.817339011
ENSMUSG00000021643	Serf1	1.427980809	-0.323170045	0.252993734	5.202741429	2.069110854	2.41E-12	0.988188427	-0.746142567	1	0.863306802	-0.958598479	0.822370316	1.177302011	-0.51665671	0.840437393	1.257117046	-0.493623583	0.17611216	1.37867052	-0.265015373	1	0.179406485	-3.237946691	1.76E-05
ENSMUSG00000027239	Mdk	5.253904535	0.308300748	0.253836834	0.936439793	-2.436430615	2.00E-07	3.095530014	-0.609141938	1	2.813293495	-0.756645934	1	5.107264309	0.144840075	1	6.116718763	0.554109404	0.063334141	7.304302467	0.680067705	0.455656466	0.11152295	-5.408647763	1.89E-11
ENSMUSG00000026895	Ndufa8	0.507847859	-0.331624813	0.256101078	1.242325571	1.278002397	0.000109794	0.761976619	0.392771206	1	0.609748161	0.063983398	1	0.516123804	-0.195466488	1	0.495562383	-0.31395761	0.534705766	0.576655458	-0.018858412	1	0.378208265	-0.652278567	0.597352162
ENSMUSG00000007850	Hnrnph1	0.709894857	-0.322980936	0.258484571	1.459665465	0.972094738	0.005028181	0.571482464	-0.512473287	1	0.778787255	-0.069174275	1	0.843339549	0.051510003	1	0.752725044	-0.15387123	0.87084063	1.352157625	0.766435925	0.301680812	0.392754737	-1.089520573	0.217706312
ENSMUSG00000025393	Atp5b	1.007504624	-0.319248857	0.262276569	1.92117734	0.842730625	0.017779848	1.500141468	0.379383421	1	1.370424084	0.254836773	1	1.025500892	-0.188376488	1	0.987813658	-0.29586156	0.549913536	1.358785849	0.240544137	0.88436186	1.309182455	0.188281405	0.824107898
ENSMUSG00000002504	Slc9a3r2	0.22593769	0.368200648	0.262617897	0.166358932	-0.239759855	0.938924553	0.071435308	-1.270256507	1	0.066408216	-1.487214263	0.579595796	0.070840522	-1.483156795	0.116764249	0.049666609	-2.266378302	2.47E-09	0.079538684	-1.22965962	0.54492618	1.090985379	2.940257609	2.87E-13
ENSMUSG00000024038	Ndufv3	0.946754007	-0.319442407	0.264551238	3.120571574	1.863807689	1.02E-09	1.142964928	0.071789112	1	0.748601702	-0.556653403	1	0.69153843	-0.696276935	0.611043981	0.803495355	-0.555190123	0.125971614	1.040631114	-0.066187943	1	0.50912651	-1.133069082	0.19729408
ENSMUSG00000057657	Rps18-ps3	1.623201895	0.305175165	0.264818396	1.145730062	-0.361063316	0.645953626	1.27392966	-0.182109551	1	1.3221272	-0.128631127	1	1.356089995	-0.09292613	1	1.562842614	0.161794241	0.782106295	0.76224572	-0.941534234	0.586320061	0.872788303	-0.752731365	0.472587414
ENSMUSG00000025351	Cd63	0.953579919	-0.320785464	0.265144872	0.614454764	-0.902404823	0.085840142	1.857318008	0.777348622	1	1.720576494	0.687094457	0.581914345	1.413437084	0.403430974	0.710772947	1.269257773	0.289367483	0.507377492	2.041492886	0.947676836	0.161960704	0.252138843	-2.164119828	0.004599414
ENSMUSG00000029430	Ran	1.021156448	0.310845611	0.265255421	0.762031236	-0.268561907	0.820527037	1.09534139	0.284845971	1	1.20138499	0.433802824	0.954896102	0.759005594	-0.268780676	1	0.6865029	-0.504153765	0.186319829	0.815271509	-0.150842933	1	1.217054801	0.460244788	0.448455081
ENSMUSG00000028565	Nfia	1.771324187	0.31512994	0.265810428	2.565147399	0.821567105	0.033475859	0.952470773	-0.727023614	1	1.171199438	-0.434778415	1	1.211035593	-0.397458077	0.993096318	1.135709781	-0.585782557	0.095152519	2.863392619	0.91986385	0.185826393	0.271534139	-2.576354097	0.000839941
ENSMUSG00000017404	Rpl19	24.49751589	0.297890438	0.266276222	16.85054986	-0.408722084	0.47812318	21.26391002	-0.049967533	1	23.46021142	0.105953392	1	22.10898962	0.020733465	1	21.98354463	0.018584706	1	14.93338789	-0.571074536	0.787339202	13.54276517	-0.722549504	0.387747567
ENSMUSG00000062647	Rpl7a	8.655256528	0.298133904	0.267883257	6.410185288	-0.292075432	0.675933598	7.131624916	-0.125074893	1	7.214347052	-0.102998761	1	6.672502512	-0.224815076	1	8.177331165	0.11886364	0.87084063	4.573474321	-0.781325174	0.719570717	5.314311003	-0.564398669	0.555940207
ENSMUSG00000053931	Cnn3	1.227981585	0.308658206	0.268014872	0.265637649	-2.140334813	9.23E-06	1.226306121	0.176048707	1	1.406646747	0.39060892	0.999859082	1.211035593	0.170592929	1	1.102598709	0.028376695	1	1.829389729	0.790738347	0.277210925	0.455789447	-1.294120103	0.12232424
ENSMUSG00000038418	Egr1	4.326945673	0.301311917	0.270590352	1.730669531	-1.238013625	0.009456699	3.809883094	-0.023357001	1	2.571809075	-0.605261923	1	2.901088049	-0.437685099	0.935845199	3.865165844	0.012470534	1	9.01438417	1.30997039	0.027449885	2.652306677	-0.563838922	0.687204941
ENSMUSG00000033307	Mif	2.917394827	-0.308824537	0.27089304	2.498067184	-0.458938828	0.408360334	5.369553986	0.694966053	1	4.853836845	0.567009003	0.737826955	5.937110426	0.932145142	0.060604399	3.626766123	0.163271631	0.7737342	2.850136171	-0.241020455	1	1.076438907	-1.688483483	0.025093469
ENSMUSG00000003429	Rps11	30.19032658	0.295647533	0.27117722	15.55187691	-0.857962071	0.064059131	25.704805	-0.079813487	1	28.69438623	0.093140963	1	23.26267812	-0.227528142	1	30.37499406	0.241669958	0.574052093	14.5158098	-0.923554276	0.456090443	21.04389576	-0.375791914	0.794145911
ENSMUSG00000024750	Zfand5	0.967914334	0.307773329	0.271839789	1.011569633	0.269764511	0.558060459	1.035811966	0.280519585	1	0.712379039	-0.274087274	1	0.826472758	-0.055215462	1	0.559577123	-0.769642552	0.017966995	1.782992163	1.122263215	0.068756557	0.499428862	-0.807078925	0.432861567
ENSMUSG00000024048	Myl12a	0.95972324	-0.314299246	0.273056365	0.872042787	-0.367423826	0.646410767	1.321553198	0.268090635	1	1.255718985	0.199641024	1	1.157061861	0.07960996	1	1.191998604	0.156895698	0.799721732	1.935441307	0.859285704	0.221677327	1.187961857	0.117466523	0.937353816
ENSMUSG00000090841	Myl6	1.688730651	-0.309140536	0.274650235	2.447086221	0.384958844	0.407200466	2.083529817	0.104381735	1	1.418720968	-0.464532281	1	1.430303875	-0.466301359	0.896034605	1.858634861	-0.072485226	1	3.161662683	0.745954972	0.308034796	3.190526131	0.778111064	0.134289376
ENSMUSG00000008682	Rpl10	38.1780089	0.29360463	0.275696582	14.58860503	-1.31327242	0.002799926	35.67003047	0.056045645	1	30.32440606	-0.179030344	1	28.25187489	-0.291414433	1	42.59739456	0.452098375	0.158421986	23.30483437	-0.571674944	0.787339202	19.41953975	-0.849443247	0.277065425
ENSMUSG00000038803	Ost4	1.492826974	-0.305014247	0.27991901	1.671638943	-0.031283865	1	1.928753316	0.176002849	1	1.5515374	-0.143454422	1	2.418697827	0.558059397	0.433291937	1.732812786	0.032858801	1	2.75734104	0.728289576	0.320331291	1.35282187	-0.351493749	0.969729106
ENSMUSG00000034120	Srsf2	2.408181785	0.296347549	0.280546715	2.567830607	0.293681949	0.568416996	1.881129778	-0.198178356	1	2.366547318	0.147358641	1	1.939680963	-0.156130832	1	1.759301644	-0.365811487	0.374388574	1.842646176	-0.22889335	1	1.571018946	-0.47133585	0.796375688
ENSMUSG00000030647	Ndufc2	1.065524877	0.30013355	0.281550759	1.151096479	0.319070756	0.470771804	0.928659004	-0.025613951	1	0.815009918	-0.222126198	1	0.995140668	0.080152204	1	0.738376913	-0.457448601	0.242035916	0.914694864	-0.049318003	1	0.698230643	-0.457192617	0.817658789
ENSMUSG00000023022	Lima1	0.28259276	-0.336000989	0.282510283	1.236959153	2.465768029	1.18E-16	0.226211809	-0.486522825	1	0.247521531	-0.393655259	1	0.11132082	-1.599566287	0.031593481	0.205288648	-0.834463321	0.016209418	0.159077368	-1.023208743	0.591913331	0.072732359	-2.149578701	0.010952708
ENSMUSG00000022452	Smdt1	1.54129095	-0.302717588	0.285419968	2.661742907	0.684592661	0.07939893	2.047812163	0.218448504	1	1.847355814	0.072468946	1	1.875587157	0.101189143	1	1.67983507	-0.085520477	0.97948841	2.220454924	0.349589229	0.744812877	1.284938336	-0.47544106	0.789883561
ENSMUSG00000006932	Ctnnb1	0.724911864	-0.30908614	0.285802504	1.338921079	0.795976465	0.028323542	0.761976619	-0.118532047	1	0.83312125	0.009789585	1	0.907433355	0.143625882	1	0.631317779	-0.500841297	0.189641868	1.584145453	0.989174982	0.131703308	0.867939479	0.071916649	0.996530788
ENSMUSG00000003847	Nfat5	0.57610698	-0.314777612	0.287648208	0.957905462	0.612689137	0.117884168	0.511953041	-0.358808618	1	0.440709067	-0.595167078	1	0.829846116	0.36367241	0.770319319	0.587169683	-0.220299069	0.731977445	1.776363939	1.532621164	0.004186254	0.218197076	-1.629683062	0.042191053
ENSMUSG00000034345	Gtf2h5	0.896242257	0.298393238	0.2886956	0.936439793	0.263791912	0.567703162	0.773882503	-0.036778893	1	0.664082155	-0.268496323	1	1.042367683	0.428728711	0.663723047	0.59048079	-0.54805115	0.132247478	0.821899733	0.050142999	1	0.475184743	-0.771173372	0.464750902
ENSMUSG00000022661	Cd200	0.611601723	0.318583208	0.290197358	0.096595509	-2.573990708	2.50E-06	0.345270655	-0.623468138	1	0.23544731	-1.205757126	0.6828769	0.300228879	-0.889005123	0.455695771	0.444792072	-0.356891172	0.500293541	0.311526512	-0.796700213	0.79633464	2.070447809	2.206521653	7.03E-08
ENSMUSG00000069117	Gm10260	8.19314228	0.287961469	0.2907049	5.884276407	-0.346510659	0.581569176	6.750636607	-0.130693719	1	7.383386146	0.008915548	1	6.685995945	-0.142351591	1	8.11993864	0.205753771	0.672263443	3.526214984	-1.089150486	0.456090443	3.806326767	-0.986168269	0.260259707
ENSMUSG00000029465	Arpc3	0.606823585	-0.314477203	0.291141859	0.649336475	-0.107777559	1	0.809600157	0.228807457	1	0.766713034	0.150386685	1	0.667924923	-0.060928397	1	0.612554838	-0.237878032	0.695228145	0.642937694	-0.112727707	1	1.745576607	1.461498637	0.000880939
ENSMUSG00000031311	Nono	1.046412323	0.29635766	0.291800424	1.084016265	0.248019292	0.596298181	0.797694273	-0.222115491	1	0.875381023	-0.090307243	1	0.883819847	-0.079365675	1	0.816739784	-0.244157085	0.673680904	0.795386839	-0.232306768	1	0.586707693	-0.691450393	0.543876744
ENSMUSG00000066149	Cdc26	1.158357281	0.293454436	0.294416476	1.006203216	-0.038662891	1	0.904847235	-0.190276684	1	0.935752128	-0.14517721	1	1.130074996	0.144552279	1	0.954702586	-0.145202275	0.884115223	0.994233548	-0.054150501	1	0.513975334	-1.04002463	0.240922108
ENSMUSG00000004264	Phb2	1.075763745	0.294200066	0.294416476	0.869359579	-0.152916869	1	1.226306121	0.36421568	1	1.068568559	0.166579659	1	0.95466037	-0.003588178	1	0.828880511	-0.269449183	0.611670598	0.695963484	-0.472217922	1	0.829148888	-0.21693347	1
ENSMUSG00000008668	Rps18	38.20258219	0.282691525	0.298679899	27.49752149	-0.34666027	0.579242283	31.7649003	-0.122159807	1	35.30502223	0.043105504	1	31.41271152	-0.134164359	1	37.49056351	0.182111513	0.726441818	17.82992163	-0.974822367	0.41533203	18.2946126	-0.945442046	0.209451664
ENSMUSG00000033938	Ndufb7	0.848460873	-0.297786008	0.300911627	1.304039368	0.492460967	0.219780296	1.190588467	0.308424994	1	1.225533432	0.361966161	1	1.086221339	0.18655926	1	0.928213728	-0.0738803	1	1.120169798	0.224242847	0.903009362	0.751567706	-0.377219269	0.9325809
ENSMUSG00000019777	Hdac2	0.421158776	-0.31025825	0.303665702	0.542008132	0.193397948	0.718566403	0.53576481	0.171246641	1	0.531265724	0.155305159	1	0.465523431	-0.048713896	1	0.43485875	-0.191996943	0.796746425	1.531119664	1.80672453	0.000287786	0.203650604	-1.264799781	0.151251688
ENSMUSG00000042675	Ypel3	0.935832547	-0.296470191	0.303756539	1.542844931	0.611178821	0.109186651	1.047717851	-0.023015697	1	0.851232581	-0.333485521	1	1.086221339	0.032662688	1	1.073902446	0.018384749	1	1.729966374	0.737275491	0.322115258	0.717625938	-0.592795448	0.654185647
ENSMUSG00000070544	Top1	0.818426859	-0.296824736	0.30475338	1.151096479	0.346064836	0.420016203	1.25011789	0.434481283	1	1.171199438	0.34867824	1	1.025500892	0.153397438	1	0.937043347	0.013791233	1	1.332272955	0.542742527	0.531417512	0.543068278	-0.806411259	0.424139199
ENSMUSG00000090137	Uba52	2.376782589	0.283161678	0.304796611	1.787016912	-0.27589472	0.795422052	1.80969447	-0.242882313	1	2.360510207	0.15579669	1	1.828360142	-0.235250368	1	2.169878941	0.041348897	1	1.405183415	-0.618879783	0.884714473	1.609809537	-0.422499497	0.862888136
ENSMUSG00000054428	Atpif1	3.19043131	0.282556556	0.30539364	4.835141854	0.878590133	0.014739253	1.226306121	-1.239082228	1	2.119025787	-0.449697825	1	3.245170585	0.201708314	1	1.569464829	-1.061054134	0.000228649	4.195665573	0.580310332	0.472462942	2.177121935	-0.412640299	0.876356526
ENSMUSG00000067786	Nnat	1.215694943	-0.311543377	0.306444345	3.799423343	1.763473059	6.28E-08	0.964376658	-0.538145065	1	0.71841615	-0.982574631	0.869131421	0.995140668	-0.518916558	0.874846052	1.36859099	-0.031425079	1	0.855040851	-0.724159111	0.841684113	0.058185887	-4.551282772	1.60E-07
ENSMUSG00000013822	Elof1	0.793170985	-0.295249946	0.307818496	2.052654561	1.412536397	8.37E-06	0.89294135	-0.011334543	1	0.712379039	-0.349790065	1	0.812979325	-0.159713861	1	0.772591688	-0.287871562	0.566026859	0.848412628	-0.088797084	1	0.470335919	-0.970861563	0.290470331
ENSMUSG00000025508	Rplp2	34.40191434	0.276657962	0.308585899	22.52285279	-0.498610517	0.347582036	31.58631203	0.020782231	1	31.99668567	0.049327671	1	30.15782228	-0.037672568	1	33.04043538	0.134962364	0.841085113	19.18207926	-0.715416	0.640838478	18.58554204	-0.76915762	0.342382712
ENSMUSG00000026657	Frmd4a	0.332421919	0.307882443	0.308782397	0.338084281	0.231629813	0.666980449	0.392894194	0.453702609	1	1.086679891	2.080918982	1.60E-05	0.256375223	-0.201986336	1	0.137962801	-1.317062211	6.20E-05	0.14582092	-0.990129151	0.627471372	0.116371774	-1.338548121	0.153932375
ENSMUSG00000020496	Rnf187	0.868938609	0.286812496	0.311408383	0.834477867	0.119601093	0.851921297	1.047717851	0.445767374	1	0.652007934	-0.256002496	1	0.887193206	0.213774138	0.988501632	0.55405861	-0.613298649	0.078393255	1.2328496	0.70470759	0.363055378	0.465487095	-0.762059624	0.477967863
ENSMUSG00000040481	Bptf	0.567915886	-0.298059044	0.315782229	0.762031236	0.269002084	0.564521061	0.416705963	-0.621233134	1	0.573525498	-0.173216598	1	0.72864537	0.191605281	1	0.733962103	0.250786657	0.552277271	1.03400289	0.715905201	0.358590649	0.353964145	-0.894124268	0.362797849
ENSMUSG00000024608	Rps14	46.46671395	0.272162787	0.317951496	29.33283615	-0.558063871	0.27369185	38.32504275	-0.140108036	1	44.67461773	0.096880869	1	41.64073358	-0.005879646	1	45.47585045	0.168703383	0.750893618	27.44747415	-0.632639898	0.7216004	22.77977472	-0.916627664	0.227857365
ENSMUSG00000057841	Rpl32	52.19638456	0.272147334	0.31825364	37.04169439	-0.375267743	0.529944031	42.3968553	-0.162714885	1	52.19082031	0.156389875	1	42.06577671	-0.171770585	1	51.35196209	0.179079614	0.734158818	26.66534376	-0.847546328	0.52219837	25.49026728	-0.922403963	0.224463136
ENSMUSG00000020614	Fam20a	0.070306895	-0.411699011	0.319158672	0.013416043	-2.531276637	0.001432794	0.107152962	0.483103526	1	0.006037111	-2.881582425	0.143205539	0	-4.777339899	0.000144935	0.026488858	-1.915039776	2.95E-05	1.100285127	4.749060838	1.01E-27	0	-4.217693726	0.003444878
ENSMUSG00000074578	Zfos1	4.332406403	0.272941962	0.323889635	1.652856483	-1.325616001	0.004736652	3.428894785	-0.19600801	1	4.026752706	0.047916058	1	3.994056105	0.040124978	1	5.026260781	0.517936301	0.090368602	1.643799466	-1.279849046	0.330869382	1.284938336	-1.654264387	0.027782032
ENSMUSG00000057278	Snrpg	3.490088851	0.271402608	0.325278629	2.715407079	-0.229575614	0.79700575	2.809788782	-0.170669245	1	2.734811058	-0.209391784	1	3.430705286	0.14065563	1	3.102507478	-0.018662051	1	2.518724989	-0.331838816	1	1.934680739	-0.730603806	0.487425628
ENSMUSG00000062397	Zfp706	1.117401809	-0.283193937	0.325389684	1.089382682	-0.235256713	0.873439026	1.404894391	0.153276416	1	1.521351847	0.280403386	1	1.372956786	0.131062019	1	1.499931577	0.340865795	0.373710536	1.756479268	0.49703099	0.574761993	0.775811825	-0.733281524	0.492060075
ENSMUSG00000028648	Ndufs5	0.979518385	-0.284311901	0.32606368	2.103635524	1.079795391	0.001278766	1.09534139	-0.017387871	1	1.002160344	-0.150327378	1	1.19754216	0.122799214	1	0.898413763	-0.388505053	0.363379217	1.676940585	0.627453873	0.43400673	0.673986523	-0.74620609	0.485919074
ENSMUSG00000019929	Dcn	0.791805802	0.298133176	0.328210365	0.032198503	-4.486414716	4.00E-13	1.98828274	1.554094102	0.202245965	0.060371105	-3.475036387	0.001631971	0.259748581	-1.501825167	0.049074868	1.251598534	1.260582948	1.89E-06	0.013256447	-5.213990164	2.38E-05	0.014546472	-5.269848461	6.72E-08
ENSMUSG00000068240	Gm11808	2.230708071	0.271715537	0.328279552	1.754818409	-0.211231106	0.910108201	1.96447097	-0.035664162	1	2.106951566	0.073410398	1	1.990281336	-0.010959602	1	1.993286555	-0.008338261	1	1.113541574	-0.87398367	0.641794971	1.449798348	-0.490757299	0.772997378
ENSMUSG00000022283	Pabpc1	3.900326167	0.268221548	0.33246238	2.371956381	-0.616966912	0.269164706	3.809883094	0.111407161	1	4.219940242	0.27596297	1	4.3010317	0.321562379	0.883944742	3.037389036	-0.269035243	0.564792853	3.658779457	0.058462715	1	2.826864338	-0.330644862	0.984920412
ENSMUSG00000038991	Txndc5	0.493513444	-0.291021164	0.337020828	0.228072729	-1.37647491	0.005905942	1.035811966	0.916472848	1	0.700304818	0.344176847	1	1.076101265	1.065344237	0.019670299	0.673258471	0.367134936	0.317812502	0.54351434	-0.036370626	1	0.092127654	-2.606583208	0.000912631
ENSMUSG00000025381	Cnpy2	0.937880321	-0.278290845	0.339492465	0.861309953	-0.325297306	0.709980633	1.369176737	0.378381273	1	0.917640797	-0.212665869	1	1.248142533	0.261627857	0.917745305	1.290228119	0.395897535	0.264501458	1.65042769	0.674028543	0.381491864	0.513975334	-1.077823259	0.21714802
ENSMUSG00000032320	Rcn2	0.584298075	0.275854041	0.340132766	0.300519361	-0.860309968	0.111539819	1.083435505	1.08462625	0.851237742	0.736527481	0.5235876	0.850009104	0.620697908	0.27228784	0.917383787	0.49887349	-0.090485621	1	0.410949867	-0.349241236	1	0.145464717	-1.868551334	0.019483458
ENSMUSG00000055302	Mrfap1	2.984288765	0.263893976	0.344280204	4.022129655	0.664234982	0.088653715	2.833600551	0.068518826	1	2.463141086	-0.135287295	1	2.627846035	-0.036818358	1	2.030812437	-0.515450161	0.137075481	2.624776567	-0.040068476	1	1.270391864	-1.12602629	0.183060973
ENSMUSG00000055436	Srsf11	1.131736224	0.269051775	0.345260363	1.07328343	0.087403283	0.904905369	0.833411927	-0.289188587	1	0.971974791	-0.067329496	1	1.211035593	0.276461564	0.896254233	0.8697175	-0.291949021	0.558020192	1.03400289	0.025432764	1	0.557614749	-0.899222923	0.344979241
ENSMUSG00000028161	Ppp3ca	0.726277046	0.275648417	0.345765416	1.521379263	1.462054704	5.47E-06	0.53576481	-0.271938847	1	0.567488387	-0.199758385	1	0.570097535	-0.203048876	1	0.321177402	-1.238700422	4.78E-05	0.510373221	-0.354905041	1	0.320022378	-1.052569016	0.253361663
ENSMUSG00000090553	Snrpe	1.881903963	0.26398793	0.348296263	1.518696054	-0.175148897	0.97699786	1.952565086	0.202447092	1	1.768873378	0.062294929	1	2.007148127	0.26672524	0.90152292	1.406116872	-0.347245372	0.41275872	1.50460677	-0.180556057	1	1.454647172	-0.233475204	1
ENSMUSG00000022956	Atp5o	1.360404279	0.263764968	0.35357639	1.513329637	0.34379737	0.418289346	1.226306121	-0.000670919	1	1.038383007	-0.248274133	1	1.116581563	-0.144509054	1	0.995539575	-0.384777301	0.341627672	1.551004335	0.354620916	0.747864992	0.804904769	-0.63264735	0.604099858
ENSMUSG00000030067	Foxp1	0.691464895	-0.277424198	0.354575776	1.397951668	0.978442115	0.005125752	0.857223696	0.143627685	1	0.609748161	-0.363383398	1	1.038994324	0.457816125	0.627861587	0.546332694	-0.64709824	0.0615487	0.623053024	-0.329607701	1	1.15402009	0.607568453	0.286777764
ENSMUSG00000039202	Abhd2	0.525595231	0.32574506	0.355830517	0.271004066	-0.826153407	0.272444665	0.107152962	-1.999744757	1	0.187150426	-1.307411386	0.825422053	0.253001865	-0.911690137	0.614268162	0.161140552	-1.793120148	3.11E-06	3.115265118	3.156883618	4.21E-11	0.402452384	-0.200471985	1
ENSMUSG00000028798	Eif3i	1.4907792	0.26104288	0.357666509	1.188661399	-0.195429275	0.940394356	1.166776698	-0.209768479	1	1.243644764	-0.117603672	1	1.092968056	-0.321136991	1	1.409427979	0.093023433	0.934389267	1.014118219	-0.420481963	1	1.032799492	-0.398904951	0.900165119
ENSMUSG00000036478	Btg1	7.391097609	0.257799319	0.35975006	1.631390814	-2.150977838	3.49E-06	8.155530998	0.283787933	1	6.846083312	0.033087752	1	10.37307645	0.706534696	0.261212793	7.713776152	0.286431151	0.489864241	1.683568808	-2.034767703	0.049753623	3.588129692	-0.937809919	0.305670422
ENSMUSG00000042406	Atf4	1.380199424	0.260873468	0.36124349	1.548211348	0.355693706	0.399348594	1.047717851	-0.25321352	1	1.014234565	-0.306673589	1	1.038994324	-0.280173505	1	1.071695041	-0.278951715	0.55422539	1.557632559	0.337414515	0.766626474	0.804904769	-0.65594397	0.583048516
ENSMUSG00000026276	2-Sep	1.008187215	0.263014429	0.361978175	0.627870807	-0.579103406	0.33080076	0.583388349	-0.637690756	1	0.778787255	-0.228146192	1	1.106461488	0.31351864	0.843390665	0.797976843	-0.241853872	0.678352174	1.140054469	0.343766796	0.766626474	0.960067134	0.086304061	0.983648402
ENSMUSG00000037373	Ctbp1	1.252554868	0.259996997	0.363545399	1.167195731	0.053207018	0.968215486	1.27392966	0.175135373	1	1.153088106	0.030954734	1	1.177302011	0.065368161	1	0.96573961	-0.292404106	0.553104485	1.246106047	0.147156709	0.988489854	0.664288875	-0.796621397	0.432652374
ENSMUSG00000071655	Ubxn1	0.630031686	-0.269987331	0.36698025	0.611771555	-0.230006441	0.886128163	1.107247274	0.663232458	1	0.971974791	0.483666755	0.88839267	0.850086265	0.291002464	0.879741731	0.679880685	-0.075998784	1	1.15993914	0.751639074	0.316910802	0.64489358	-0.138118566	1
ENSMUSG00000021290	2010107E04Rik	1.946750128	-0.260824111	0.370912274	3.464022272	0.767723175	0.040599398	2.262118087	0.047070094	1	2.463141086	0.181960831	1	2.459178125	0.189492074	1	2.08710126	-0.081339353	0.987739055	1.829389729	-0.265288235	1	1.474042468	-0.59254447	0.645588463
ENSMUSG00000053317	Sec61b	2.40545142	-0.260386707	0.371037957	3.388892431	0.374097931	0.419581478	2.67882405	-0.016540141	1	2.801219274	0.056003343	1	2.546885438	-0.08829269	1	3.093677859	0.274405717	0.519887377	2.803738606	0.05654621	1	1.711634839	-0.685944574	0.536923509
ENSMUSG00000064341	mt-Nd1	29.9944229	-0.257321026	0.372535049	62.36581693	1.042474106	0.002223479	28.94320563	-0.231370973	1	34.09156302	0.018720909	1	37.95702643	0.193271355	1	30.712727	-0.165150236	0.806403059	27.49387172	-0.304675963	1	17.74184668	-0.963020723	0.204662916
ENSMUSG00000024096	Ralbp1	0.443684286	-0.275111767	0.372558722	0.316618612	-0.709049885	0.215107006	0.392894194	-0.32828691	1	0.386375072	-0.372967839	1	0.762378952	0.679523019	0.286935754	0.515429026	0.061145399	0.984178037	1.047259337	1.136804375	0.068651433	0.513975334	0.049561964	1
ENSMUSG00000022174	Dad1	0.964501378	-0.264423119	0.373425637	1.671638943	0.72055768	0.050399767	1.321553198	0.293843733	1	1.044420117	-0.051818468	1	1.136821712	0.079219021	1	1.016509921	-0.116265385	0.916444733	1.338901178	0.321741244	0.787339202	0.780660649	-0.490932829	0.779794566
ENSMUSG00000058443	Rpl10-ps3	2.369956677	0.252184483	0.37422021	0.888142039	-1.362673253	0.003727534	2.154965125	-0.000245714	1	2.004320687	-0.104625768	1	1.953174396	-0.146745083	1	2.693033883	0.457398117	0.159518332	1.623914795	-0.418144605	1	1.12977597	-0.964038428	0.283231072
ENSMUSG00000038648	Creb3l2	0.39522031	-0.276396248	0.375274326	0.402481286	-0.156406124	1	0.226211809	-0.937333961	1	0.277707083	-0.685002489	1	1.005260743	1.344172148	0.00097607	0.438169857	-0.029548082	1	0.682707036	0.653914956	0.440405752	0.155162365	-1.53936713	0.06651749
ENSMUSG00000062456	Rpl9-ps6	1.525591352	0.253466413	0.377218154	1.084016265	-0.381459209	0.609921374	1.190588467	-0.218580937	1	1.207422101	-0.200954154	1	1.251515891	-0.151903227	1	1.584916663	0.274194855	0.525267159	0.715848155	-0.971030394	0.564533275	0.838846536	-0.748542783	0.478385746
ENSMUSG00000034994	Eef2	14.43885184	0.247993926	0.377230469	10.14252842	-0.405594217	0.485566176	14.41802633	0.129280269	1	17.4713978	0.433888192	1	10.80823966	-0.300410337	1	14.16712415	0.155444195	0.788453497	7.224763783	-0.890976542	0.484958753	7.312026453	-0.881490472	0.253912328
ENSMUSG00000030663	1110004F10Rik	1.075081154	0.254632375	0.379763278	1.395268459	0.595539993	0.122578975	0.881035465	-0.141075371	1	0.796898587	-0.295069473	1	0.941166937	-0.048577126	1	0.769280581	-0.431207568	0.287491528	1.014118219	0.065370501	1	0.538219454	-0.883289187	0.359685471
ENSMUSG00000037152	Ndufc1	1.026617178	-0.260259386	0.380291883	1.762868034	0.707771044	0.053990456	1.45251793	0.343114127	1	1.189310769	0.052026172	1	1.393196935	0.305349157	0.849870133	1.059554315	-0.1521101	0.84982566	1.551004335	0.452647673	0.629785898	0.484882391	-1.285198696	0.118476584
ENSMUSG00000041560	Gltscr2	1.509891754	0.251521306	0.381076563	0.928390167	-0.607562101	0.288362161	1.035811966	-0.407077827	1	1.31609009	-0.05736073	1	1.072727906	-0.375197547	0.99910827	1.5562204	0.256716057	0.551971956	1.15993914	-0.245661215	1	1.032799492	-0.423629622	0.862343193
ENSMUSG00000039001	Rps21	19.3801296	0.245630845	0.381864527	18.23508548	0.057256716	1	16.02532076	-0.150764609	1	17.38084114	-0.023526613	1	17.17039322	-0.039616894	1	17.487061	-0.009292849	1	11.34089067	-0.661175666	0.69074047	9.658857224	-0.906857533	0.234713397
ENSMUSG00000033020	Polr2f	0.924911088	-0.258901478	0.385814818	0.818378616	-0.369979721	0.637009506	1.559670892	0.604665506	1	1.207422101	0.234143388	1	1.298742906	0.361213908	0.762919869	1.219591164	0.326596748	0.408668684	1.444952757	0.505192968	0.570520788	0.344266497	-1.629615252	0.03565374
ENSMUSG00000034892	Rps29	52.21003638	0.242587739	0.389594451	34.26725672	-0.515173872	0.326160768	47.64735044	-0.007685053	1	40.64786502	-0.238554093	1	47.32146878	-0.005931257	1	51.34975468	0.155987812	0.786107872	33.13449005	-0.54305598	0.814525254	34.9454739	-0.467728744	0.672543453
ENSMUSG00000022812	Gsk3b	0.989074662	-0.258074302	0.391674519	1.762868034	0.773387891	0.033431619	1.059623735	-0.062864843	1	1.104791222	-0.001127012	1	1.285249473	0.237871208	0.959951952	1.098183899	-0.012032	1	1.087028679	-0.025448953	1	0.543068278	-1.062321593	0.23213796
ENSMUSG00000074129	Rpl13a	47.47080562	0.241694942	0.392491109	27.0011279	-0.737480022	0.122659426	45.0399617	0.049278302	1	48.42970046	0.169161086	1	39.13432844	-0.154708373	1	50.45906684	0.310922113	0.418200197	24.41174772	-0.855067481	0.514954786	22.84280943	-0.961761708	0.203464696
ENSMUSG00000038127	Ccdc50	0.257336886	-0.279137546	0.392510303	0.249538398	-0.231094852	0.892326957	0.488141271	0.789373208	1	0.307892636	0.106933375	1	0.310348954	0.114418703	1	0.227362697	-0.448683159	0.309868641	1.020746443	1.977985047	6.79E-05	0.218197076	-0.409932754	0.900165119
ENSMUSG00000018326	Ywhab	0.753580695	-0.25758879	0.394572165	1.314772202	0.737553164	0.044862171	0.642917772	-0.387545146	1	0.72445326	-0.222920853	1	0.971527161	0.226623618	0.973395975	0.679880685	-0.396458487	0.353258163	1.193080258	0.527720875	0.553392452	1.057043612	0.35029233	0.595031038
ENSMUSG00000026034	Clk1	1.116719218	0.247682493	0.39729665	1.09206589	0.123754194	0.83775843	0.881035465	-0.20096712	1	1.098754112	0.124882239	1	1.092968056	0.122028247	1	0.81453238	-0.401635508	0.341518937	1.239477823	0.305853365	0.807552482	0.678835347	-0.599876205	0.647651002
ENSMUSG00000037058	Paip2	1.081224475	0.247526882	0.397625214	0.944489419	-0.057632224	1	1.000094312	0.031200733	1	1.014234565	0.05306823	1	1.008634101	0.046543932	1	0.847643452	-0.270508703	0.608766195	1.120169798	0.202027382	0.925084044	0.712777114	-0.478665605	0.793191812
ENSMUSG00000029131	Dnajb6	0.518769319	-0.262215299	0.399376906	1.153779688	1.161278822	0.000579841	0.666729541	0.21235603	1	0.537302835	-0.1102068	1	0.570097535	-0.025744344	1	0.451414286	-0.464378367	0.24390358	0.748989273	0.388012005	0.72406644	0.4460918	-0.39220226	0.919992668
ENSMUSG00000066705	Fxyd6	0.989757253	0.257812812	0.402144266	0.155626097	-2.629073852	4.15E-07	0.440517733	-1.014923338	1	0.283744194	-1.678190966	0.240936713	2.678446408	1.862733266	3.90E-07	0.866406393	-0.057155383	1	0.49048855	-0.882124869	0.696369002	0.053337063	-4.025715482	2.16E-06
ENSMUSG00000006057	Atp5g1	1.764498275	-0.249002979	0.402808084	3.949683024	1.182270725	0.000422555	2.178776894	0.144958195	1	2.191471113	0.162104109	1	1.845226933	-0.099152119	1	1.579398151	-0.404581503	0.300235963	2.280108937	0.220759166	0.898690537	1.139473618	-0.821394321	0.406661637
ENSMUSG00000046330	Rpl37a	49.16090145	0.236029532	0.406120918	33.4461949	-0.463087402	0.39177594	48.9212801	0.116530868	1	49.24471038	0.138030714	1	45.7865908	0.032847218	1	47.3742186	0.110881888	0.889529733	30.37052078	-0.586782453	0.769197207	25.44177904	-0.856699765	0.271089076
ENSMUSG00000025967	Eef1b2	6.997925073	0.23634218	0.408624866	4.438026985	-0.571631843	0.260816064	6.131530604	-0.068992623	1	7.147938837	0.168824566	1	6.743343035	0.087246369	1	7.119984255	0.21863226	0.642872115	3.559356102	-0.872124686	0.637592786	3.001421999	-1.133694523	0.174184505
ENSMUSG00000005161	Prdx2	2.426611747	-0.244768407	0.411307548	2.61881157	-0.048047579	1	3.309835938	0.292679356	1	3.296262335	0.300225735	1	2.735793497	0.020867251	1	2.782433779	0.061013785	1	3.214688472	0.260215827	0.845275148	3.180828483	0.250340938	0.727630685
ENSMUSG00000021270	Hsp90aa1	0.774058431	-0.250858986	0.418341319	2.240479161	1.665370371	7.84E-08	0.833411927	-0.046629454	1	0.83312125	-0.049963964	1	0.742138803	-0.232195221	1	0.487836466	-1.013260765	0.001027984	1.140054469	0.422152362	0.67503743	0.64489358	-0.436647562	0.860529895
ENSMUSG00000017466	Timp2	0.889416345	0.242730429	0.421158863	0.289786526	-1.569769117	0.001349403	0.631011887	-0.35247127	1	0.652007934	-0.316253377	1	0.610577834	-0.430102078	0.959951952	0.963532205	0.351299774	0.342510799	1.842646176	1.268888129	0.029841876	0.189104132	-2.128625051	0.005862615
ENSMUSG00000023004	Tuba1b	1.968593046	0.242566187	0.426671587	1.212810276	-0.610760491	0.314862639	1.952565086	0.123548281	1	1.968098024	0.142860335	1	1.116581563	-0.725162044	0.597621539	1.444746456	-0.394686357	0.348826347	2.505468541	0.507964052	0.573960283	3.248712018	0.930950949	0.069237754
ENSMUSG00000028843	Sh3bgrl3	1.278493334	-0.245040294	0.428026698	1.210127068	-0.255452088	0.850222927	1.523953238	0.098582453	1	0.869343913	-0.732949362	1	1.909320739	0.469525765	0.597621539	1.060658017	-0.536870145	0.132007441	2.19394203	0.656795775	0.407051037	3.515397333	1.436385324	0.00103747
ENSMUSG00000028568	Btf3l4	0.657335334	-0.244916291	0.428382622	1.07328343	0.634488559	0.09749199	0.761976619	0.068066026	1	1.448906521	1.054919468	0.125829009	0.634191341	-0.217430046	1	0.704162138	-0.068824195	1	0.576655458	-0.346817321	1	0.402452384	-0.887627701	0.356962674
ENSMUSG00000028062	Lamtor2	0.655970152	-0.243665572	0.43066683	0.949855836	0.434064894	0.293059065	0.904847235	0.323066236	1	0.887455244	0.301185832	1	0.789365818	0.128061386	1	0.703058436	-0.066804821	1	1.126798021	0.662889604	0.406407194	0.373359441	-0.99398383	0.276437738
ENSMUSG00000020176	Grb10	0.839587187	-0.246822841	0.430903778	0.209290269	-2.264537027	4.25E-06	0.476235387	-0.968844664	1	0.47693173	-0.992440243	0.807698824	2.853861034	1.898976856	6.36E-08	1.009887706	0.153195904	0.816758996	0.735732826	-0.353042036	1	0.50912651	-0.906560553	0.355938412
ENSMUSG00000022354	Ndufb9	1.019791266	-0.238908918	0.435539455	1.843364292	0.812278806	0.023060347	1.166776698	0.045294719	1	1.008197454	-0.171575617	1	1.126701638	-0.004699292	1	1.069487637	-0.104288739	0.943406601	1.551004335	0.477303436	0.600503145	0.664288875	-0.797708173	0.433129883
ENSMUSG00000028691	Prdx1	1.70511284	0.231229859	0.4373527	1.118897976	-0.519328973	0.398871121	1.857318008	0.256254698	1	1.503240515	-0.052822531	1	1.51463783	-0.041653367	1	1.377420609	-0.22735075	0.675683085	2.021608215	0.393791186	0.692465128	1.672844248	0.110373679	0.947641519
ENSMUSG00000037072	15-Sep	1.645727405	0.229646339	0.437757549	1.161829313	-0.406254631	0.5675487	2.202588664	0.560373672	1	1.424758079	-0.08085298	1	1.737279471	0.229516874	0.961978111	1.379628014	-0.159605902	0.828382841	1.391926967	-0.115616703	1	1.12977597	-0.431492372	0.854199724
ENSMUSG00000074748	Atxn7l3b	1.918763888	-0.233286265	0.440799593	3.093739488	0.620244016	0.121107943	2.369271049	0.154649993	1	1.756799157	-0.286446001	1	2.658206259	0.35624564	0.759429998	2.133456761	0.011457038	1	2.790482158	0.410276715	0.6677104	0.659440051	-1.739412721	0.020095732
ENSMUSG00000021218	Gdi2	0.6832738	-0.241606254	0.442391701	0.788863321	0.065380224	0.950141713	0.571482464	-0.403094885	1	1.340238532	0.873788269	0.32052875	0.850086265	0.181921748	1	0.579443766	-0.494441885	0.204534791	0.808643286	0.099781678	1	1.454647172	1.020017047	0.039647969
ENSMUSG00000060373	Hnrnpc	0.794536167	0.232021927	0.444648095	1.075966639	0.65345705	0.086729952	0.583388349	-0.305999692	1	0.670119266	-0.112362632	1	0.667924923	-0.123690399	1	0.584962278	-0.39522067	0.362718724	0.629681247	-0.203826321	1	0.4460918	-0.722787545	0.518166811
ENSMUSG00000028173	Wls	0.396585492	-0.250591476	0.445065542	0.091229092	-2.362910097	5.38E-06	1.27392966	1.589333852	0.148675018	0.229410199	-0.949613491	0.867400864	0.681418356	0.697979599	0.274329397	0.377466225	-0.292625873	0.586194371	1.79624861	2.223597201	1.27E-06	0.174557661	-1.358829152	0.120488298
ENSMUSG00000039771	Polr2j	0.528325596	-0.241213631	0.449940004	0.837161076	0.587236173	0.138063416	1.047717851	0.864319358	1	0.627859492	0.109345669	1	0.593711043	0.023619353	1	0.560680825	-0.08321226	1	0.662822365	0.190501028	0.953297692	0.363661793	-0.708831291	0.533837884
ENSMUSG00000034566	Atp5h	1.834122578	-0.230230221	0.450026385	2.570513816	0.387819203	0.398251798	2.357365164	0.216047107	1	2.354473097	0.224739443	1	1.976787903	-0.039130315	1	1.913819981	-0.106882283	0.934389267	2.810366829	0.492089949	0.576604516	1.958924859	-0.053050482	1
ENSMUSG00000007815	Rhoa	1.017060901	0.226162064	0.45579466	0.638603641	-0.58858093	0.319477153	0.631011887	-0.558589423	1	0.59767394	-0.654372987	1	0.978273877	0.081877043	1	0.843228642	-0.182313924	0.809172656	1.166567363	0.343577254	0.766626474	1.343124222	0.569547695	0.320549478
ENSMUSG00000030744	Rps3	24.629256	0.218194249	0.455874183	15.82556418	-0.562794225	0.269164706	20.21619217	-0.177508783	1	24.98760038	0.147030174	1	21.95381514	-0.046824426	1	25.44696279	0.235213007	0.592764547	13.01783126	-0.827660717	0.538758988	14.17311228	-0.708372977	0.402046362
ENSMUSG00000061111	Fam195b	1.070303015	0.224928679	0.457000367	1.003520007	0.041738323	0.989527448	0.809600157	-0.274208371	1	0.694267708	-0.510031638	1	1.055861115	0.120745342	1	0.86530269	-0.229954207	0.702598496	1.484722099	0.632081433	0.434087433	0.581858869	-0.778493044	0.45574367
ENSMUSG00000038717	Atp5l	3.485993304	-0.225387625	0.458149232	5.253722392	0.511922466	0.222791349	4.321836135	0.162655877	1	3.869787833	0.006217204	1	4.479819685	0.241005751	0.995631196	3.787906675	-0.026101944	1	4.40776873	0.201784237	0.912803777	2.443807249	-0.686228477	0.531619718
ENSMUSG00000046229	Scand1	1.34948282	0.220407761	0.458710401	1.443566214	0.251997156	0.584734	1.381082622	0.160682286	1	1.020271675	-0.28755399	1	1.180675369	-0.071182413	1	1.054035803	-0.296814358	0.526312556	1.398555191	0.185041861	0.941697502	0.911578895	-0.459801651	0.812604265
ENSMUSG00000021917	Spcs1	0.770645475	-0.229706385	0.458710401	1.312088994	0.716834905	0.053095325	0.952470773	0.168556179	1	0.887455244	0.065715066	1	0.978273877	0.221617593	0.979744614	0.754932449	-0.223716208	0.717381093	1.027374666	0.285598756	0.829703229	0.615800636	-0.484904651	0.788793514
ENSMUSG00000023020	Cox14	0.937880321	-0.229240989	0.458710401	1.499913594	0.61036837	0.108707958	1.059623735	0.034398314	1	0.869343913	-0.260640627	1	1.30886298	0.372383216	0.75269201	0.99333217	-0.077538908	1	1.259362494	0.295301788	0.814698702	0.625498284	-0.755565984	0.473714681
ENSMUSG00000010095	Slc3a2	0.328326371	-0.249150797	0.458710401	0.305885778	-0.275487006	0.82911322	0.238117693	-0.577438016	1	0.374300851	0.049601084	1	0.256375223	-0.536006537	0.849626903	0.220740482	-0.900231091	0.008052867	0.980977101	1.532508108	0.007000045	1.124927147	1.812046938	2.50E-05
ENSMUSG00000036751	Cox6b1	3.192479084	-0.220515205	0.464600421	5.100779503	0.614008639	0.122768225	3.321741823	-0.09197825	1	3.278151004	-0.107827172	1	3.963695881	0.189721359	1	3.353047925	-0.086623055	0.975059755	4.53370498	0.381395953	0.696369002	2.400167834	-0.578170479	0.658187316
ENSMUSG00000060938	Rpl26	35.45173961	0.211714562	0.465619676	25.5629281	-0.386848349	0.510934994	30.97911191	-0.089253536	1	35.86043639	0.138568051	1	32.3909854	-0.012110547	1	36.03698743	0.197633323	0.687115454	20.66017313	-0.687161258	0.667245461	16.19992068	-1.055730811	0.150621152
ENSMUSG00000030704	Rab6a	0.630031686	-0.228525189	0.466813608	1.215493485	0.93448251	0.007856275	0.726258965	0.071560647	1	0.670119266	-0.050614946	1	0.779245743	0.182179122	1	0.630214077	-0.183785735	0.807952821	0.722476378	0.06222376	1	0.363661793	-0.962745785	0.307275423
ENSMUSG00000047215	Rpl9	30.68998334	0.211424548	0.466916225	21.58641299	-0.425926425	0.449470996	28.1097937	-0.019942833	1	26.79873353	-0.084016008	1	26.88229147	-0.078340558	1	32.637584	0.288054119	0.476255737	14.96652901	-0.950512725	0.436632466	15.4144112	-0.915350192	0.229160232
ENSMUSG00000024091	Vapa	0.66074829	-0.226384535	0.468345705	0.995470382	0.512868737	0.203891493	1.035811966	0.522434565	1	0.893492355	0.312051003	1	0.624071266	-0.237597356	1	0.715199163	-0.033546743	1	0.881553746	0.290392581	0.835332268	0.557614749	-0.399430363	0.906449469
ENSMUSG00000025283	Sat1	0.551533697	-0.243400576	0.471646893	0.101961926	-2.683571745	5.71E-07	0.428611848	-0.502528184	1	0.163001984	-1.915311877	0.144414422	0.95466037	0.713872186	0.268781488	0.675465876	0.192107302	0.718988689	0.391065196	-0.654681208	0.907652431	1.794064846	1.724858534	8.22E-05
ENSMUSG00000010406	Mrpl52	2.105111288	0.212675325	0.472532789	1.711887071	-0.194748145	0.940394356	1.952565086	0.007284954	1	2.384658649	0.314771417	1	1.990281336	0.044265723	1	1.879605206	-0.053342469	1	1.902300189	-0.027868049	1	0.901881247	-1.143749649	0.176027314
ENSMUSG00000054452	Aes	1.254602642	0.21571956	0.473053723	0.821061824	-0.531771219	0.385488716	1.345364968	0.227470283	1	1.147050996	-0.005313762	1	1.163808578	0.017733949	1	1.02533954	-0.21674169	0.702371312	2.081262227	0.901851498	0.184277232	0.775811825	-0.594024279	0.652415201
ENSMUSG00000028484	Psip1	0.522182275	-0.23030002	0.475048637	0.721783107	0.367726049	0.398192762	1.09534139	0.955455566	1	0.585599719	0.029808069	1	0.52287052	-0.148252615	1	0.680984388	0.33016677	0.393095161	0.49048855	-0.232506577	1	0.160011189	-1.874182909	0.018274956
ENSMUSG00000024480	Ap3s1	0.722181499	-0.223425239	0.477355513	0.62250439	-0.385127589	0.615140403	1.190588467	0.597509833	1	0.59767394	-0.422150806	1	0.93442022	0.256612231	0.935271375	1.014302516	0.490127479	0.13563904	0.629681247	-0.343080251	1	0.572161221	-0.492800964	0.781161739
ENSMUSG00000028452	Vcp	0.481226802	-0.227728875	0.481813487	0.686901395	0.423067407	0.320452049	0.416705963	-0.332623694	1	0.470894619	-0.170549923	1	0.624071266	0.259318571	0.939958251	0.496666085	-0.124312634	0.930540505	1.166567363	1.211473718	0.045386227	0.242441195	-1.154919317	0.198387892
ENSMUSG00000093904	Tomm20	1.745385721	-0.215320963	0.482283146	2.310242584	0.304388043	0.483283532	2.476424011	0.37220005	1	2.686514174	0.512353276	0.822533561	2.209549619	0.225053481	0.965841282	1.850908944	-0.063871811	1	1.908928412	-0.007852565	1	1.391612461	-0.484527427	0.779794566
ENSMUSG00000057322	Rpl38	24.44154342	0.203662706	0.488815572	18.04994409	-0.35422467	0.565116969	19.34706259	-0.239254947	1	21.02121877	-0.111363269	1	21.92682828	-0.045644042	1	24.12803841	0.133506021	0.844566829	17.16047104	-0.415011443	0.94738954	17.03876721	-0.429016569	0.729918882
ENSMUSG00000041629	Fam104a	0.669621976	-0.219074309	0.489113657	1.258424822	0.895765815	0.011444755	0.940564889	0.365408483	1	0.71841615	-0.032085835	1	0.802859251	0.139371187	1	0.632421482	-0.282198214	0.586608517	0.808643286	0.14525085	0.998521149	0.489731215	-0.608078641	0.643005019
ENSMUSG00000022893	Adamts1	0.121501235	-0.299374429	0.489241137	0.024148877	-2.503485571	0.000630972	0.023811769	-2.002323301	1	0.144890652	0.116170969	1	0.202401492	0.623960566	0.587015467	0.00441481	-5.053693316	1.13E-18	1.120169798	3.538014037	1.24E-13	0.286080611	1.156528876	0.074519719
ENSMUSG00000027170	Eif3m	1.144022866	0.207210822	0.497698825	0.799596156	-0.434251079	0.525453202	0.797694273	-0.403656998	1	1.261756095	0.2736958	1	1.150315145	0.13966107	1	1.113635733	0.109475383	0.901593611	0.861669075	-0.298163669	1	0.523672982	-1.043393018	0.239139546
ENSMUSG00000040824	Snrpd2	2.185657051	0.203109776	0.499348827	2.251211995	0.178378786	0.718724975	1.928753316	-0.071648525	1	1.581722952	-0.366021722	1	2.273643424	0.189179495	1	1.838768217	-0.172460664	0.792593066	1.889043741	-0.10035325	1	1.231601273	-0.743650642	0.478674249
ENSMUSG00000057863	Rpl36	27.42173663	0.198703789	0.50319023	26.31959292	0.059846649	1	21.29962767	-0.270003764	1	26.35802446	0.053563083	1	24.55804767	-0.051402739	1	25.4480665	0.009604637	1	18.18121748	-0.503161494	0.855448196	14.92467999	-0.803031733	0.313916745
ENSMUSG00000037235	Mxd4	0.791123211	0.209306456	0.504942461	0.633237224	-0.218570133	0.906471329	0.464329502	-0.64012121	1	0.736527481	0.022226829	1	0.910806713	0.357708934	0.785534049	0.483421656	-0.739091711	0.026115146	1.418439862	1.021346689	0.12038994	0.84369536	0.229437858	0.778107837
ENSMUSG00000021520	Uqcrb	0.870303791	-0.211513396	0.504942461	0.855943536	-0.17026502	0.989204116	1.464423814	0.633383998	1	1.062531449	0.164996603	1	1.116581563	0.250777058	0.939698704	0.967947015	0.030813557	1	1.405183415	0.58795423	0.480753093	0.780660649	-0.300738582	1
ENSMUSG00000024661	Fth1	13.98970683	0.198711892	0.512282014	18.44974217	0.583949412	0.150960943	6.09581295	-1.114459012	1	7.510165467	-0.817279695	0.804325612	10.6193316	-0.308413245	1	8.888115518	-0.68103179	0.03072423	20.01723544	0.658627287	0.47612261	18.12490377	0.518494965	0.436300841
ENSMUSG00000050621	Rps27rt	2.455280578	0.198443396	0.512687615	1.416734128	-0.738932726	0.164225088	2.32164751	0.026172246	1	2.022432019	-0.175765529	1	2.00040141	-0.19713279	1	2.817752256	0.434432138	0.191837842	1.458209204	-0.660925581	0.840119476	1.183113033	-0.97933901	0.271484952
ENSMUSG00000003380	Rabac1	0.540612237	-0.214421324	0.517845634	0.528592089	-0.179268601	0.973639217	0.678635426	0.208370599	1	0.452783288	-0.394083256	1	0.610577834	0.049904604	1	0.605932624	0.043679228	1	1.007489995	0.809635938	0.276042954	0.766114177	0.397985464	0.545294623
ENSMUSG00000021486	Prelid1	0.972692473	-0.205267778	0.521170833	0.850577119	-0.351468278	0.663289572	1.464423814	0.471515551	1	1.08064278	0.026089061	1	1.278502756	0.293314844	0.869958866	1.039687671	-0.040141149	1	1.411811638	0.429066935	0.658894882	1.425554229	0.452999618	0.453864077
ENSMUSG00000033940	Brk1	1.172009106	0.198048125	0.522094162	0.965955087	-0.181018628	0.96653579	0.89294135	-0.280941602	1	0.923677907	-0.237513307	1	1.038994324	-0.063740179	1	1.041895076	-0.072096097	1	1.2328496	0.195221751	0.935438434	0.984311253	-0.144170076	1
ENSMUSG00000000563	Atp5f1	0.724229273	-0.205960165	0.52475305	1.159146105	0.629580072	0.100757592	1.166776698	0.574853454	1	0.784824366	-0.009209486	1	0.812979325	0.044479904	1	0.71851027	-0.180763173	0.815082836	0.775502168	-0.026757296	1	0.746718882	-0.085319892	1
ENSMUSG00000031983	2310022B05Rik	0.260067251	-0.231913666	0.526231723	0.311252195	0.136319824	0.8561853	0.226211809	-0.296506406	1	1.79302182	3.049783784	1.73E-13	0.182161343	-0.683069873	0.717870929	0.12802948	-1.399446408	3.87E-05	0.231987828	-0.290689054	1	0.145464717	-0.984972724	0.364501332
ENSMUSG00000038872	Zfhx3	0.834126457	-0.207662648	0.527143689	0.378332409	-1.355189125	0.006026252	0.71435308	-0.352135818	1	0.700304818	-0.392339239	1	1.305489622	0.57341729	0.435949349	1.230628189	0.610212801	0.043337775	1.623914795	0.879027752	0.21666978	0.184255308	-2.34338422	0.00226887
ENSMUSG00000067038	Rps12-ps3	5.752196117	0.190251654	0.532382249	2.589296276	-1.124625329	0.011833832	6.560142452	0.294329554	1	5.50584478	0.043346159	1	4.567526998	-0.24326829	1	6.738103221	0.470519249	0.137252616	3.532843208	-0.61964037	0.87987991	2.802620219	-0.970934984	0.272614391
ENSMUSG00000107002	0610012G03Rik	0.969962108	0.195538039	0.532643426	0.692267813	-0.408009391	0.569523028	0.857223696	-0.063135543	1	0.706341929	-0.35466229	1	1.02887425	0.217694582	0.982170166	0.858680476	-0.081686692	1	1.007489995	0.176210512	0.959481869	0.804904769	-0.162439248	1
ENSMUSG00000022234	Cct5	1.046412323	0.195271535	0.534895181	0.880092413	-0.15022404	1	1.023906081	0.083906235	1	1.153088106	0.265830645	1	0.792739176	-0.308420619	1	1.039687671	0.140529544	0.842198497	0.54351434	-0.850439673	0.673843293	0.630347108	-0.643277834	0.596704273
ENSMUSG00000041084	Ostc	0.804775035	-0.201206635	0.535345685	0.670802144	-0.422778178	0.545508532	0.964376658	0.141140913	1	0.990086123	0.184045529	1	1.052487757	0.288786583	0.878356245	1.02533954	0.308532467	0.452578165	1.080400456	0.314823811	0.799022833	0.581858869	-0.615613613	0.629872497
ENSMUSG00000046432	Ngfrap1	1.795214879	-0.196421049	0.53848204	2.801269753	0.592306909	0.146101596	3.024094706	0.639303553	1	2.131100008	0.128722204	1	2.769527079	0.55643967	0.436511179	1.657761022	-0.306032651	0.505852856	2.492212094	0.364473713	0.727490787	0.669137699	-1.596507621	0.036885878
ENSMUSG00000053477	Tcf4	0.879860068	0.197571768	0.53848204	0.944489419	0.244273567	0.612597654	0.333364771	-1.271661136	1	0.688230597	-0.246052037	1	0.762378952	-0.098235115	1	0.300207056	-1.705783411	1.43E-08	1.199708481	0.590597329	0.485316601	2.429260778	1.759111943	2.04E-05
ENSMUSG00000035242	Oaz1	7.646386722	0.186952394	0.540200034	7.478102301	0.083035375	0.978563935	6.619671876	-0.115322126	1	6.580450449	-0.119433753	1	7.320187286	0.046520177	1	6.164177967	-0.263607639	0.574535596	7.390469375	0.054733001	1	6.545912275	-0.127266137	1
ENSMUSG00000059534	Uqcr10	1.913303158	-0.194558706	0.542097698	2.876399593	0.530902537	0.205350847	1.940659201	-0.109268427	1	1.956023803	-0.095657531	1	2.708806632	0.418530898	0.663262152	1.762612751	-0.308920624	0.495678136	3.009213539	0.555871408	0.501772021	1.764971902	-0.251661584	1
ENSMUSG00000038393	Txnip	0.204777363	-0.239142437	0.544507787	0.195874226	-0.221100683	0.953541629	0.023811769	-2.716786897	0.992782578	0.054333995	-1.972347889	0.243780175	0.124814253	-0.887305978	0.54520628	0.070636954	-1.961025982	8.44E-08	1.961954202	3.68155528	3.45E-19	0.227894724	0.027707005	1
ENSMUSG00000006699	Cdc42	1.179517609	0.189893249	0.548458586	0.874725996	-0.352398499	0.663289572	1.012000197	-0.112999533	1	0.766713034	-0.528433312	1	1.167181936	0.103588645	1	0.834399023	-0.496800093	0.191144775	1.471465651	0.448460208	0.638298781	1.91043662	0.869308207	0.087348829
ENSMUSG00000045193	Cirbp	2.133097528	-0.190303953	0.55499362	2.940796599	0.389471838	0.394120257	3.119341783	0.432086583	1	2.360510207	0.026037254	1	2.847114318	0.326666383	0.814126937	2.305634337	-0.006649757	1	3.221316696	0.496266699	0.570605505	0.688532995	-1.804211693	0.015247893
ENSMUSG00000040785	Ttc3	1.455967048	0.184557614	0.560260625	1.966791886	0.616525666	0.103218384	1.000094312	-0.442895893	1	1.654168278	0.303926472	1	1.524757905	0.189173766	1	1.088250578	-0.402249578	0.309237675	1.332272955	-0.023574956	1	0.315173554	-2.149764092	0.003695008
ENSMUSG00000071866	Ppia	7.616352708	0.180881276	0.561324677	7.714224656	0.135895677	0.87821579	8.012660382	0.168729724	1	6.972862632	-0.029813883	1	6.314926544	-0.182118251	1	5.635504512	-0.423857446	0.258068575	6.827070364	-0.062181346	1	9.435811324	0.437895525	0.542354015
ENSMUSG00000022338	Eny2	0.661430881	-0.19292167	0.563839066	1.467715091	1.212216057	0.00025337	0.833411927	0.223459709	1	0.694267708	-0.047409777	1	0.755632236	0.081492127	1	0.581651171	-0.391040334	0.370386546	0.523629669	-0.464024683	1	0.426696504	-0.776558957	0.46327704
ENSMUSG00000005732	Ranbp1	0.995217983	0.183504808	0.571838348	0.992787173	0.115736149	0.857614096	0.881035465	-0.06812536	1	1.285904537	0.501875646	0.850602514	0.985020593	0.100633831	1	0.733962103	-0.426645614	0.2987053	0.815271509	-0.185911725	1	0.848544184	-0.128850772	1
ENSMUSG00000023456	Tpi1	0.744707009	0.185319508	0.572207878	0.375649201	-0.946112177	0.06846709	0.940564889	0.458074731	1	0.567488387	-0.289898669	1	0.600457759	-0.216202333	1	0.775902795	0.227217277	0.616307822	1.073772232	0.669996333	0.404238215	0.353964145	-0.994165175	0.284194464
ENSMUSG00000037499	Nenf	1.175422062	-0.186683869	0.573392016	0.75398161	-0.819203547	0.119124624	2.131153356	0.758049126	1	0.700304818	-0.888452034	0.890435888	1.143568429	-0.16761306	1	1.648931402	0.521632087	0.094881229	2.492212094	1.024980345	0.10616617	0.649742404	-1.007686901	0.262490313
ENSMUSG00000027566	Psma7	0.969279517	-0.186567039	0.575184928	1.325505037	0.379934702	0.369217212	1.369176737	0.389605517	1	1.4368323	0.476302795	0.892062822	1.079474623	0.044119583	1	0.964635907	-0.159392761	0.864672691	1.219593152	0.225302099	0.904002941	0.882485951	-0.262629706	1
ENSMUSG00000090733	Rps27	46.39572447	0.174398349	0.576788487	26.22836383	-0.787360234	0.094847726	39.78946656	-0.138587669	1	39.23518117	-0.154260147	1	40.43307134	-0.109038119	1	54.71163223	0.471353194	0.133481036	26.90395981	-0.716298619	0.640228845	21.59181286	-1.050429878	0.153676541
ENSMUSG00000063480	Nhp2l1	1.079859292	0.179746089	0.577365824	1.239642362	0.342249797	0.424734833	0.988188427	-0.023432328	1	1.026308786	0.032805703	1	1.052487757	0.073766004	1	0.831087916	-0.352460582	0.43281975	0.980977101	-0.034912572	1	0.737021234	-0.466509136	0.803120793
ENSMUSG00000024330	Col11a2	0.694877851	-0.197571456	0.580119679	0.209290269	-1.952548162	0.000164259	0.964376658	0.361144702	1	0.525228614	-0.538528526	1	0.492510297	-0.657143708	0.71900603	1.350931751	1.271405409	1.13E-06	0.768873944	0.02817785	1	0.033941767	-4.371971122	9.67E-07
ENSMUSG00000063856	Gpx1	0.860064923	-0.188680723	0.580289027	0.751298401	-0.341215618	0.697005512	0.845317811	-0.140954032	1	0.772750145	-0.279525662	1	0.732018729	-0.373863988	1	0.824465701	-0.230592357	0.712015366	0.901438417	-0.049165377	1	2.715341388	1.713951048	3.86E-05
ENSMUSG00000098234	Snhg6	1.002043895	0.174627623	0.583241066	0.762031236	-0.321748337	0.714756467	1.012000197	0.118856869	1	1.690390941	0.909528373	0.252802483	0.853459624	-0.139701639	1	0.975672932	0.085103228	0.926098481	0.410949867	-1.204851327	0.396013433	0.431545328	-1.150040899	0.182704491
ENSMUSG00000039221	Rpl22l1	10.51873053	-0.178190383	0.583241066	11.59682747	0.032241698	1	10.28668435	-0.159440021	1	9.617117033	-0.256151892	1	9.263241607	-0.319595038	0.989181628	15.40989307	0.622723494	0.026879162	9.730232325	-0.238471494	1	4.887614499	-1.268373251	0.071731286
ENSMUSG00000042747	Krtcap2	1.51330471	0.174198418	0.583241066	0.952539044	-0.618086914	0.275034479	1.928753316	0.456212969	1	1.153088106	-0.303920289	1	1.6461988	0.242938441	0.946940336	1.390665038	-0.027052782	1	1.358785849	-0.058274844	1	1.284938336	-0.14331803	1
ENSMUSG00000042198	Chchd7	0.620475409	-0.182755255	0.583241066	0.700317438	0.071033691	0.942220348	0.940564889	0.502468851	1	0.748601702	0.169214962	1	1.109834847	0.811958469	0.125455251	0.614762243	-0.164127064	0.855339955	0.815271509	0.297029839	0.827186179	0.31032473	-1.142426121	0.192580785
ENSMUSG00000037601	Nme1	0.645731284	-0.182273776	0.583241066	1.591142686	1.414531262	1.13E-05	0.89294135	0.367042339	1	1.026308786	0.58873751	0.740376564	0.647684774	-0.114318439	1	0.426029131	-0.884703698	0.005196107	0.463975656	-0.598820598	0.915485913	0.547917102	-0.361861289	0.962074316
ENSMUSG00000024190	Dusp1	1.150848778	0.188697548	0.583241066	0.273687275	-2.069031713	6.38E-05	1.059623735	-0.010316092	1	0.863306802	-0.316391145	1	0.354202611	-1.664034002	0.02018574	0.775902795	-0.582629542	0.13563904	4.871744386	2.425365548	9.83E-08	1.580716594	0.607634506	0.310019337
ENSMUSG00000022010	Tsc22d1	2.67644013	-0.174764909	0.5912859	1.406001294	-1.118262553	0.022853884	2.905035859	0.000623983	1	2.372584428	-0.297665734	1	2.722300064	-0.092326533	1	3.616832802	0.453545589	0.173733824	3.128521565	0.117308919	1	4.237872095	0.592240742	0.287908743
ENSMUSG00000036427	Gpi1	0.90921149	-0.17510407	0.593017489	1.153779688	0.265305878	0.562954477	1.262023775	0.371988987	1	1.159125217	0.254426852	1	0.812979325	-0.289186319	1	1.077213553	0.185506596	0.736365986	0.510373221	-0.960859369	0.581968294	1.057043612	0.11645931	0.939255295
ENSMUSG00000063316	Rpl27	9.756276148	0.163999885	0.593024236	7.773255244	-0.25892121	0.736787789	8.988942925	-0.037468388	1	9.22470485	0.008562668	1	9.6511778	0.083771783	1	9.772181149	0.13147821	0.851194106	5.673759448	-0.716840062	0.782534316	6.036785765	-0.630953994	0.48110151
ENSMUSG00000039016	Timm8b	0.862795288	-0.174642414	0.593627471	1.596509103	0.902224328	0.009988667	0.761976619	-0.287210519	1	0.971974791	0.068182393	1	1.032247608	0.165630924	1	0.821154594	-0.232578588	0.6964702	1.080400456	0.226802024	0.904002941	0.4460918	-1.09444757	0.209717511
ENSMUSG00000053565	Eif3k	3.103742227	0.164090392	0.597411078	2.210963867	-0.433761097	0.514642714	2.905035859	-0.010292854	1	2.897813042	-0.00854087	1	2.907834765	-0.000735931	1	3.170937028	0.170755161	0.750914149	2.127659793	-0.470003801	1	2.128633695	-0.474347338	0.787838616
ENSMUSG00000022858	Tra2b	1.46825369	0.166549131	0.597694124	1.456982257	0.095353126	0.889719369	1.45251793	0.078661142	1	1.20138499	-0.201860783	1	1.60909186	0.250013113	0.938008121	1.235042998	-0.199236232	0.740671087	1.544376111	0.17491198	0.954857128	0.780660649	-0.848661645	0.384637138
ENSMUSG00000030876	Mettl9	0.731055185	-0.174932307	0.598865622	0.440046206	-0.905534088	0.082032918	0.833411927	0.086985212	1	0.83915836	0.097689605	1	0.684791714	-0.216075556	1	1.105909816	0.69643419	0.01442022	0.821899733	0.066320975	1	0.480033567	-0.740126581	0.499901193
ENSMUSG00000001240	Ramp2	0.176791123	-0.24876044	0.600277427	0	-6.358159585	2.22E-09	0	-4.099853839	0.899442427	0.030185553	-2.509613648	0.245987359	0.030360224	-2.655623991	0.009904929	0	-7.893925817	6.56E-25	0.019884671	-2.958587895	0.116290951	2.143180167	4.731190024	2.57E-32
ENSMUSG00000063632	Sox11	2.340605255	0.165119321	0.602835502	0.949855836	-1.294103752	0.007101038	2.547859319	0.214488088	1	3.35663344	0.647979533	0.622013654	2.560378871	0.245196865	0.941216206	2.38951572	0.17018414	0.762013696	2.856764395	0.397281312	0.686718213	0.363661793	-2.647582764	0.000342702
ENSMUSG00000024208	Uqcc2	0.892829301	-0.171394044	0.603750794	1.805799372	1.061706819	0.001715554	1.142964928	0.255620731	1	0.808972808	-0.256085	1	0.853459624	-0.183416187	1	0.790250926	-0.362745835	0.416486033	1.15993914	0.284219782	0.832000592	0.712777114	-0.449304333	0.831691559
ENSMUSG00000018379	Srsf1	0.788392846	-0.171065375	0.605420054	1.212810276	0.588187029	0.129511195	0.738164849	-0.198304092	1	0.827084139	-0.035701982	1	1.035620966	0.316930127	0.840437393	0.838813833	-0.020295806	1	0.861669075	0.025807972	1	0.431545328	-1.007046699	0.266068116
ENSMUSG00000031818	Cox4i1	5.744687614	-0.16411135	0.609598848	7.64982765	0.350291873	0.455468739	6.572048337	0.08202548	1	6.664969996	0.112748492	1	6.493714528	0.079788047	1	6.33966665	0.055157586	1	6.197389117	0.00193401	1	4.514255058	-0.475971229	0.663623059
ENSMUSG00000020315	Sptbn1	0.846413099	-0.170718615	0.609598848	1.719936697	1.070638997	0.001673179	0.53576481	-0.763723114	1	0.350152409	-1.403693902	0.380760197	0.600457759	-0.639528559	0.680626538	0.849850857	-0.129772339	0.91664615	1.020746443	0.172906747	0.961628635	1.12977597	0.332144254	0.62149885
ENSMUSG00000040652	Oaz2	1.337196178	-0.166719904	0.611817029	1.668955734	0.243287152	0.597003906	1.773976816	0.306497065	1	0.935752128	-0.640006447	1	1.501144397	0.069213088	1	1.565050019	0.168357546	0.765993065	1.557632559	0.120158552	1	1.217054801	-0.252039128	1
ENSMUSG00000039607	Rbms3	0.59317176	0.165556253	0.612630447	0.083179466	-2.829037619	7.61E-08	0.142870616	-1.88398075	1	0.018111332	-4.595649491	2.96E-05	1.221155667	1.2992442	0.001780691	0.551851206	-0.009058251	1	1.517863217	1.560949804	0.004055183	0.082430006	-2.747130598	0.00060957
ENSMUSG00000078974	Sec61g	5.346736939	0.157162062	0.615104762	4.550721745	-0.158262567	0.92839238	4.679012675	-0.115706621	1	4.219940242	-0.266462666	1	5.515440651	0.14606598	1	4.826490644	-0.074315581	1	4.6795259	-0.111509531	1	4.645173303	-0.122327131	1
ENSMUSG00000047945	Marcksl1	4.401348115	-0.16148482	0.619699326	2.39342205	-1.058025524	0.02829653	7.90550742	0.754929307	1	6.966825522	0.590034493	0.812417832	6.227219231	0.439892334	0.699579737	5.262453097	0.215015657	0.653834885	5.534566751	0.235319308	0.874039247	2.812317866	-0.783427073	0.433053332
ENSMUSG00000036112	Metap2	0.756311059	-0.165462935	0.622468788	0.974004713	0.296852717	0.507912997	0.821506042	0.021924245	1	1.104791222	0.46945461	0.909531669	0.86020634	0.09271025	1	0.767073176	-0.106429696	0.962970594	0.88818197	0.137497729	1	0.737021234	-0.144170076	1
ENSMUSG00000073640	Rpl27-ps3	1.137879545	0.158675751	0.622518879	0.818378616	-0.419485812	0.547484971	1.09534139	0.037369229	1	1.285904537	0.281573141	1	1.096341414	0.042355782	1	1.143435698	0.134342058	0.854586508	0.729104602	-0.5652899	0.940843492	0.693381819	-0.648595807	0.589843254
ENSMUSG00000032803	Cdv3	0.640953145	-0.16658872	0.62441321	0.423946955	-0.755101014	0.171525407	0.726258965	0.086213373	1	0.519191503	-0.415026372	1	0.620697908	-0.158130792	1	0.80570276	0.311988213	0.423353471	1.584145453	1.283006487	0.026818438	0.543068278	-0.353667679	0.974036401
ENSMUSG00000027133	Nop10	1.119449583	0.158006167	0.625229559	1.537478514	0.627267298	0.097617539	0.928659004	-0.179669243	1	1.038383007	-0.017007016	1	1.055861115	0.008614258	1	0.807910165	-0.483529898	0.204845839	0.967720654	-0.122157119	1	0.848544184	-0.32245477	0.993833027
ENSMUSG00000026083	Eif5b	0.761089198	-0.164154247	0.627656193	1.043768136	0.401396787	0.341884569	0.821506042	0.013465584	1	0.845195471	0.054605033	1	0.917553429	0.185467391	1	0.757139854	-0.141673312	0.892216314	1.113541574	0.470266409	0.616571077	0.664288875	-0.309381456	1
ENSMUSG00000031207	Msn	0.128327147	0.205866885	0.629122408	0.005366417	-4.031541973	1.34E-06	0.023811769	-1.773236228	1	0.030185553	-1.767925643	0.505928004	0	-5.260764373	8.15E-06	0.016555536	-3.10798143	1.47E-11	0	-4.22965962	0.013852487	1.061892436	4.100419395	5.63E-26
ENSMUSG00000029621	Arpc1a	0.95972324	0.157787064	0.630019814	0.560790592	-0.740436802	0.175441716	0.571482464	-0.655291927	1	0.639933713	-0.507232307	1	0.995140668	0.158129313	1	0.972361824	0.149936055	0.786396363	1.239477823	0.483161066	0.598711071	0.73217241	-0.311632239	1
ENSMUSG00000074656	Eif2s2	1.453236684	0.154759607	0.631352668	1.392585251	0.031551704	1	1.392988506	0.025599752	1	1.545500289	0.185646339	1	1.437050592	0.079930546	1	1.210761545	-0.225628236	0.67687166	1.2328496	-0.154289851	1	1.197659505	-0.199963833	1
ENSMUSG00000038305	Spats2l	0.363138523	-0.176610654	0.632204058	0.335401072	-0.239759855	0.889261631	0.214305924	-0.824580638	1	0.205261757	-0.931562274	0.913844432	1.086221339	1.717073977	6.73E-06	0.118096158	-2.017696816	4.29E-10	1.79624861	2.435271185	5.30E-08	0.092127654	-2.08578205	0.012153821
ENSMUSG00000036371	Serbp1	2.081903187	0.1533079	0.63345966	2.567830607	0.442646066	0.317708647	2.047812163	0.059129041	1	2.004320687	0.032627109	1	1.79462656	-0.136791079	1	1.636790676	-0.333348231	0.437202245	1.8492744	-0.088640495	1	1.595263066	-0.31249992	1
ENSMUSG00000041740	Rnf10	0.962453604	0.15575011	0.634398667	0.858626744	-0.081040948	1	0.833411927	-0.115789482	1	0.736527481	-0.304367792	1	0.937793579	0.05886735	1	0.882961929	-0.043821643	1	1.040631114	0.212919316	0.915448505	0.669137699	-0.452085081	0.828563854
ENSMUSG00000031059	Ndufb11	1.498970295	0.152609126	0.637700044	1.553577765	0.156779357	0.768883201	1.60729443	0.188590888	1	1.207422101	-0.233747447	1	1.322356413	-0.100291703	1	1.349828049	-0.081855064	0.987622561	1.279247165	-0.1469058	1	1.06674126	-0.422477478	0.862343193
ENSMUSG00000060036	Rpl3	24.82379449	0.149234065	0.6383325	14.94547177	-0.705579226	0.145036325	23.49031045	-0.007828949	1	27.68015166	0.249499863	1	24.61876812	0.078270527	1	27.31111617	0.307303551	0.428155795	12.4411758	-0.946183304	0.440924447	13.48942811	-0.834442329	0.28928517
ENSMUSG00000024248	Cox7a2l	4.542644495	-0.155258945	0.638374131	4.081160244	-0.277680257	0.705051379	5.73863641	0.234914023	1	4.702909083	-0.053310535	1	5.711095426	0.254647175	0.983489217	5.932400461	0.399876279	0.240227464	3.466560971	-0.508867509	0.988489854	3.214770251	-0.626897364	0.602023433
ENSMUSG00000029713	Gnb2	1.529686899	-0.156542314	0.64139463	1.50796322	-0.130064204	1	2.14305924	0.392487115	1	1.805096041	0.146671992	1	1.838480217	0.183601894	1	1.537457459	-0.116725738	0.913690233	2.180685582	0.43186234	0.648666766	1.99771545	0.305495217	0.646929617
ENSMUSG00000064367	mt-Nd5	1.210916805	-0.157555702	0.64139463	2.007040015	0.724134127	0.047317563	0.881035465	-0.563581542	1	1.382498305	0.09723082	1	1.986907978	0.685720625	0.245692767	1.126880162	-0.260597796	0.59901214	1.246106047	-0.05909837	1	0.475184743	-1.49179976	0.058684481
ENSMUSG00000028820	Sfpq	0.846413099	0.154681672	0.642058979	0.99815359	0.370939448	0.385488716	0.702447195	-0.175298399	1	0.633896603	-0.335507998	1	0.809605967	0.029801935	1	0.669947364	-0.319170983	0.520669623	1.047259337	0.417097981	0.679693201	0.572161221	-0.493319639	0.781161739
ENSMUSG00000027750	Postn	0.126961965	0.214365663	0.644921362	0.002683209	-4.599630655	1.62E-06	0	-3.344715499	1	0	-4.349505505	0.0256708	0.006746716	-3.648834825	0.001133234	0.005518512	-4.536791779	4.62E-15	1.52449144	4.762267079	8.11E-27	0.004848824	-3.677549729	0.007098291
ENSMUSG00000021131	Erh	2.278489455	0.148669907	0.646370443	2.688574993	0.366026719	0.435253309	2.464518126	0.195616076	1	2.734811058	0.364303699	1	2.243283201	0.068160667	1	1.8310423	-0.296761477	0.520669623	1.782992163	-0.28098159	1	1.110380675	-0.991384931	0.264782281
ENSMUSG00000061983	Rps12	27.91661526	0.14628769	0.646737196	13.26846641	-1.069526914	0.016718725	31.89586503	0.269257188	1	27.51714968	0.060320244	1	24.00144357	-0.147460589	1	33.21813147	0.4668884	0.13903204	18.88380919	-0.504147505	0.85522266	13.49427693	-1.010431443	0.175550746
ENSMUSG00000028945	Rheb	0.833443866	0.152551762	0.647387861	0.724466315	-0.123784485	1	1.000094312	0.361632985	1	0.935752128	0.270260538	1	0.89731328	0.214969058	0.985572036	0.652288125	-0.341193167	0.469070064	0.967720654	0.319758764	0.796526774	0.601254165	-0.397243941	0.910690864
ENSMUSG00000005687	Bcas2	0.469622752	-0.162184956	0.650620074	0.56615701	0.193384827	0.718336711	0.654823657	0.398877242	1	0.59767394	0.266678267	1	0.489136938	-0.039713257	1	0.482317954	-0.079471045	1	1.007489995	1.064939301	0.101548363	0.232743548	-1.135651875	0.206516738
ENSMUSG00000079523	Tmsb10	16.58423601	-0.152306704	0.65112282	5.283237686	-1.856684892	2.74E-05	14.5966146	-0.298479927	1	11.18676576	-0.693397245	0.945588404	22.67908715	0.390944554	0.77481114	17.43297959	-0.02867733	1	33.41287544	0.965327916	0.181398152	36.84621287	1.149310557	0.017307943
ENSMUSG00000076431	Sox4	2.142653805	-0.152830276	0.653941476	1.725303114	-0.446912861	0.504808142	1.773976816	-0.380482575	1	2.076766013	-0.148864707	1	3.332877898	0.600617603	0.436757867	2.55396738	0.216452078	0.659326788	2.816995053	0.310110791	0.790518621	1.619507185	-0.524538607	0.742587684
ENSMUSG00000062270	Morf4l1	1.69419138	0.146597957	0.656143994	1.003520007	-0.729075827	0.176309583	1.60729443	0.004004874	1	1.563611621	-0.034075462	1	1.642825442	0.043587911	1	1.52862784	-0.082735153	0.986059961	2.942931303	0.930035368	0.160518942	1.236450096	-0.388915066	0.91413115
ENSMUSG00000031503	Col4a2	0.377472938	-0.177629306	0.657555482	0.144893263	-1.570767688	0.005576972	0.047623539	-2.821407516	0.906613951	0.163001984	-1.31820513	0.639677133	0.16866791	-1.321291563	0.14193044	0.296895949	-0.576375713	0.182529028	0.914694864	1.247564173	0.066538948	1.891041324	2.566762016	2.03E-10
ENSMUSG00000044533	Rps2	27.75279337	0.141787496	0.66079114	27.59411699	0.080547259	0.981888226	26.70489931	0.012416259	1	28.15708339	0.1013649	1	23.75856178	-0.156924487	1	27.16542745	0.069208735	0.979255856	15.76854407	-0.765356359	0.59423368	17.68850961	-0.600487006	0.512014791
ENSMUSG00000002395	Use1	1.831392213	0.143155362	0.665034579	1.416734128	-0.316543105	0.71863826	1.512047353	-0.2022293	1	1.334201421	-0.390472892	1	1.652945516	-0.071116645	1	2.069442021	0.357252597	0.333189296	1.484722099	-0.230371886	1	0.741870058	-1.265580249	0.121450163
ENSMUSG00000015092	Edf1	1.148801005	-0.147792663	0.669470739	1.623341188	0.461973023	0.246564954	1.392988506	0.187828783	1	0.95386346	-0.373040054	1	1.342596562	0.146038416	1	1.163302341	-0.095336806	0.958861443	1.597401901	0.401063836	0.684815245	0.989160077	-0.322371973	0.995199476
ENSMUSG00000028333	Anp32b	1.113988853	0.144383065	0.670290396	1.156462896	0.154832587	0.780204388	1.25011789	0.254115472	1	1.448906521	0.487521817	0.871792763	1.012007459	-0.058526822	1	0.820050892	-0.457843202	0.244778368	0.980977101	-0.102660944	1	1.124927147	0.104174255	0.961278514
ENSMUSG00000026701	Prdx6	0.965866561	0.14487822	0.67067859	0.509809629	-0.903751294	0.082213677	2.024000394	1.185794817	0.622303234	0.923677907	0.022178712	1	0.86020634	-0.088489323	1	1.083835768	0.344676935	0.376334058	0.410949867	-1.168148444	0.430559889	0.455789447	-1.032799953	0.252851867
ENSMUSG00000029580	Actb	17.01699884	-0.152616091	0.67067859	21.29126005	0.255666605	0.659576912	14.63233226	-0.332960538	1	18.96256409	0.058371307	1	15.24083233	-0.276534003	1	17.71773481	-0.047164596	1	23.79532292	0.401407556	0.807685345	23.26465711	0.376406856	0.654870264
ENSMUSG00000014769	Psmb1	1.691461016	0.141251519	0.671540003	1.569677017	-0.028905866	1	1.726353277	0.108143466	1	1.835281593	0.207155662	1	1.595598427	-0.002996023	1	1.542975971	-0.066011268	1	1.279247165	-0.334290895	1	1.202508329	-0.431502322	0.84895075
ENSMUSG00000031231	Cox7b	1.653918499	-0.145360224	0.67455583	3.139354034	0.968486679	0.006114773	1.678729738	-0.075428573	1	1.708502273	-0.047190747	1	2.02064156	0.217130265	0.976182703	1.393976145	-0.431213987	0.25278969	1.928813083	0.134793873	0.99697046	1.183113033	-0.600881338	0.636626648
ENSMUSG00000003072	Atp5d	1.971323411	-0.144513339	0.675316406	2.302192958	0.150069596	0.778661681	2.488329896	0.244316666	1	2.100914455	-0.000404921	1	2.334363872	0.167829841	1	2.140078975	0.040004814	1	2.598263672	0.319649126	0.778115058	1.532228355	-0.476898568	0.787838616
ENSMUSG00000049751	Rpl36al	4.002714849	0.138080881	0.675912781	3.520369652	-0.117915246	1	4.238494942	0.155099558	1	4.328608231	0.197638374	1	4.051403194	0.1043227	1	3.688573458	-0.049469572	1	3.168290907	-0.272413339	1	2.565027847	-0.592371613	0.641552887
ENSMUSG00000026021	Sumo1	1.72217762	0.139456062	0.676585933	1.631390814	0.002879228	1	2.404988703	0.570255475	1	1.79905893	0.148493938	1	1.744026188	0.107386738	1	1.567257424	-0.07189729	1	1.338901178	-0.294510765	1	0.795207121	-1.074514099	0.212020578
ENSMUSG00000041203	2310036O22Rik	0.823204998	-0.146980956	0.676960492	0.804962573	-0.134537835	1	1.023906081	0.230238752	1	1.038383007	0.257589919	1	0.941166937	0.113136475	1	0.934835942	0.1260116	0.846808661	1.073772232	0.306950666	0.80631028	0.693381819	-0.352317571	0.974649715
ENSMUSG00000037706	Cd81	1.38361238	-0.147155397	0.677390947	1.07328343	-0.500173586	0.435413702	1.154870813	-0.35997789	1	0.83312125	-0.849277355	0.945588404	2.219669693	0.655827818	0.295168406	1.1445394	-0.465970567	0.215486657	3.02909821	1.101749528	0.074713561	2.695946093	0.941982737	0.059378986
ENSMUSG00000027523	Gnas	3.163810253	-0.144251598	0.677708061	1.880929212	-0.910212535	0.071551255	4.679012675	0.47689209	1	3.199668567	-0.08063511	1	3.208063645	-0.076753044	1	3.396092319	0.018321546	1	6.833698588	1.080999478	0.107959813	4.582138593	0.47300679	0.50086476
ENSMUSG00000031422	Morf4l2	1.327639901	0.139810709	0.67966549	0.823745033	-0.660869545	0.239543673	1.559670892	0.316745139	1	0.893492355	-0.507741022	1	1.872213799	0.640084415	0.309915302	1.155576425	-0.155289701	0.841085113	1.92218486	0.645023736	0.413527968	0.73217241	-0.809438855	0.419722651
ENSMUSG00000028837	Psmb2	0.670987158	0.142923648	0.680019443	0.64128685	0.022467133	1	1.000094312	0.67914718	1	0.784824366	0.328514698	1	0.657804848	0.062391025	1	0.538606777	-0.301694446	0.54596265	0.589911905	-0.099912699	1	0.489731215	-0.382983059	0.932452344
ENSMUSG00000023089	Ndufa5	0.931054409	0.139641933	0.683375806	1.478447925	0.864087443	0.014660377	0.821506042	-0.097271705	1	0.712379039	-0.31383606	1	0.890566564	0.019919759	1	0.629110374	-0.612506557	0.076626621	1.140054469	0.391424916	0.706022417	0.484882391	-0.890254117	0.350878983
ENSMUSG00000064080	Fbln2	0.344025969	-0.168306155	0.68978015	0.024148877	-3.934400815	2.07E-09	0.011905885	-4.00661066	0.350638222	0.018111332	-4.009258579	0.001644511	2.631219393	3.951017025	3.52E-36	0.043044394	-3.437500859	8.73E-19	0.026512895	-3.546234481	0.006484064	0.038790591	-3.165399219	0.000862012
ENSMUSG00000006728	Cdk4	1.686000286	0.135295713	0.690977023	1.365753165	-0.248726002	0.849563487	2.178776894	0.452844225	1	2.251842218	0.520852424	0.811617551	1.693425815	0.091869657	1	1.51979822	-0.09303611	0.962970594	1.458209204	-0.138080671	1	0.897032423	-0.867271782	0.363452905
ENSMUSG00000021127	Zfp36l1	1.803405974	-0.141489199	0.692738826	0.542008132	-1.930258036	4.73E-05	2.285929856	0.253042842	1	0.784824366	-1.323892854	0.440139451	1.153688503	-0.780996888	0.489386072	2.495471152	0.534123031	0.085515879	5.892490829	1.749715623	0.000367943	1.571018946	-0.303024615	1
ENSMUSG00000073155	1810058I24Rik	1.499652886	-0.136240975	0.693771675	1.821898623	0.220560787	0.644239887	1.833506239	0.204639079	1	1.539463179	-0.050205708	1	1.821613426	0.214407427	0.980658049	1.39618355	-0.242992992	0.641245673	3.241201367	1.088728785	0.073239206	1.037648316	-0.644087255	0.588892775
ENSMUSG00000060860	Ube2s	1.188391295	0.132656349	0.693771675	1.022302467	-0.154294755	1	1.345364968	0.259265518	1	1.056494338	-0.096411872	1	1.109834847	-0.022961643	1	0.923798918	-0.368346344	0.410056985	1.928813083	0.817206985	0.251070058	1.158868914	0.043287818	1
ENSMUSG00000020265	Sumo3	1.042999367	0.131754551	0.693771675	1.392585251	0.562066421	0.149016682	0.773882503	-0.355552888	1	0.742564592	-0.426714332	1	1.315609697	0.454096235	0.621353823	0.807910165	-0.375252815	0.392343907	0.994233548	0.008745119	1	0.475184743	-1.09330711	0.209045126
ENSMUSG00000022450	Ndufa6	1.877808416	-0.137325182	0.693771675	2.176082155	0.142612025	0.7919263	1.738259162	-0.206373143	1	2.251842218	0.182857637	1	2.273643424	0.2081182	0.984606016	2.20188631	0.197148469	0.696996982	1.981838873	-0.01061772	1	1.008555373	-1.022279108	0.242549376
ENSMUSG00000025428	Atp5a1	1.543338723	0.130436284	0.693771675	1.99630718	0.50724985	0.19693352	1.07152962	-0.459763243	1	1.527388958	0.061856744	1	1.464037457	-0.000748544	1	1.242768915	-0.306095778	0.507517294	1.590773677	0.12240156	1	0.916427719	-0.706451645	0.518166811
ENSMUSG00000036199	Ndufa13	1.773371961	0.123280743	0.714273013	2.076803438	0.337155119	0.425649258	1.488235584	-0.189710913	1	1.545500289	-0.134447433	1	1.598971785	-0.085006194	1	1.45578348	-0.276160382	0.554999428	2.432558081	0.550938001	0.511032231	1.149171266	-0.581331463	0.659202892
ENSMUSG00000018286	Psmb6	0.879177477	0.125038633	0.717050824	0.909607707	0.137534634	0.814398455	1.166776698	0.492851502	1	1.116865443	0.441050972	0.946118128	0.74888552	-0.169522722	1	0.676569578	-0.391689069	0.366132394	1.226221376	0.581074738	0.491215357	0.567312397	-0.580764901	0.666806635
ENSMUSG00000020738	Sumo2	4.845714992	0.119444503	0.720408112	5.014916828	0.131495515	0.886299597	5.298118677	0.190717922	1	4.256162905	-0.128372518	1	5.083650802	0.149038532	1	4.341965286	-0.116677832	0.91025939	4.772321031	0.043324907	1	2.671701973	-0.82851932	0.390861099
ENSMUSG00000020018	Snrpf	2.163131541	0.120484913	0.721037325	2.924697348	0.574541479	0.160542117	1.80969447	-0.197912055	1	2.680477064	0.395983448	0.975696205	2.135335738	0.054688758	1	1.741642405	-0.313828469	0.484345091	1.385298744	-0.594602554	0.908961384	1.139473618	-0.892517476	0.338548315
ENSMUSG00000037197	Rbm17	0.538564464	-0.133084709	0.723699478	1.065233805	1.052351006	0.002278234	0.583388349	0.046586299	1	0.59767394	0.07777559	1	0.539737311	-0.081098989	1	0.501080895	-0.240579125	0.688741921	0.450719208	-0.339945028	1	0.300627082	-0.946946143	0.322157539
ENSMUSG00000036781	Rps27l	2.11739793	-0.124252788	0.723699478	2.473918307	0.16489159	0.826633761	2.012094509	-0.160797924	1	2.940072815	0.414508845	0.956116501	2.735793497	0.320452146	0.82510686	2.047367973	-0.163334727	0.816331078	2.896533737	0.38918486	0.689529738	1.716483663	-0.400851478	0.893026088
ENSMUSG00000010097	Nxf1	0.933784774	-0.125672543	0.725823218	1.298672951	0.451758524	0.265055465	0.821506042	-0.263311621	1	0.869343913	-0.186430853	1	0.920926788	-0.104377702	1	1.071695041	0.164833008	0.778806956	1.239477823	0.346377651	0.761625712	0.460638271	-1.133170278	0.191961011
ENSMUSG00000106918	Mrpl33	0.920815541	-0.123609664	0.731979314	1.706520654	0.943509081	0.006352525	0.71435308	-0.443725505	1	0.851232581	-0.195518902	1	0.74888552	-0.400640268	0.979744614	0.911658192	-0.11800767	0.940820235	1.100285127	0.189115571	0.944137872	0.669137699	-0.559032916	0.691424179
ENSMUSG00000002014	Ssr4	1.283271473	-0.120106712	0.738699618	1.185978191	-0.207075669	0.919683712	1.619200315	0.262818767	1	1.134976775	-0.262006826	1	1.268382682	-0.098472697	1	1.61582033	0.35605077	0.339577174	1.763107492	0.400428889	0.683616264	0.829148888	-0.73458863	0.489697113
ENSMUSG00000030417	Pdcd5	0.928324044	-0.121095359	0.738699618	1.008886425	0.051673175	0.974016223	1.321553198	0.443714425	1	1.141013885	0.234387937	1	1.106461488	0.19607101	1	0.984502551	0.014734216	1	1.265990718	0.39037378	0.701656592	0.562463573	-0.827410038	0.408731036
ENSMUSG00000060143	Gm10076	4.089403932	-0.117458579	0.739418211	5.127611589	0.284467185	0.579813865	4.071812557	-0.091822958	1	4.328608231	0.004896811	1	3.855748418	-0.172454714	1	4.873949848	0.246623012	0.564908232	4.169152679	-0.052176967	1	2.521388432	-0.808121309	0.410179062
ENSMUSG00000021040	Slirp	0.792488393	0.116511215	0.74185812	0.974004713	0.414275579	0.322603745	0.797694273	0.084066505	1	1.026308786	0.465992292	0.917308435	0.586964326	-0.389497688	0.989181628	0.687606602	-0.178020099	0.82226566	0.68933526	-0.133935561	1	0.455789447	-0.755211803	0.484430627
ENSMUSG00000010376	Nedd8	1.978149323	-0.115666297	0.748406134	3.273514463	0.751859451	0.04584002	2.012094509	-0.055093777	1	1.859430035	-0.170477047	1	2.239909842	0.116654895	1	1.875190397	-0.193377507	0.745430865	2.286737161	0.140076178	0.990505526	1.314031279	-0.693238907	0.528767252
ENSMUSG00000070858	Gm1673	1.393168657	-0.115057847	0.754214893	1.368436374	-0.107146335	1	1.583482661	0.111509989	1	1.44286941	-0.02277172	1	2.550258796	0.897770871	0.062259538	1.506553791	0.057104064	1	1.657055914	0.185023121	0.942283856	0.189104132	-2.994717572	5.52E-05
ENSMUSG00000027673	Ndufb5	1.490096609	-0.11383086	0.755344141	2.033872101	0.428181423	0.288362161	1.678729738	0.098612619	1	1.871504256	0.269370105	1	1.524757905	-0.040611339	1	1.565050019	0.001838252	1	1.484722099	-0.080424478	1	1.04249714	-0.613145056	0.622276734
ENSMUSG00000042834	Nrep	2.737873339	-0.112180623	0.761616172	5.814512984	1.194767988	0.000374633	1.119153159	-1.380834925	1	0.289781304	-3.347153697	0.00030188	1.622585292	-0.878823191	0.36267684	3.500944049	0.394663935	0.260707865	2.253596042	-0.367205879	1	0.746718882	-2.002422623	0.006784564
ENSMUSG00000073676	Hspe1	2.526270064	0.104270432	0.767538807	2.41220451	-0.007635584	1	2.34545928	-0.056128408	1	3.22985412	0.433440974	0.932759292	2.810007378	0.232963945	0.95799597	2.318878766	-0.082492893	0.984931413	2.19394203	-0.152640315	1	1.120078323	-1.158035098	0.166008964
ENSMUSG00000029817	Tra2a	1.087367796	0.105580637	0.770894364	0.963271879	-0.124651378	1	0.881035465	-0.244211898	1	0.857269692	-0.291369459	1	1.153688503	0.160883007	1	0.99774698	-0.081651508	0.989687139	1.657055914	0.703574577	0.355667155	0.649742404	-0.709012584	0.522347009
ENSMUSG00000029623	Pdap1	1.367912783	0.104436858	0.771719193	1.628707606	0.352401004	0.401808888	1.357270852	0.04720442	1	1.352312753	0.045116652	1	1.305489622	-0.007283184	1	1.172131961	-0.210851008	0.712015366	1.570889006	0.270298526	0.840119476	0.703079467	-0.93507099	0.311245287
ENSMUSG00000027907	S100a11	2.094189829	0.104667603	0.772727422	0.260271232	-3.071584708	5.54E-10	3.190777091	0.678048942	1	0.784824366	-1.392747576	0.380760197	2.297256932	0.211435499	0.98383393	2.175397453	0.156852018	0.795440053	6.409492274	1.811323064	0.000314243	0.654591228	-1.669138657	0.031090398
ENSMUSG00000074884	Serf2	8.000651559	-0.105309206	0.776240506	9.675650125	0.233436298	0.676398833	8.417460461	-0.004940832	1	6.508005123	-0.383777322	1	9.57696392	0.210389127	1	8.132079366	-0.05423999	1	10.87691502	0.389882586	0.799022833	7.447793522	-0.182153046	1
ENSMUSG00000025066	Sfr1	0.777471387	0.105298417	0.777050885	0.552740967	-0.46887098	0.486443376	0.738164849	-0.007222101	1	0.501080172	-0.585518092	1	1.150315145	0.697656523	0.246293983	0.715199163	-0.076721119	1	0.676078813	-0.140866822	1	0.654591228	-0.193041142	1
ENSMUSG00000008475	Arpc5	0.76245438	-0.108701858	0.778453841	0.719099898	-0.165355723	0.999872541	0.702447195	-0.181379315	1	0.929715018	0.231921779	1	0.883819847	0.161265474	1	0.758243557	-0.097402723	0.984178037	1.053887561	0.420367082	0.67503743	0.994008901	0.337790657	0.618760207
ENSMUSG00000035048	Anapc13	1.16859615	0.101745046	0.78219549	0.703000647	-0.731390821	0.178816575	1.345364968	0.265782094	1	0.971974791	-0.214525096	1	1.335849846	0.276540779	0.894079868	1.134606079	0.02316208	1	2.028236438	0.902007666	0.186217308	0.53337063	-1.110005015	0.203838622
ENSMUSG00000072949	Acot1	0.45733611	-0.116286773	0.782255468	0.182458183	-1.478320044	0.004420137	0.845317811	0.843957133	1	1.08064278	1.256837386	0.052389994	0.61732455	0.401136241	0.746625796	0.581651171	0.380572999	0.315021039	0.338039406	-0.507347722	1	0.014546472	-4.719369905	5.56E-07
ENSMUSG00000054766	Set	1.605454523	0.099131359	0.787145307	1.797749746	0.247770426	0.588475604	1.488235584	-0.057417147	1	1.744724936	0.184111096	1	1.57198492	0.029085538	1	1.380731716	-0.208136696	0.718730893	1.690197032	0.135058926	1	1.037648316	-0.599184031	0.642695608
ENSMUSG00000020803	Txndc17	0.690782303	-0.105667027	0.787446464	0.595672304	-0.304023925	0.753893552	0.916753119	0.354595791	1	0.694267708	-0.056022908	1	0.833219475	0.226732318	0.975716428	0.743895425	0.057292015	0.988877253	1.093656903	0.629971987	0.442061628	0.591556517	-0.298911149	1
ENSMUSG00000056851	Pcbp2	2.402038464	0.095978248	0.793566163	2.404154884	0.062793294	0.94725644	1.952565086	-0.25543506	1	1.865467146	-0.324869066	1	2.462551483	0.098520132	1	2.200782608	-0.092283461	0.963237366	2.737456369	0.251128312	0.859580032	1.924983091	-0.280071518	1
ENSMUSG00000061119	Prcp	0.198634042	-0.124556892	0.794193696	0.080496257	-1.435715754	0.018282692	0.119058847	-0.710907094	1	0.102630879	-0.991765343	0.963274966	0.084333955	-1.336818614	0.175887423	0.169970171	-0.382982022	0.508480766	0.152449144	-0.425084994	1	1.037648316	2.696053643	5.47E-11
ENSMUSG00000028410	Dnaja1	0.759041424	-0.10306185	0.795758819	0.957905462	0.307734121	0.497048062	0.940564889	0.254028379	1	0.83312125	0.076832344	1	0.715151938	-0.159184536	1	0.777006498	-0.037995433	1	1.206336705	0.636850584	0.438905259	0.518824158	-0.634804808	0.616592482
ENSMUSG00000005054	Cstb	0.782932117	0.098120128	0.797889173	0.482977544	-0.692646284	0.218828162	0.547670695	-0.45309166	1	0.670119266	-0.169932768	1	0.910806713	0.303642385	0.862743216	0.737273211	-0.037806185	1	1.391926967	0.939126261	0.169233856	0.538219454	-0.501367582	0.772242914
ENSMUSG00000037062	Sh3glb1	0.497608991	-0.108642402	0.798818117	0.413214121	-0.362851112	0.663289572	0.369082425	-0.478828433	1	0.446746177	-0.221238112	1	0.428416491	-0.298667166	1	0.396229166	-0.502811811	0.20156016	0.576655458	0.15970076	0.988489854	1.643751305	1.8539815	6.08E-06
ENSMUSG00000048758	Rpl29	21.09070317	0.091592115	0.803124592	14.67178449	-0.517360496	0.323926587	21.8234866	0.090181891	1	22.62709017	0.155662142	1	21.68394649	0.098720776	1	23.00667676	0.243398953	0.569422974	13.90601323	-0.574574106	0.783311353	13.37305634	-0.638299811	0.472587414
ENSMUSG00000066037	Hnrnpr	0.776788796	-0.099428874	0.80632258	0.719099898	-0.188629868	0.957494596	0.928659004	0.203425364	1	0.796898587	-0.022526862	1	1.096341414	0.482004199	0.579396207	0.888480441	0.180437227	0.719843296	0.974348877	0.279354027	0.840119476	0.295778258	-1.490883594	0.063756284
ENSMUSG00000029229	Chic2	0.903750761	0.094389401	0.806925332	0.971321504	0.179159698	0.727693671	1.119153159	0.372072213	1	0.923677907	0.092135615	1	1.089594697	0.357733225	0.770280193	0.705265841	-0.388781124	0.367930437	1.020746443	0.241975197	0.881892819	0.591556517	-0.57830972	0.669638721
ENSMUSG00000028034	Fubp1	0.879860068	-0.09740553	0.810525381	0.94180621	0.043743431	0.99025202	0.857223696	-0.096138353	1	1.086679891	0.257516118	1	1.36621007	0.638349402	0.318700412	0.884065631	-0.068935177	1	1.193080258	0.397539884	0.697780973	0.315173554	-1.580876765	0.044154572
ENSMUSG00000037266	Rsrp1	2.565177763	0.089099465	0.811867845	2.261944829	-0.144568361	1	2.488329896	-0.000850412	1	2.39069576	-0.05594215	1	3.127103048	0.369645244	0.818902272	2.435871222	-0.029627892	1	2.657917685	0.102974795	1	1.347973046	-0.915857049	0.320248393
ENSMUSG00000031683	Lsm6	0.735833323	-0.097512882	0.811867845	0.995470382	0.426483352	0.303513732	1.285835544	0.765324406	1	1.159125217	0.630593496	0.663515294	0.877073131	0.213121321	0.988501632	0.609243731	-0.425441916	0.301430794	0.709219931	-0.113275073	1	0.62064946	-0.317087033	1
ENSMUSG00000001847	Rac1	0.737881097	0.09065031	0.817271287	0.482977544	-0.605675698	0.305579592	0.738164849	0.061212355	1	0.579562608	-0.301440804	1	0.816352684	0.219263287	0.98383393	0.552954908	-0.463890899	0.242796561	1.186452034	0.779273504	0.296672601	1.221903625	0.843237516	0.108487929
ENSMUSG00000032238	Rora	0.208190319	0.10043061	0.818224954	0.233439146	0.262445067	0.646348435	0.119058847	-0.642427356	1	1.104791222	2.813369049	1.27E-10	0.172041268	-0.212704917	1	0.06401474	-1.91375223	6.30E-08	0.159077368	-0.294440302	1	0.053337063	-1.851116158	0.04899948
ENSMUSG00000028797	Tmem234	1.047094914	-0.091913679	0.819309086	0.925706959	-0.257448677	0.83280457	1.381082622	0.348217985	1	1.19534788	0.140714776	1	1.221155667	0.180965243	1	1.147850508	0.102991547	0.913261785	1.50460677	0.488138563	0.58604878	0.712777114	-0.637266817	0.602052058
ENSMUSG00000028248	Pnisr	1.152213961	-0.090086013	0.824849649	1.191344608	-0.007656025	1	0.976282543	-0.299372409	1	1.304015869	0.128207406	1	1.582104994	0.442862113	0.635136481	1.30457625	0.16798506	0.768860779	1.186452034	-0.014275618	1	0.504277686	-1.288961517	0.115926754
ENSMUSG00000044408	Sptssa	1.152896552	-0.094611277	0.825153965	0.703000647	-0.835718714	0.138078732	0.964376658	-0.32089629	1	0.71841615	-0.763526664	1	1.180675369	-0.025681108	1	0.7781102	-0.782510883	0.020841174	6.721018785	2.797387885	4.32E-11	0.751567706	-0.704197593	0.577674912
ENSMUSG00000016921	Srsf6	0.878494886	-0.090488474	0.825350835	1.575043434	0.910347865	0.009123483	0.916753119	0.008284798	1	0.784824366	-0.22477816	1	0.941166937	0.048812618	1	0.807910165	-0.229038768	0.702598496	0.954464206	0.068059315	1	0.4460918	-1.067513537	0.223363983
ENSMUSG00000034024	Cct2	0.791805802	-0.090759856	0.826794939	1.169878939	0.578434735	0.139335511	0.904847235	0.142559753	1	1.340238532	0.745753896	0.479421958	0.796112534	-0.050197388	1	0.791354629	-0.073584759	1	0.404321643	-1.042176248	0.518213052	0.4460918	-0.913379468	0.33910706
ENSMUSG00000031029	Eif3f	7.563793185	-0.085681404	0.831983833	7.080987432	-0.165603104	0.912320305	9.108001771	0.206996942	1	8.681364905	0.147177879	1	7.330307361	-0.109028885	1	9.828469972	0.451528377	0.160926113	5.103732214	-0.64812358	0.848530446	3.976035604	-1.026335742	0.232111864
ENSMUSG00000060073	Psma3	1.136514363	0.083625265	0.831983833	1.183294982	0.119904574	0.845857121	1.023906081	-0.103700322	1	1.467017852	0.438273879	0.941955781	1.258262607	0.214071938	0.98383393	1.007680301	-0.16281862	0.822739713	1.199708481	0.13177849	1	0.499428862	-1.176158727	0.166308655
ENSMUSG00000029836	Cbx3	1.726955758	0.084625624	0.832140252	2.404154884	0.599689786	0.123009818	1.131059044	-0.573142795	1	1.527388958	-0.135638805	1	1.548371412	-0.118024201	1	1.584916663	-0.097627864	0.95815293	1.551004335	-0.112476081	1	0.872788303	-0.973861817	0.302954256
ENSMUSG00000037361	Sf3b6	0.717403361	-0.088891898	0.832676443	0.794229738	0.104620132	0.879897216	0.869129581	0.230941025	1	0.639933713	-0.22371564	1	0.964780444	0.411695877	0.697573951	0.717406567	-0.070886797	1	1.020746443	0.477734524	0.61030207	0.484882391	-0.641717424	0.603475862
ENSMUSG00000024576	Csnk1a1	1.49623993	-0.086004044	0.835727332	1.644806857	0.093144667	0.890230557	1.726353277	0.151196794	1	1.696428052	0.132169712	1	2.034134992	0.429032491	0.64494501	1.444746456	-0.135194754	0.875650293	2.081262227	0.440731608	0.638140102	0.969764782	-0.709335686	0.514171873
ENSMUSG00000068039	Tcp1	0.992487618	-0.086880032	0.836170682	1.118897976	0.134279268	0.817955425	1.321553198	0.3660418	1	1.430795189	0.499482111	0.849410821	1.113208205	0.122922263	1	1.110324626	0.147078919	0.824483614	0.623053024	-0.742938568	0.767633593	0.50912651	-1.051990992	0.233994821
ENSMUSG00000058135	Gstm1	0.211603275	0.100245066	0.838500311	0.126110803	-0.724218291	0.354968714	0.059529423	-1.550564187	1	1.104791222	2.782061599	1.98E-08	0.286735447	0.560638323	0.621124292	0.088296193	-1.434915261	0.000273508	0.139192697	-0.509195949	1	0.048488239	-2.002498918	0.071461458
ENSMUSG00000026511	Srp9	1.277128152	0.081139271	0.838639624	1.12963081	-0.143332799	1	1.464423814	0.246487468	1	0.929715018	-0.42613432	1	1.214408951	-0.027526246	1	1.306783655	0.108757129	0.901593611	1.345529402	0.126526099	1	0.916427719	-0.452188467	0.822189473
ENSMUSG00000022336	Eif3e	3.937186093	0.078540716	0.841234158	2.457819056	-0.692314287	0.157769539	2.488329896	-0.637016658	1	3.103074799	-0.315127854	1	3.420585211	-0.172465575	1	5.189608738	0.627712808	0.026171597	2.280108937	-0.771282727	0.735248986	2.1092384	-0.895294379	0.33282623
ENSMUSG00000036372	Tmem258	1.217742717	-0.08284905	0.845390471	1.701154237	0.489196007	0.219328354	1.142964928	-0.146763799	1	1.128939664	-0.167424108	1	1.399943651	0.163895711	1	1.235042998	-0.039666431	1	1.2328496	-0.03542169	1	0.858241832	-0.580980577	0.663186138
ENSMUSG00000032717	Mdfi	0.652557196	-0.084551032	0.847586546	0.134160429	-2.43488804	1.13E-06	1.142964928	0.778627016	1	0.748601702	0.156847161	1	0.998514026	0.624298239	0.36013192	0.882961929	0.538542186	0.080319715	0.662822365	-0.025404626	1	0.213348252	-1.696956291	0.03363739
ENSMUSG00000071337	Tia1	0.991122435	0.072854707	0.86557926	1.161829313	0.30639982	0.493857596	0.595294233	-0.693719835	1	0.730490371	-0.410276706	1	1.146941787	0.277939113	0.89396863	0.948080371	-0.027661652	1	1.199708481	0.332582804	0.777347385	0.349115321	-1.503340276	0.058524135
ENSMUSG00000022427	Tomm22	0.944023642	-0.073824312	0.875069698	1.550894557	0.770918982	0.033259154	1.07152962	0.140398752	1	0.984049012	0.016112199	1	0.964780444	-0.01427902	1	0.857576774	-0.238723568	0.682109196	0.815271509	-0.264147997	1	0.73217241	-0.430046475	0.85577803
ENSMUSG00000055639	Dach1	0.222524734	-0.086511847	0.879771478	0.657386101	1.850201207	3.46E-08	0.107152962	-0.991981357	1	0.054333995	-1.996771363	0.173940743	0.091080671	-1.370947291	0.118130412	0.023177751	-3.627640822	1.10E-19	1.30576006	2.819194147	1.76E-10	0.038790591	-2.481938084	0.006448156
ENSMUSG00000044627	Swi5	1.440267451	0.066845058	0.881613687	1.9399598	0.532186452	0.173871804	1.714447392	0.29174418	1	1.291941648	-0.124285515	1	1.480904248	0.085658283	1	1.141228293	-0.381955046	0.345380224	1.869159071	0.432377376	0.649191203	0.795207121	-0.852246668	0.380045284
ENSMUSG00000038274	Fau	26.41218424	-0.068803731	0.883336208	19.65181961	-0.515936544	0.325683928	33.89605365	0.310794015	1	27.57752078	0.013954942	1	29.33809623	0.116093233	1	33.4587386	0.413362345	0.215702456	19.77861938	-0.484136097	0.876245563	17.92125316	-0.636246622	0.474627922
ENSMUSG00000022890	Atp5j	2.65937535	-0.069242629	0.884794357	3.890652435	0.575513784	0.157389292	2.67882405	-0.042344524	1	2.414844202	-0.193749651	1	3.32950454	0.307262053	0.907085745	2.226167764	-0.385188258	0.332476418	3.539471431	0.382524349	0.696920875	2.298342532	-0.269676621	1
ENSMUSG00000038462	Uqcrfs1	0.813648721	0.066819671	0.8868097	1.151096479	0.616025206	0.110054361	0.881035465	0.160406199	1	0.996123233	0.34926228	1	0.671298281	-0.254874721	1	0.625799267	-0.434861545	0.28662309	0.669450589	-0.246844063	1	0.775811825	-0.028941749	1
ENSMUSG00000037772	Mrpl23	0.979518385	0.065728343	0.887950927	0.676168561	-0.540848773	0.376273662	0.857223696	-0.154044039	1	0.633896603	-0.606692033	1	1.025500892	0.114702148	1	1.11694684	0.312383517	0.437202245	0.934579535	-0.02936097	1	0.75641653	-0.349446307	0.97584796
ENSMUSG00000023861	Mpc1	0.483957167	0.063043438	0.89242103	1.11084835	1.476612476	5.42E-06	0.309553001	-0.582187935	1	0.374300851	-0.333614132	1	0.428416491	-0.144312785	1	0.289170032	-0.875923036	0.007133383	0.470603879	0.006902574	1	0.237592371	-1.00973364	0.284670494
ENSMUSG00000028416	Bag1	0.738563688	0.064592276	0.893806772	0.676168561	-0.097206344	1	0.571482464	-0.326212913	1	1.056494338	0.586658676	0.73746514	0.701658505	-0.036922479	1	0.613658541	-0.29656481	0.55456647	0.980977101	0.470600803	0.617781219	0.746718882	0.059598381	1
ENSMUSG00000065947	mt-Nd4l	1.025934587	-0.065806204	0.899303482	2.197547824	1.247018985	0.000128594	0.916753119	-0.204952468	1	1.050457228	-0.006327953	1	1.153688503	0.140989166	1	0.777006498	-0.560524967	0.117250199	0.934579535	-0.180672165	1	0.416998856	-1.380187793	0.089373231
ENSMUSG00000001794	Capns1	0.54743815	-0.071002773	0.899751552	0.233439146	-1.353592067	0.006450337	0.583388349	0.061588462	1	0.434671956	-0.380621233	1	0.684791714	0.309344999	0.862510164	0.582754873	0.063730117	0.978664954	1.199708481	1.158809587	0.059815056	0.654591228	0.232089096	0.781161739
ENSMUSG00000019428	Fkbp8	0.748119965	-0.066071001	0.900509144	0.721783107	-0.100403831	1	1.107247274	0.538909641	1	0.784824366	0.032764717	1	0.856832982	0.171063952	1	0.764865771	-0.010363056	1	1.000861772	0.39865925	0.701121256	0.577010045	-0.431120708	0.856950983
ENSMUSG00000000031	H19	2.370639268	-0.070523927	0.901053522	0.077813049	-5.077114981	1.21E-16	0.071435308	-4.922078468	0.055817525	0.042259774	-5.734061268	4.68E-07	2.988795362	0.3177068	0.855399756	4.812142513	1.536300839	2.28E-09	0.245244275	-3.34123766	0.002905474	0.513975334	-2.307887568	0.005751512
ENSMUSG00000044786	Zfp36	0.694877851	0.06546295	0.902380454	0.126110803	-2.524736488	2.29E-06	0.35717654	-0.907291979	1	0.229410199	-1.576134264	0.341199093	0.360949327	-0.956171695	0.373033637	0.556266015	-0.363517494	0.476084707	2.127659793	1.788038284	0.000705055	1.949227211	1.695780792	0.000130246
ENSMUSG00000022403	St13	0.853239011	-0.065290503	0.902797114	0.931073376	0.096873605	0.891023266	0.964376658	0.141140913	1	0.857269692	-0.032825384	1	1.042367683	0.273393757	0.90152292	0.855369369	-0.047338998	1	1.206336705	0.482028739	0.602669549	0.543068278	-0.718041503	0.519081741
ENSMUSG00000035530	Eif1	6.440930647	0.057695737	0.904442833	7.531766473	0.289956044	0.566956639	6.381554182	0.007496883	1	6.085407388	-0.056637829	1	5.343399383	-0.257760902	1	5.665304477	-0.198124062	0.734975248	7.761649899	0.310196053	0.901193689	6.114366948	-0.048545435	1
ENSMUSG00000020219	Timm13	1.322179172	-0.063227633	0.904759384	1.848730709	0.504487587	0.200731198	1.619200315	0.254406528	1	1.467017852	0.114736446	1	1.356089995	-0.002891673	1	1.291331821	-0.095486144	0.957836386	1.497978546	0.145372455	0.988489854	0.717625938	-0.957082613	0.292939748
ENSMUSG00000042757	Tmem108	0.126961965	-0.088197107	0.905117579	0.07512984	-0.836879117	0.283279755	0.011905885	-2.519898962	1	0.024148442	-2.193734597	0.30279961	0.114694179	-0.183948776	1	0.054081418	-1.518444882	0.000315381	1.166567363	3.735445589	3.66E-16	0.014546472	-2.850112544	0.015948984
ENSMUSG00000024598	Fbn2	0.636857598	-0.0651629	0.908810316	0.386382035	-0.820259495	0.138917552	1.297741429	1.017168626	0.921158057	1.008197454	0.660527861	0.634807986	1.744026188	1.641337573	1.17E-05	0.552954908	-0.314413011	0.544201518	0.092795131	-2.780985742	0.00927152	0.009697648	-5.581646525	6.24E-09
ENSMUSG00000031807	Pgls	1.167913558	-0.06192401	0.909476266	1.084016265	-0.160729837	1	1.476329699	0.303210355	1	1.956023803	0.746506449	0.464641759	1.19754216	-0.002046186	1	1.229524486	0.048979249	1	1.020746443	-0.240991093	1	0.897032423	-0.43877309	0.842806246
ENSMUSG00000029819	Npy	0.724911864	-0.092811509	0.911950616	0.364916366	-1.122322967	0.221572159	0	-6.035221782	0.677909149	9.019443093	4.636513136	4.14E-22	0.107947462	-2.869812493	0.009623684	0.017659239	-5.733412543	3.05E-23	0.026512895	-4.575959933	0.024481231	0.02424412	-4.783858631	0.000798482
ENSMUSG00000018474	Chd3	0.430715053	-0.068763728	0.911950616	0.15025968	-1.644600348	0.001178338	0.285741232	-0.604585603	1	0.199224647	-1.157600168	0.663515294	0.559977461	0.374001683	0.77337404	0.525362348	0.336420664	0.39499658	1.087028679	1.385738542	0.016634945	0.324871202	-0.457750828	0.838711609
ENSMUSG00000078348	Sf3b5	0.720133725	-0.060724182	0.91556026	0.756664818	0.039734418	1	0.809600157	0.139318093	1	0.688230597	-0.103020259	1	0.863579698	0.247673635	0.949604338	0.730650996	-0.020607297	1	1.053887561	0.538816947	0.539014819	0.475184743	-0.659504377	0.584479528
ENSMUSG00000029723	Tsc22d4	0.641635736	-0.060327752	0.920559109	0.284420109	-1.291123076	0.009795261	0.583388349	-0.165822034	1	0.440709067	-0.590217862	1	1.092968056	0.818133536	0.127845083	0.641251101	-0.048925249	1	1.544376111	1.31344356	0.02375737	0.455789447	-0.548177378	0.727282654
ENSMUSG00000002985	Apoe	1.339243952	-0.091810192	0.925772641	0.110011552	-3.774056769	3.58E-05	0.261929463	-2.389939299	1	0.187150426	-2.915720375	0.374805163	2.155575887	0.700357271	0.559419993	0.318969997	-2.449376204	1.52E-06	0.483860327	-1.554184827	0.790518621	9.789775469	3.455536188	7.38E-11
ENSMUSG00000041881	Ndufa7	2.428659521	-0.055170879	0.926144984	3.20375104	0.412335358	0.359502644	2.34545928	-0.094879619	1	1.968098024	-0.354736449	1	3.022528944	0.307320153	0.840437393	2.353093541	-0.104465546	0.93916727	3.015841763	0.286487944	0.815963107	1.478891292	-0.785393309	0.432081103
ENSMUSG00000042079	Hnrnpf	0.888733754	-0.056727292	0.926475783	1.105481933	0.315874793	0.476079869	1.226306121	0.438933619	1	0.808972808	-0.175510839	1	0.900686638	-0.015799555	1	0.77369539	-0.303550981	0.544201518	1.080400456	0.258441341	0.862663589	1.149171266	0.358467891	0.586361094
ENSMUSG00000077450	Rab11b	0.7453896	0.052809847	0.928003706	0.670802144	-0.132184006	1	0.71435308	-0.024119225	1	0.676156376	-0.11033258	1	0.725272012	-0.007198058	1	0.733962103	0.012404505	1	1.087028679	0.60556999	0.468843088	0.494580039	-0.581094603	0.67250809
ENSMUSG00000029422	Rsrc2	1.04436455	-0.054833	0.930896292	1.172562148	0.149502209	0.78825024	1.154870813	0.112540656	1	1.412683858	0.422517274	0.960848823	1.393196935	0.420667145	0.672521639	0.964635907	-0.193181075	0.781369716	1.352157625	0.35373983	0.746797243	0.523672982	-1.066028506	0.224549259
ENSMUSG00000074781	Ube2n	0.756311059	-0.055428389	0.930896292	0.917657333	0.276465742	0.547790709	1.131059044	0.560799943	1	1.104791222	0.541897486	0.804864023	0.833219475	0.116842617	1	0.684295495	-0.231536907	0.701476223	0.828527957	0.104298544	1	0.499428862	-0.655712221	0.587029896
ENSMUSG00000044147	Arf6	0.557677018	-0.059157523	0.930896292	0.512492838	-0.171331257	0.986097276	0.488141271	-0.215573584	1	0.706341929	0.324599769	1	0.684791714	0.287731186	0.897210809	0.486732763	-0.300047166	0.551065195	1.007489995	0.865243645	0.229001053	0.596405341	0.069121155	1
ENSMUSG00000070394	Tmem256	1.389755701	-0.054085979	0.932071544	1.964108678	0.528795867	0.177161153	1.131059044	-0.338493319	1	1.328164311	-0.104471327	1	1.146941787	-0.334529893	1	1.322235489	-0.137549804	0.871124237	1.869159071	0.410437078	0.674873071	1.362519518	-0.066422609	1
ENSMUSG00000029328	Hnrnpdl	1.204090892	0.048633606	0.936561055	1.376485999	0.248569676	0.591543234	1.202494352	0.024872509	1	1.141013885	-0.051967543	1	1.430303875	0.303229442	0.853602925	1.068383934	-0.188060973	0.760830684	1.206336705	0.031448974	1	0.790358297	-0.604790532	0.63720131
ENSMUSG00000066551	Hmgb1	4.029335906	0.046386889	0.940197701	2.935430182	-0.473119537	0.387356307	3.95275371	-0.012397023	1	3.580006529	-0.1552599	1	2.951688422	-0.456136477	0.90152292	4.914786837	0.434443478	0.192282787	3.168290907	-0.337626212	1	3.331142025	-0.264904868	1
ENSMUSG00000028745	Capzb	0.670304567	-0.052546671	0.940964408	0.689584604	0.011701726	1	0.821506042	0.27194296	1	0.72445326	0.087321495	1	0.61732455	-0.160357244	1	0.578340064	-0.316271476	0.525300915	0.914694864	0.438375705	0.655240514	1.095834203	0.72930125	0.183437543
ENSMUSG00000028478	Clta	1.571324963	0.044955827	0.947579061	1.709203863	0.164566035	0.751211341	1.773976816	0.199642647	1	1.430795189	-0.115779992	1	1.663065591	0.116903815	1	1.199724521	-0.464773789	0.209275091	1.630543019	0.080204656	1	2.298342532	0.614636127	0.266520694
ENSMUSG00000007656	Arpp19	0.718768543	-0.049314967	0.949893056	0.496393587	-0.612241166	0.289895841	0.964376658	0.405471458	1	0.911603686	0.330492705	1	0.850086265	0.233347671	0.967932385	0.692021412	-0.110865303	0.954457427	1.027374666	0.51027754	0.577846429	0.833997712	0.197802641	0.818265657
ENSMUSG00000040385	Ppp1ca	0.873034156	0.043760384	0.954176155	0.542008132	-0.717689761	0.194952095	1.083435505	0.345124884	1	0.965937681	0.180845617	1	0.799485893	-0.108412001	1	0.841021237	-0.036772969	1	1.014118219	0.253340469	0.867593521	1.17826421	0.490151036	0.412060274
ENSMUSG00000026628	Atf3	0.636857598	-0.053215046	0.962671563	0.0939123	-2.891295842	1.89E-06	0.690541311	0.09397232	1	0.519191503	-0.332984271	1	0.215894925	-1.658434741	0.054110746	0.587169683	-0.194709075	0.858271216	3.559356102	2.75198448	8.19E-09	0.630347108	-0.045949909	1
ENSMUSG00000051234	Rnf7	1.382929789	0.038873491	0.966101889	1.317455411	-0.052824162	1	1.476329699	0.114987074	1	1.219496322	-0.166811872	1	1.659692233	0.312862492	0.840437393	1.252702237	-0.157082682	0.835138821	1.398555191	0.03852565	1	1.367368342	0.005518326	1
ENSMUSG00000050299	Gm9843	3.320806231	-0.042077512	0.966734001	2.481967933	-0.490189445	0.364266875	4.048000787	0.254679762	1	3.543783866	0.065977468	1	3.676960434	0.129846011	1	4.092528541	0.379766727	0.279230022	2.406045187	-0.51314848	0.985520377	2.162575463	-0.678225448	0.541098124
ENSMUSG00000093674	Rpl41	78.79355101	-0.040875926	0.968955843	81.77078135	0.02907345	1	78.2811917	-0.051056858	1	80.76446432	0.00361218	1	76.73040553	-0.072467483	1	90.5852717	0.239297771	0.580061452	77.7026659	-0.05540583	1	47.76576431	-0.787435892	0.325319705
ENSMUSG00000008036	Ap2s1	0.801362079	0.03894412	0.969628849	0.563473801	-0.528214545	0.394124515	0.690541311	-0.188330592	1	0.730490371	-0.112418719	1	0.917553429	0.239812612	0.959951952	0.764865771	-0.058043145	1	0.914694864	0.224735404	0.904002941	1.018253021	0.393866381	0.534940417
ENSMUSG00000019362	D8Ertd738e	1.600676385	-0.041426959	0.9698858	2.111685149	0.422543318	0.295282271	1.654917969	0.017191234	1	1.593797173	-0.035606209	1	1.959921112	0.291250371	0.867396624	1.417153896	-0.261400556	0.590643792	1.955325978	0.271923382	0.838191395	1.183113033	-0.48532619	0.77842863
ENSMUSG00000042541	Shfm1	3.062104163	-0.040826977	0.970408771	4.751962388	0.69583707	0.070245284	2.655012281	-0.245594452	1	2.523512191	-0.321446436	1	3.423958569	0.146301256	1	2.397241637	-0.483983511	0.175256681	3.075495776	-0.025063788	1	3.922698541	0.350592021	0.579065156
ENSMUSG00000029642	Polr1d	1.599311202	-0.041051285	0.971067143	2.414887718	0.64958217	0.080314225	1.678729738	0.039646291	1	1.684353831	0.049175824	1	1.747399546	0.110701833	1	1.414946491	-0.262407783	0.588786188	1.391926967	-0.236480886	1	1.260694216	-0.388475137	0.913083021
ENSMUSG00000071072	Ptges3	0.801362079	0.036404908	0.976757324	1.301356159	0.830690939	0.020892748	0.666729541	-0.240640238	1	0.766713034	-0.041584779	1	0.74888552	-0.081102361	1	0.646769613	-0.37051084	0.406302387	0.821899733	0.062651994	1	0.50912651	-0.6565823	0.586851263
ENSMUSG00000003873	Bax	0.788392846	-0.040246164	0.97704669	1.12963081	0.562768717	0.153246697	1.166776698	0.554294574	1	1.056494338	0.419419831	0.964456498	0.775872385	-0.050197388	1	0.684295495	-0.296179434	0.554414405	0.768873944	-0.060248308	1	0.528521806	-0.624302603	0.622276734
ENSMUSG00000009079	Ewsr1	0.724911864	0.035830643	0.979527097	1.024985676	0.593947885	0.128749789	0.547670695	-0.377345122	1	0.808972808	0.190556685	1	0.738765445	0.054499991	1	0.575028956	-0.402003529	0.350340288	0.967720654	0.460457626	0.635576901	0.460638271	-0.655314511	0.593510336
ENSMUSG00000060802	B2m	0.67166975	0.039572093	0.982680482	0.064397006	-3.445438286	2.56E-08	0.214305924	-1.586683047	1	0.193187536	-1.786541321	0.329615567	0.455403357	-0.570698872	0.891944263	0.353184772	-1.107625717	0.002231527	0.642937694	-0.036235423	1	3.879059126	3.045686956	6.09E-15
ENSMUSG00000021546	Hnrnpk	1.731051306	-0.037083253	0.98337716	2.503433601	0.579270227	0.158417492	1.916847432	0.119972837	1	1.690390941	-0.062511546	1	1.936307605	0.150282779	1	1.510968601	-0.284184189	0.544201518	2.081262227	0.250315465	0.861663124	1.183113033	-0.600179809	0.639434994
ENSMUSG00000061904	Slc25a3	2.099650558	-0.0349316	0.988919359	2.439036596	0.21720796	0.717479072	2.333553395	0.125206235	1	2.251842218	0.079374015	1	2.013894843	-0.090236113	1	2.172086345	0.036834959	1	1.862530847	-0.20577814	1	1.789216022	-0.268353739	1
ENSMUSG00000012422	Tmem167	1.015013128	0.031371568	0.990039305	1.151096479	0.224350502	0.644235213	1.059623735	0.08175623	1	0.923677907	-0.121972712	1	1.258262607	0.360658065	0.762766389	0.948080371	-0.105033653	0.966086824	1.193080258	0.262276506	0.857601822	0.407301208	-1.338952181	0.100894366
ENSMUSG00000054312	Mrps21	0.932419591	-0.032595027	0.998641394	1.518696054	0.78603868	0.029594628	0.89294135	-0.081894968	1	0.71841615	-0.408778444	1	0.951287011	0.010335831	1	0.786939819	-0.341622711	0.463181567	1.120169798	0.255578632	0.865694773	0.761265353	-0.326760261	0.993702602
ENSMUSG00000026087	Mrpl30	1.17473947	-0.007805323	1	1.553577765	0.45051056	0.263245626	1.154870813	-0.032156481	1	1.291941648	0.137276602	1	1.082847981	-0.132787554	1	1.130191269	-0.079948854	0.992284833	1.146682692	-0.042356728	1	0.81945124	-0.548765828	0.702193819
ENSMUSG00000066842	Hmcn1	0.523547457	-0.032968515	1	0.088545883	-2.675666546	3.34E-07	0.369082425	-0.506338283	1	0.700304818	0.425053628	0.971560352	0.435163207	-0.303688021	1	0.609243731	0.271387552	0.536113638	1.557632559	1.67485561	0.001404519	0.353964145	-0.600963477	0.672725333
ENSMUSG00000027422	Rrbp1	0.896242257	0.012270422	1	0.724466315	-0.328710845	0.712690433	1.09534139	0.302987613	1	1.261756095	0.52769699	0.822370316	1.079474623	0.30239126	0.864625434	0.724028782	-0.386958595	0.381019381	1.319016507	0.592599725	0.481310273	0.935823014	0.074366207	0.993077357
ENSMUSG00000047459	Dynlrb1	1.221838264	-0.004411756	1	1.741402366	0.578138827	0.133008298	1.297741429	0.082565596	1	1.394572526	0.195379557	1	1.27175604	0.059186072	1	1.022028433	-0.336778375	0.436250541	1.464837428	0.268434807	0.845215173	0.780660649	-0.677843058	0.5522229
ENSMUSG00000027602	Map1lc3a	1.404090117	0.003960237	1	2.052654561	0.626752732	0.097002061	1.869223893	0.418814397	1	1.068568559	-0.408189133	1	1.383076861	-0.022247904	1	1.206346736	-0.28166062	0.547351167	2.160800911	0.653468617	0.40276016	0.615800636	-1.229897866	0.141571015
ENSMUSG00000027620	Rbm39	4.108516486	0.017632978	1	3.694778209	-0.160302604	0.924623611	3.286024169	-0.329746818	1	3.260039672	-0.34246474	1	5.501947218	0.473606111	0.643148465	4.20179508	0.056763332	1	4.474050967	0.132605611	0.99585359	2.657155501	-0.651916586	0.5749237
ENSMUSG00000025151	Maged1	0.735150732	-0.00344535	1	0.260271232	-1.59178103	0.0011217	0.809600157	0.144269196	1	0.47693173	-0.641042657	1	1.042367683	0.555321346	0.457331602	0.821154594	0.213691273	0.648981019	1.789620387	1.368972184	0.014714142	0.19880178	-1.922965282	0.013407143
ENSMUSG00000027805	Pfn2	0.768597701	-0.031359263	1	0.453462249	-0.842624981	0.114806071	0.904847235	0.223716897	1	0.458820398	-0.781073109	1	1.106461488	0.560871947	0.455656241	1.006576599	0.516755765	0.107924475	0.894810193	0.210744599	0.921779917	0.08727883	-3.161316598	5.12E-05
ENSMUSG00000027828	Ssr3	0.602045446	-0.012233634	1	0.737882358	0.32358691	0.475590059	0.452423617	-0.408082987	1	0.519191503	-0.223061329	1	0.681418356	0.189353155	1	0.52646605	-0.260601058	0.6457623	1.067144008	0.865782498	0.226096752	0.416998856	-0.554496143	0.709635166
ENSMUSG00000040128	Pnrc1	1.531734673	-0.022334331	1	0.931073376	-0.794965475	0.131742897	1.488235584	-0.061609507	1	1.388535416	-0.164193025	1	1.79462656	0.233854508	0.959951952	1.822212681	0.32447042	0.407777836	1.842646176	0.261062774	0.852262874	1.120078323	-0.489129139	0.780605848
ENSMUSG00000063882	Uqcrh	5.92352651	-0.027730928	1	7.625678773	0.390415848	0.385488716	5.774354064	-0.068290117	1	6.012962062	-0.001521057	1	6.092284903	0.022477152	1	6.187355718	0.061138568	0.997750421	5.063962872	-0.259590836	1	3.268107314	-0.917765737	0.311245287
ENSMUSG00000028639	Ybx1	4.806807293	-0.01367005	1	7.754472784	0.781690245	0.034933351	4.750447983	-0.03878477	1	4.056938259	-0.269926523	1	4.220071104	-0.215329597	1	4.187446948	-0.27022871	0.562357611	4.255319586	-0.198240657	1	4.548196825	-0.098032123	1
ENSMUSG00000028964	Park7	1.12354513	-0.006799903	1	1.349653914	0.292384591	0.511347822	1.392988506	0.309379814	1	1.219496322	0.118325281	1	1.221155667	0.126043629	1	1.036376564	-0.158283073	0.834367277	1.325644731	0.243326681	0.879169918	0.678835347	-0.761602638	0.467983247
ENSMUSG00000049551	Fzd9	0.219111778	-0.034300538	1	0.367599575	0.84146914	0.047575633	0.130964731	-0.67070181	1	1.67227961	3.440750107	4.33E-17	0.03710694	-2.566572803	0.001180513	0.049666609	-2.463598668	3.99E-11	0.026512895	-2.811055506	0.038486412	0.02424412	-3.017693061	0.002007952
ENSMUSG00000038690	Atp5j2	2.407499194	-0.013596389	1	3.724293503	0.710044584	0.06381597	2.178776894	-0.164427897	1	2.378621539	-0.031430421	1	2.722300064	0.18240853	1	1.882916314	-0.465302315	0.199845273	2.923046632	0.27884731	0.825423651	1.857099557	-0.405491533	0.887027551
ENSMUSG00000002416	Ndufb2	0.755628468	-0.029572459	1	1.169878939	0.701666501	0.06063909	0.761976619	-0.000737051	1	0.827084139	0.119775917	1	0.880446489	0.222624461	0.979744614	0.603725219	-0.437902735	0.280803084	0.894810193	0.237651292	0.890177687	0.499428862	-0.638108403	0.605689979
ENSMUSG00000001158	Snrnp27	0.595902125	-0.027013792	1	1.027668885	0.890102389	0.012728347	0.595294233	-0.007030304	1	0.519191503	-0.21692944	1	0.516123804	-0.23768076	1	0.520947538	-0.272433851	0.613816227	0.656194142	0.132910459	1	0.39760356	-0.618996821	0.636043031
ENSMUSG00000063229	Ldha	1.065524877	0.024930848	1	0.617137972	-0.837140466	0.115267053	1.821600354	0.805812511	1	0.808972808	-0.396349887	1	0.86020634	-0.316448506	1	1.172131961	0.206386412	0.688741921	1.252734271	0.25824413	0.863645768	1.270391864	0.284930888	0.686056806
ENSMUSG00000031839	Hsbp1	1.407503073	0.020264041	1	1.719936697	0.338528242	0.424721751	1.643012084	0.234848288	1	1.159125217	-0.280610423	1	1.58885171	0.203089042	0.989181628	1.237250403	-0.227144188	0.67373882	1.889043741	0.454478285	0.622931353	0.872788303	-0.708185918	0.518041736
ENSMUSG00000021807	2700060E02Rik	2.535826341	0.00815616	1	2.522216061	-0.005152954	1	2.738353474	0.108119276	1	3.296262335	0.398618469	0.967805401	2.415324469	-0.073464407	1	2.716211634	0.139583577	0.834383845	1.915556636	-0.41898434	1	1.546774827	-0.743567986	0.476265861
ENSMUSG00000042682	Selk	1.368595374	-0.003390817	1	1.438199797	0.076668562	0.924088085	1.952565086	0.517016161	1	1.370424084	-0.002284198	1	1.126701638	-0.305520952	1	1.356450263	-0.019984065	1	1.816133281	0.422417076	0.662642828	1.110380675	-0.320514198	1
ENSMUSG00000032171	Pin1	0.577472163	-0.019092163	1	1.024985676	0.946360049	0.007242612	0.559576579	-0.045328879	1	0.790861476	0.46887224	0.922382331	0.549857386	-0.085698687	1	0.453621691	-0.459886766	0.250771622	0.550142563	-0.077515162	1	0.290929434	-1.026720616	0.264740702
ENSMUSG00000066456	Hmgn3	1.077811519	-0.022724261	1	1.255741614	0.231581142	0.629151377	0.440517733	-1.303125972	1	0.730490371	-0.593951631	1	0.947913653	-0.214948459	1	1.175443068	0.150088128	0.817812678	2.518724989	1.289508862	0.023725798	0.179406485	-2.639350791	0.000457012
ENSMUSG00000006941	Eif1b	0.962453604	-0.017061811	1	1.14841327	0.274751425	0.544641318	1.297741429	0.428623358	1	0.748601702	-0.385413531	1	0.877073131	-0.155690516	1	1.007680301	0.074970406	0.974519883	1.146682692	0.252638314	0.870947938	0.572161221	-0.790349616	0.437776691
ENSMUSG00000018567	Gabarap	3.092138176	-0.002191566	1	3.904068478	0.376213815	0.413849843	2.738353474	-0.190929222	1	2.523512191	-0.311921042	1	2.830247527	-0.142570535	1	2.983307618	-0.070632782	1	4.381255836	0.520604291	0.537246022	2.181970758	-0.532924886	0.721950099
ENSMUSG00000016559	H3f3b	16.7869656	0.025232445	1	12.38569079	-0.46775729	0.387698004	21.37106298	0.357429845	1	14.58565898	-0.20360819	1	17.95638568	0.118574476	1	18.40534141	0.199462405	0.684126231	24.67687667	0.592840255	0.546804191	6.962911131	-1.309306156	0.060638817
ENSMUSG00000021477	Ctsl	0.365186297	-0.01418504	1	0.134160429	-1.530159568	0.00416189	1.142964928	1.707976937	0.106237475	0.549377056	0.621053692	0.744296056	0.364322685	-0.005649631	1	0.327799616	-0.212815333	0.775204914	0.808643286	1.216259977	0.059489007	0.19880178	-0.898209183	0.41188437
ENSMUSG00000021134	Srsf5	1.418424532	-0.016371952	1	1.368436374	-0.069270196	1	1.416800276	-0.016565224	1	1.147050996	-0.330551287	1	1.558491487	0.136191178	1	1.508761196	0.106132854	0.906929187	1.961954202	0.477158479	0.594342303	0.901881247	-0.693669798	0.532435786
ENSMUSG00000010608	Rbm25	1.027299769	-0.015700823	1	1.215493485	0.261703949	0.567225223	1.000094312	-0.049237883	1	1.225533432	0.256325272	1	1.126701638	0.134786585	1	0.998850682	-0.066036806	1	1.146682692	0.154790991	0.981698701	0.552765925	-0.937580007	0.312153106
ENSMUSG00000021242	Npc2	1.964497499	-0.013437534	1	0.437362998	-2.292529132	1.23E-06	1.7858827	-0.156031507	1	1.593797173	-0.325875149	1	3.751174314	1.041423981	0.024693931	1.992182852	0.015760629	1	3.367137616	0.807450475	0.250285069	1.571018946	-0.350337319	0.975460935
ENSMUSG00000022400	Rbx1	1.334465813	0.01369685	1	1.041084927	-0.384923157	0.60263292	1.690635623	0.35203446	1	1.527388958	0.21055361	1	1.359463353	0.036965774	1	1.392872443	0.093623395	0.93319754	1.862530847	0.51027754	0.561954236	0.751567706	-0.854661812	0.378505861
ENSMUSG00000001289	Pfdn5	4.789059921	-0.008062738	1	4.142874041	-0.238810005	0.779925002	5.012377445	0.049215879	1	4.419164889	-0.132527029	1	4.908236176	0.030015023	1	5.539482402	0.279291729	0.503528344	4.82534682	-0.000741289	1	2.943236112	-0.74440403	0.4704897
ENSMUSG00000022961	Son	2.198626284	0.019868219	1	2.31829221	0.096878283	0.883469597	2.52404755	0.206399508	1	2.330324655	0.095888142	1	2.654832901	0.30922262	0.840437393	2.001012472	-0.163142057	0.816758996	2.763969264	0.353003764	0.738193234	1.221903625	-0.874067205	0.352821161
ENSMUSG00000040681	Hmgn1	3.855275148	-0.013916951	1	3.077640237	-0.368962688	0.544949875	3.845600748	-0.024417072	1	4.050901148	0.060059308	1	4.823902221	0.343141171	0.850042373	4.125639613	0.119646889	0.87084063	5.256181358	0.453887108	0.614269253	1.891041324	-1.082454818	0.204787917
ENSMUSG00000023904	Hcfc1r1	0.95426251	0.014713428	1	0.635920432	-0.627682334	0.273705728	1.547765007	0.722110661	1	0.639933713	-0.584995872	1	0.833219475	-0.201385826	1	1.210761545	0.490180568	0.130070859	0.894810193	-0.086447902	1	0.528521806	-0.875246956	0.364600139
ENSMUSG00000055839	Tceb2	4.059369919	-0.00622816	1	4.199221421	0.047915293	1	4.357553789	0.088254982	1	3.580006529	-0.199049817	1	4.429219312	0.130105103	1	3.774662247	-0.143403138	0.86414619	7.496520953	0.926839948	0.207764713	2.453504897	-0.767743683	0.449083688
ENSMUSG00000039615	Stub1	0.779519161	-0.031070731	1	0.928390167	0.262710196	0.573515557	0.916753119	0.222125706	1	0.875381023	0.15717616	1	0.893939922	0.196258739	1	0.735065806	-0.135625889	0.907176177	1.093656903	0.492999549	0.591429617	0.358812969	-1.172225356	0.174847849
ENSMUSG00000049760	2410015M20Rik	1.378834242	0.013150862	1	1.075966639	-0.384991674	0.602196045	1.416800276	0.043332654	1	1.780947599	0.394065344	0.983047644	1.639452083	0.28107132	0.880990876	1.430398325	0.081237741	0.958111875	1.604030124	0.233294527	0.886196702	0.688532995	-1.03309996	0.238992
ENSMUSG00000037236	Matr3	0.72286409	-0.015130361	1	1.09206589	0.670329308	0.077572603	0.571482464	-0.342917403	1	0.549377056	-0.414851692	1	0.711778579	-0.032394565	1	0.645665911	-0.224038932	0.718858987	1.153310916	0.700314588	0.366536473	0.378208265	-0.973366828	0.295916618
ENSMUSG00000014294	Ndufa2	3.157666932	0.005389344	1	4.153606876	0.449489416	0.30031737	2.976471167	-0.09481674	1	2.764996611	-0.201852282	1	3.434078644	0.132812083	1	2.869626269	-0.177194877	0.780052384	3.771459259	0.265228646	0.840119476	2.036506041	-0.662921877	0.5589518
ENSMUSG00000024953	Prdx5	0.997265756	-0.026954256	1	0.984737547	-0.038236626	1	0.833411927	-0.277642187	1	0.645970824	-0.662424747	1	0.93442022	-0.119103224	1	1.077213553	0.127791098	0.87084063	1.92218486	0.983459303	0.135010945	0.630347108	-0.706004556	0.52803151
ENSMUSG00000071644	Eef1g	11.10848933	0.02345357	1	7.298327326	-0.649025304	0.18956013	11.69157874	0.074869903	1	12.60548673	0.19898851	1	11.00052108	-0.003947687	1	14.54569408	0.564629771	0.052687825	5.103732214	-1.14815109	0.413527968	4.08270973	-1.488165532	0.051154282
ENSMUSG00000025204	Ndufb8	0.860747514	-0.02425407	1	0.974004713	0.183642107	0.719876823	0.89294135	0.041265967	1	0.941789239	0.121404151	1	0.870326415	0.002146254	1	0.792458331	-0.17514943	0.826427142	1.37867052	0.699257282	0.363055378	0.640044756	-0.460803871	0.817960302
