# Supplementary material for: β-Catenin transcriptional activity is required for establishment of inner pillar cell identity during cochlear development
Source: PLoS Genet. 2023 Aug 28;19(8):e1010925. doi: 10.1371/journal.pgen.1010925 (PMC10491406; doi:10.1371/journal.pgen.1010925)
Supplement: S2 Table — (CSV) [file pgen.1010925.s007.csv]

FeatureID	FeatureName	Deiter's 1/2 + OPCs Average	Deiter's 1/2 + OPCs Log2 Fold Change	Deiter's 1/2 + OPCs P-Value	Deiter's 3 Average	Deiter's 3 Log2 Fold Change	Deiter's 3 P-Value	IPCs Average	IPCs Log2 Fold Change	IPCs P-Value
ENSMUSG00000029819	Npy	0.032086947	-8.20850644	5.57E-10	0.0637437	-7.635931644	2.18E-09	32.12581605	8.96325868	7.37E-26
ENSMUSG00000024979	Tectb	3.337042451	-3.155092377	8.18E-08	24.7325556	0.246021309	1	32.89071643	1.214183613	0.028267523
ENSMUSG00000032060	Cryab	3.689998865	-2.884391927	8.68E-05	9.274708349	-1.433842081	0.379488254	39.84435627	2.604814473	3.25E-08
ENSMUSG00000020140	Lgr5	0.09626084	-3.639040276	0.000139333	1.5298488	0.662682551	1	1.576158363	0.933591346	0.554611748
ENSMUSG00000000120	Ngfr	0.032086947	-5.054077775	0.000235372	0.15935925	-3.445067305	0.021228362	3.476819919	4.956556425	9.46E-11
ENSMUSG00000035551	Igfbpl1	0	-5.536859881	0.000243639	1.3386177	0.578073272	1	1.529800764	1.165331043	0.604336292
ENSMUSG00000000402	Egfl6	1.251390919	3.745897617	0.000294114	0.1274874	-1.85249162	1	0.046357599	-3.34896251	0.014734906
ENSMUSG00000026385	Dbi	11.67964858	1.897587047	0.001521895	4.1433405	-0.606660286	1	2.294701147	-1.781921918	0.005949197
ENSMUSG00000066392	Nrxn3	0.09626084	-3.482921074	0.003243917	0.2549748	-2.25603348	0.130718333	2.225164748	3.540456949	3.62E-08
ENSMUSG00000028341	Nr4a3	1.604347332	2.99685919	0.003963822	0.2549748	-1.445067305	1	0.139072797	-2.54978152	0.073359967
ENSMUSG00000049382	Krt8	8.631388648	1.968290038	0.003963822	3.824622	-0.144009825	1	0.950330778	-2.689506283	3.38E-05
ENSMUSG00000021994	Wnt5a	0.032086947	-4.353638057	0.004128447	0.0637437	-3.7669954	0.022579326	2.15562835	5.080095459	2.85E-09
ENSMUSG00000023043	Krt18	6.962867423	1.668591891	0.004430581	3.72900645	0.072634761	1	0.996688377	-2.403079059	7.77E-06
ENSMUSG00000029838	Ptn	15.85095164	1.545984538	0.006150892	10.1352483	0.370403395	1	1.831125157	-2.81967684	8.41E-09
ENSMUSG00000000078	Klf6	1.764782066	2.338239648	0.008108151	0.47807775	-0.826496411	1	0.231787995	-2.164808893	0.046032982
ENSMUSG00000027004	Frzb	1.668521226	2.204357396	0.016437247	0.7649244	0.080394184	1	0.046357599	-4.156317432	2.37E-05
ENSMUSG00000090223	Pcp4	2.470694892	-1.738301907	0.023056157	8.286681	0.504336718	1	8.112579811	0.579954392	0.890698415
ENSMUSG00000050447	Lypd6	0.032086947	-3.626656551	0.025225624	0.03187185	-3.640083287	0.031105865	1.29801277	4.773434121	3.62E-08
ENSMUSG00000064179	Tnnt1	1.155130079	2.740338091	0.025225624	0.2549748	-0.969729295	1	0.092715198	-2.644418394	0.080727535
ENSMUSG00000028832	Stmn1	0.77008672	-2.001336313	0.028952161	2.1672858	-0.251006663	1	3.84768071	1.370052089	0.028488342
ENSMUSG00000033307	Mif	12.89895255	1.252965275	0.028952161	5.57757375	-0.608072892	1	5.122514681	-0.855003209	0.387947215
ENSMUSG00000038086	Hspb2	0.09626084	-3.143714987	0.028952161	0.1912311	-2.296675465	0.26987864	1.761588759	3.470365053	1.78E-06
ENSMUSG00000036309	Skp1a	5.326433144	-1.512965585	0.028952161	11.4101223	-0.150687787	1	17.61588759	1.061085639	0.037169623
ENSMUSG00000055022	Cntn1	1.058869239	2.070859772	0.028952161	0.28684665	-0.886438952	1	0.208609195	-1.578830052	0.285894758
ENSMUSG00000023034	Nr4a1	3.529564131	1.566308692	0.028952161	1.30674585	-0.684405618	1	1.066224775	-1.167832054	0.301630032
ENSMUSG00000052684	Jun	8.535127808	1.343653144	0.032310091	4.87639305	-0.007168848	1	2.15562835	-1.634150058	0.003012069
ENSMUSG00000057329	Bcl2	1.732695119	1.88340114	0.034900353	0.60556515	-0.589457214	1	0.347681992	-1.683946758	0.128240227
ENSMUSG00000039257	Vstm2b	0.28878252	-2.266926424	0.034900353	1.4023614	0.424348585	1	1.576158363	0.879143562	0.72193684
ENSMUSG00000061080	Lsamp	2.278173212	1.646361943	0.039198917	1.43423325	0.419531569	1	0.185430396	-3.174933111	5.39E-06
ENSMUSG00000039628	Hs3st6	0.064173893	-3.066356105	0.046055847	0.15935925	-2.004494713	0.548974964	1.228476371	3.28039411	1.33E-05
ENSMUSG00000024190	Dusp1	2.599042679	1.611596525	0.04699415	1.1473866	-0.327536429	1	0.602648786	-1.60224894	0.05751678
ENSMUSG00000052837	Junb	2.566955732	1.593894523	0.050700618	1.17925845	-0.262095233	1	0.579469986	-1.656696724	0.04511584
ENSMUSG00000014592	Camta1	0.737999773	-1.820337676	0.053628023	1.6573362	-0.463572774	1	3.384104721	1.477251439	0.009478051
ENSMUSG00000030905	Crym	0.28878252	-2.565688534	0.053628023	0.35059035	-2.295171874	0.170930027	2.943707531	3.133189185	2.13E-06
ENSMUSG00000038679	Trps1	0.064173893	-3.137909366	0.053628023	0.0637437	-3.151336102	0.083890154	1.367549168	4.110469108	3.81E-07
ENSMUSG00000000594	Gm2a	2.406520999	1.54851462	0.055092861	0.7649244	-0.945601024	1	0.834436781	-0.908896217	0.799432302
ENSMUSG00000038526	Car14	1.251390919	1.798365037	0.057709708	0.5736933	-0.119137279	1	0.185430396	-2.162549386	0.021122654
ENSMUSG00000031983	2310022B05Rik	4.877215891	1.298887728	0.066382214	3.66526275	0.560178865	1	0.695363984	-2.586386272	8.89E-07
ENSMUSG00000058135	Gstm1	3.882520544	2.231324444	0.070182446	1.11551475	-0.811849636	1	0.579469986	-2.068674423	0.222732369
ENSMUSG00000022816	Fstl1	2.181912372	-1.515019483	0.070182446	4.43018715	-0.267529119	1	7.486752225	1.164916892	0.034588496
ENSMUSG00000026628	Atf3	1.796869012	2.110018148	0.106183452	0.86053995	0.118362034	1	0.069536398	-3.866810815	0.00085085
ENSMUSG00000098132	Rassf10	1.989390692	1.536179025	0.114360759	0.98802735	-0.139654297	1	0.44039719	-1.707154149	0.054113418
ENSMUSG00000090394	4930523C07Rik	3.722085811	1.333504839	0.114631362	2.6134917	0.433065802	1	0.602648786	-2.356230511	5.92E-05
ENSMUSG00000020427	Igfbp3	8.246345289	1.49435885	0.115864435	5.64131745	0.489059995	1	0.85761558	-2.99143747	6.58E-06
ENSMUSG00000020423	Btg2	11.64756163	1.113410241	0.118852083	6.2468826	-0.294476793	1	4.589402293	-0.967151789	0.259222935
ENSMUSG00000037664	Cdkn1c	2.117738479	1.624988292	0.118852083	1.37048955	0.467875961	1	0.162251596	-3.255853106	3.75E-05
ENSMUSG00000003545	Fosb	3.914607491	1.266948354	0.134848115	2.7409791	0.375438985	1	0.764900382	-2.094389683	0.000281293
ENSMUSG00000001911	Nfix	1.187217026	2.157323862	0.134848115	0.28684665	-1.045136698	1	0.231787995	-1.569650625	0.640954953
ENSMUSG00000004558	Ndrg2	1.219303973	1.472332543	0.134848115	0.35059035	-1.104030387	1	0.486754789	-0.658917964	1
ENSMUSG00000028716	Pdzk1ip1	2.951999092	2.44855516	0.138173692	1.24300215	0.000666992	1	0	-6.518887512	3.47E-05
ENSMUSG00000009876	Cox4i2	2.438607945	1.453716865	0.169806257	1.912311	0.791083041	1	0.115893997	-3.987562975	1.19E-07
ENSMUSG00000053559	Smagp	3.176607718	1.26047079	0.169806257	0.54182145	-2.104030387	0.030771866	1.854303957	-0.005008109	1
ENSMUSG00000027800	Tm4sf1	4.075042224	1.220097188	0.193781418	3.0596976	0.495882455	1	0.741721583	-2.237454195	8.30E-05
ENSMUSG00000040998	Npnt	0.28878252	-2.329390511	0.194769346	0.0637437	-4.162924076	0.003751275	2.665561938	3.798525102	1.24E-07
ENSMUSG00000018171	Vmp1	1.604347332	1.511432363	0.196195049	0.60556515	-0.649998756	1	0.509933588	-1.080214453	0.72193684
ENSMUSG00000042035	Igsf3	1.058869239	1.563899783	0.201974807	0.35059035	-0.811849636	1	0.347681992	-0.966346489	0.880285692
ENSMUSG00000034226	Rhov	1.508086492	1.530884726	0.23622315	0.9561555	0.364739096	1	0.185430396	-2.58997061	0.0033857
ENSMUSG00000020212	Mdm1	0.4813042	-1.722871866	0.249452547	0.41433405	-1.952027294	0.130718333	2.549667941	2.461941479	7.31E-06
ENSMUSG00000040888	Gfer	0.19252168	-1.983688447	0.249452547	0.60556515	-0.160613915	1	1.043045976	1.348628845	0.197872918
ENSMUSG00000070348	Ccnd1	0.128347787	-2.596494581	0.251116706	0.1274874	-2.609921317	0.308042709	1.529800764	3.421670797	4.29E-05
ENSMUSG00000030428	Ttyh1	2.566955732	1.231324444	0.253814969	1.7210799	0.257790435	1	0.602648786	-1.796421487	0.007435774
ENSMUSG00000040767	Snrnp25	0.160434733	-2.041694051	0.255621375	0.41433405	-0.61860356	1	1.019867176	1.76943219	0.024929854
ENSMUSG00000037868	Egr2	1.315564813	1.536179025	0.266625221	0.79679625	0.274481236	1	0.185430396	-2.370657581	0.009354263
ENSMUSG00000021250	Fos	10.71704018	1.015715384	0.306848095	8.95598985	0.569546501	1	2.480131542	-1.986392431	3.75E-05
ENSMUSG00000026473	Glul	1.090956186	1.605719959	0.311550349	0.54182145	-0.071608909	1	0.208609195	-1.853005016	0.119984674
ENSMUSG00000054752	Fsd1l	0.19252168	-2.151145193	0.331433944	0.22310295	-1.952027294	0.493259614	1.506621965	2.762545805	0.000146739
ENSMUSG00000027797	Dclk1	2.919912145	1.397334395	0.411597218	2.45413245	0.918337426	1	0.092715198	-4.553444734	4.25E-08
ENSMUSG00000050335	Lgals3	1.090956186	2.660167743	0.411597218	0.28684665	-0.708101711	1	0.069536398	-2.933925011	0.419082619
ENSMUSG00000026255	Efhd1	3.080346878	0.973256291	0.412187854	1.3386177	-0.765228474	1	1.692052361	-0.3839811	1
ENSMUSG00000021760	Gpx8	0.19252168	-1.938600558	0.412187854	0.15935925	-2.197139791	0.246644507	1.321191569	2.798525102	3.80E-05
ENSMUSG00000020598	Nrcam	1.540173439	1.173608946	0.412187854	1.24300215	0.632935207	1	0.254966794	-2.34896251	0.000383937
ENSMUSG00000029672	Fam3c	3.657911918	1.021532059	0.439023966	1.5298488	-0.804017069	1	1.947019155	-0.413830611	1
ENSMUSG00000047635	2810006K23Rik	0.28878252	-1.804299466	0.463420607	0.1912311	-2.384138306	0.10405252	1.738409959	2.773434121	1.52E-05
ENSMUSG00000035227	Spcs2	0.320869466	-1.631172032	0.476014274	0.86053995	0.047972706	1	1.205297572	1.005499549	0.569267235
ENSMUSG00000033685	Ucp2	0.77008672	-1.304728456	0.483011465	0.9561555	-0.946847054	1	2.642383138	1.589636945	0.003229125
ENSMUSG00000032265	Fam46a	1.347651759	1.657589199	0.483011465	0.7649244	0.217897708	1	0.162251596	-2.540582583	0.040973034
ENSMUSG00000030064	Frmd4b	1.058869239	1.318787285	0.485936063	0.3187185	-1.104030387	1	0.486754789	-0.474493392	1
ENSMUSG00000061517	Sox21	1.604347332	1.096394864	0.525599805	1.05177105	0.11553599	1	0.509933588	-1.343248859	0.155060827
ENSMUSG00000022769	Sdf2l1	0.417130306	-1.353638057	0.525599805	0.5736933	-0.837955527	1	1.506621965	1.569900727	0.008506083
ENSMUSG00000024985	Tcf7l2	2.566955732	0.971261605	0.526214918	1.4023614	-0.345531631	1	1.205297572	-0.712357223	0.880285692
ENSMUSG00000051579	Tceal8	4.203390011	0.971937815	0.529539175	2.1035421	-0.516913002	1	2.109270751	-0.580288056	1
ENSMUSG00000096956	Snhg18	0.57756504	-1.353638057	0.529539175	0.98802735	-0.440313775	1	1.900661556	1.256689849	0.075459445
ENSMUSG00000008348	Ubc	1.572260386	1.120293132	0.5317253	0.7649244	-0.442026851	1	0.672185184	-0.777056162	0.898134697
ENSMUSG00000049354	Dcaf7	0.38504336	-1.477626774	0.541678289	0.79679625	-0.251587575	1	1.367549168	1.18446969	0.231771665
ENSMUSG00000022995	Enah	4.941389784	0.892739005	0.554757916	3.7608783	0.254734476	1	1.784767558	-1.281848314	0.035499848
ENSMUSG00000020846	Fam101b	6.22486765	0.884458447	0.582102811	3.98398125	-0.113161399	1	2.827813534	-0.853906982	0.489054765
ENSMUSG00000038418	Egr1	6.03234597	0.89270006	0.608427744	5.96003595	0.865595964	0.696348737	1.182118772	-2.328642526	1.78E-06
ENSMUSG00000028865	Cd164l2	1.540173439	1.14559457	0.616198626	0.47807775	-1.191493228	1	0.834436781	-0.265040027	1
ENSMUSG00000030695	Aldoa	3.304955505	0.887370043	0.632759608	1.9760547	-0.239450596	1	1.599337163	-0.720249807	0.809487736
ENSMUSG00000034220	Gpc1	3.176607718	0.956317396	0.641945449	2.9322102	0.757056519	1	0.649006385	-2.201474898	8.59E-05
ENSMUSG00000056758	Hmga2	0.449217253	-1.476494805	0.641945449	1.24300215	0.350001244	1	1.344370369	0.653262155	1
ENSMUSG00000017009	Sdc4	4.877215891	1.045768791	0.647033127	2.70910725	-0.268726874	1	2.039734352	-0.893577725	0.784878292
ENSMUSG00000021963	Sap18	0.417130306	-1.301170637	0.647033127	1.05177105	0.374623212	1	1.089403575	0.555880257	1
ENSMUSG00000032238	Rora	2.727390465	1.028232579	0.672736712	2.2310295	0.534754813	1	0.649006385	-1.901914616	0.004379394
ENSMUSG00000030796	Tead2	0.86634756	-1.180489155	0.686318511	2.4860043	0.906968612	0.740177821	1.622515962	-0.052666727	1
ENSMUSG00000032076	Cadm1	0.545478093	-1.529487892	0.690950115	0.5736933	-1.453038016	0.782369648	2.387416344	2.056021324	0.002187087
ENSMUSG00000026701	Prdx6	0.77008672	-1.113504053	0.699891893	1.43423325	0.013539209	1	1.877482756	0.753775595	0.638582483
ENSMUSG00000030967	Zranb1	1.315564813	1.13178877	0.706929881	0.5736933	-0.62163762	1	0.602648786	-0.626496486	1
ENSMUSG00000071632	2510002D24Rik	1.219303973	1.12440924	0.706929881	0.41433405	-1.040836561	1	0.649006385	-0.316952115	1
ENSMUSG00000026064	Ptp4a1	5.615215663	0.795938299	0.717269383	4.5258027	0.295620003	1	2.201985949	-1.202413847	0.044148971
ENSMUSG00000026014	Raph1	1.604347332	0.973012448	0.717269383	1.0198992	-0.041488921	1	0.649006385	-0.991551829	0.49453682
ENSMUSG00000026185	Igfbp5	24.51442724	0.782734385	0.717269383	22.66088535	0.594283328	1	7.695361421	-1.622592031	0.000475876
ENSMUSG00000053560	Ier2	4.97347673	0.894674843	0.717269383	3.9521094	0.350791978	1	1.668873561	-1.41395185	0.034041841
ENSMUSG00000095595	Fam177a	3.369129398	0.925821897	0.717269383	2.64536355	0.352827288	1	1.089403575	-1.451773316	0.034588496
ENSMUSG00000008393	Carhsp1	1.700608172	0.941817827	0.717269383	1.43423325	0.532006298	1	0.463575989	-1.71153259	0.007371363
ENSMUSG00000026249	Serpine2	4.267563904	1.002792885	0.728407587	3.0596976	0.217897708	1	1.390727968	-1.389246106	0.118563852
ENSMUSG00000001525	Tubb5	1.861042906	-1.080789361	0.732972204	2.2947732	-0.716399045	1	5.099335881	1.279986165	0.022860902
ENSMUSG00000026034	Clk1	2.566955732	0.88467392	0.756234968	1.75295175	0.02525263	1	1.089403575	-0.976993733	0.409306269
ENSMUSG00000037601	Nme1	0.898434506	-1.050245913	0.756234968	1.62546435	0.035694377	1	2.062913152	0.695431609	0.750433627
ENSMUSG00000067071	Hes6	0.449217253	-1.491141581	0.778231367	0.8924118	-0.333512233	1	1.622515962	1.248988972	0.313551068
ENSMUSG00000029223	Uchl1	2.887825198	-0.915516944	0.84801326	4.81264935	0.047972706	1	5.817878664	0.583923294	0.844461963
ENSMUSG00000029499	Pxmp2	0.256695573	-1.45673155	0.84801326	0.22310295	-1.664745341	0.607284342	1.158939973	2.19793195	0.001667756
ENSMUSG00000015733	Capza2	0.545478093	-1.122312511	0.873875794	1.0198992	-0.004494713	1	1.367549168	0.788541013	0.698268595
ENSMUSG00000017390	Aldoc	2.406520999	0.924663106	0.882234083	0.73305255	-1.38696435	0.577584138	1.622515962	0.045897107	1
ENSMUSG00000042655	Fam159b	3.433303291	0.826340609	0.882234083	1.8485673	-0.484421743	1	1.947019155	-0.440141888	1
ENSMUSG00000063765	Chadl	2.117738479	0.888022698	0.882234083	0.92428365	-0.805949034	1	1.27483397	-0.252100971	1
ENSMUSG00000098318	Lockd	5.903998183	0.768352468	0.888351369	5.1632397	0.452883696	1	2.13244955	-1.374126434	0.017619395
ENSMUSG00000030917	Tmem159	0.705912826	-1.090603651	0.905152508	0.7011807	-1.104030387	0.880685436	2.13244955	1.572812322	0.005798313
ENSMUSG00000027447	Cst3	3.144520772	0.978038015	0.925047369	1.81669545	-0.237004252	1	1.390727968	-0.829158274	0.921262867
ENSMUSG00000040289	Hey1	4.556346424	0.769143961	0.925047369	4.23895605	0.597486371	1	1.460264366	-1.583017849	0.0033857
ENSMUSG00000038872	Zfhx3	0.609651986	-1.061457305	0.936597793	0.7649244	-0.677404913	1	1.692052361	1.275528355	0.053264767
ENSMUSG00000027849	Syt6	1.379738706	1.167194106	0.940643885	1.37048955	1.15376737	0.956888728	0.046357599	-4.332474388	5.77E-06
ENSMUSG00000071076	Jund	6.256954596	0.779945098	0.941520027	5.8644204	0.625157857	1	1.923840355	-1.652031578	0.003012069
ENSMUSG00000042670	Immp1l	0.545478093	-1.058182173	0.977624927	0.8924118	-0.190907838	1	1.367549168	0.908835247	0.484767647
ENSMUSG00000039116	Adgrg6	3.337042451	0.85810712	0.978954711	3.34654425	0.869002565	0.930960872	0.695363984	-2.2345426	0.000133648
ENSMUSG00000038374	Rbm8a	0.4813042	-1.143714987	0.983850275	1.56172065	1.247044054	0.365663761	0.764900382	-0.409398364	1
ENSMUSG00000040945	Rcc2	0.417130306	-1.209248147	0.994793057	1.05177105	0.498005627	1	0.973509577	0.397182511	1
ENSMUSG00000098234	Snhg6	2.149825425	-0.409133169	1	2.1672858	-0.394677024	1	3.314568323	0.607968768	0.811181453
ENSMUSG00000067851	Arfgef1	0.802173666	-0.155698679	1	0.66930885	-0.492595675	1	1.066224775	0.525506608	1
ENSMUSG00000025932	Eya1	1.379738706	-0.56663178	1	2.19915765	0.358496038	1	1.923840355	0.097645068	1
ENSMUSG00000043716	Rpl7	31.28477298	-0.079325583	1	27.95161245	-0.302660569	1	35.76488757	0.262316479	1
ENSMUSG00000079658	Tceb1	1.058869239	-0.173065811	1	0.98802735	-0.305664248	1	1.344370369	0.385781844	1
ENSMUSG00000041779	Tram2	0.834260613	0.008932023	1	1.1473866	0.699430619	1	0.602648786	-0.696885814	1
ENSMUSG00000026147	Col9a1	1.796869012	-0.183713055	1	0.7649244	-1.661808058	0.12058862	2.943707531	1.185656605	0.073984456
ENSMUSG00000061518	Cox5b	2.791564358	-0.01660307	1	2.45413245	-0.271487133	1	3.036422729	0.203578513	1
ENSMUSG00000026111	Unc50	0.898434506	-0.019219018	1	1.0836429	0.369900801	1	0.788079182	-0.322490299	1
ENSMUSG00000026087	Mrpl30	2.117738479	0.087960269	1	2.1035421	0.074533533	1	1.877482756	-0.172223823	1
ENSMUSG00000026083	Eif5b	1.347651759	0.08773359	1	1.5298488	0.356874121	1	1.066224775	-0.427699181	1
ENSMUSG00000073702	Rpl31	42.098074	0.001729493	1	38.85178515	-0.160613915	1	43.0893882	0.080531824	1
ENSMUSG00000060424	Pantr1	2.534868785	-0.039204498	1	3.28280055	0.51745799	1	2.062913152	-0.498340134	1
ENSMUSG00000025982	Sf3b1	1.058869239	0.41189669	1	0.98802735	0.263701397	1	0.649006385	-0.63888021	1
ENSMUSG00000025980	Hspd1	0.834260613	-0.203612613	1	0.73305255	-0.445067305	1	1.135761174	0.525506608	1
ENSMUSG00000073676	Hspe1	4.460085584	-0.254102383	1	5.4182145	0.139895196	1	5.122514681	0.043798069	1
ENSMUSG00000051223	Bzw1	1.219303973	0.194798568	1	1.30674585	0.34342859	1	0.880794379	-0.511019268	1
ENSMUSG00000026032	Ndufb3	0.802173666	-0.258060397	1	0.86053995	-0.12449449	1	1.043045976	0.321148109	1
ENSMUSG00000026021	Sumo1	2.149825425	-0.526702766	1	3.187185	0.254057371	1	2.99006513	0.155556998	1
ENSMUSG00000025967	Eef1b2	11.93634415	0.121511291	1	10.16712015	-0.205008035	1	11.24171774	0.015690884	1
ENSMUSG00000046330	Rpl37a	85.35127808	0.199421126	1	65.1460614	-0.34860486	1	78.71520297	0.055573103	1
ENSMUSG00000055322	Tns1	1.347651759	-0.743290238	1	2.19915765	0.197433605	1	2.294701147	0.362007875	1
ENSMUSG00000006304	Arpc2	1.026782293	-0.50564115	1	1.75295175	0.582309134	1	1.251655171	-0.152565298	1
ENSMUSG00000026202	Tuba4a	0.256695573	-1.481393604	1	0.03187185	-3.826496411	0.019446897	1.321191569	3.061559508	3.92E-05
ENSMUSG00000032883	Acsl3	1.283477866	1.003913948	1	1.05177105	0.524000836	1	0.324503192	-1.777056162	0.063958037
ENSMUSG00000026150	Mff	1.315564813	0.069053015	1	1.30674585	0.055626279	1	1.205297572	-0.121612369	1
ENSMUSG00000026223	Itm2c	1.026782293	-0.081833441	1	0.66930885	-0.861829485	1	1.390727968	0.701356443	0.974756935
ENSMUSG00000026234	Ncl	1.443912599	-0.078003614	1	1.56172065	0.080394184	1	1.483443165	-0.021981188	1
ENSMUSG00000026238	Ptma	18.67460295	0.040381661	1	17.9119797	-0.044923139	1	17.80131799	-0.048785487	1
ENSMUSG00000073616	Myeov2	3.754172758	-0.198915462	1	3.6971346	-0.229150186	1	4.658938691	0.313353371	1
ENSMUSG00000026276	2-Sep	1.443912599	0.345495464	1	1.1473866	-0.127237778	1	1.112582374	-0.217335553	1
ENSMUSG00000026281	Dtymk	0.77008672	-0.428600114	1	1.2111303	0.480932114	1	0.927151978	-0.094221311	1
ENSMUSG00000051185	Fam174a	1.251390919	-0.188214448	1	1.3386177	-0.056277256	1	1.483443165	0.190322416	1
ENSMUSG00000049690	Nckap5	1.572260386	0.290218133	1	1.912311	0.739244109	1	0.811257981	-1.085928105	0.371688619
ENSMUSG00000026349	Ccnt2	2.984086038	0.294060199	1	2.9959539	0.303937539	1	1.970197954	-0.602817489	0.948837814
ENSMUSG00000090553	Snrpe	1.925216799	-0.677142007	1	3.02782575	0.202947366	1	3.082780328	0.306193579	1
ENSMUSG00000026457	Adipor1	1.572260386	0.080764767	1	1.3386177	-0.238480587	1	1.576158363	0.110469108	1
ENSMUSG00000066842	Hmcn1	1.026782293	-0.133672373	1	1.274874	0.308663172	1	1.019867176	-0.172464855	1
ENSMUSG00000023150	Ivns1abp	1.636434279	0.408202206	1	2.19915765	1.137727359	0.440598815	0.509933588	-1.869794674	0.005157195
ENSMUSG00000032666	1700025G04Rik	1.123043133	0.043697441	1	0.92428365	-0.334643315	1	1.205297572	0.231059249	1
ENSMUSG00000014980	Tsen15	0.513391146	-0.563855764	1	1.3386177	1.599768343	0.577584138	0.370860791	-1.269673601	0.84173405
ENSMUSG00000008475	Arpc5	1.123043133	-0.50564115	1	1.912311	0.578779437	1	1.367549168	-0.152565298	1
ENSMUSG00000078193	Gm2000	1.700608172	-0.440052809	1	2.4860043	0.322006111	1	2.15562835	0.03570134	1
ENSMUSG00000058267	Mrps14	0.77008672	-0.254102383	1	1.0198992	0.308095517	1	0.85761558	-0.059455893	1
ENSMUSG00000026721	Rabgap1l	1.251390919	-0.675566152	1	2.6772354	0.913043126	0.62618638	1.506621965	-0.384295583	1
ENSMUSG00000040225	Prrc2c	1.219303973	0.450637472	1	1.0198992	0.072467268	1	0.788079182	-0.494957495	1
ENSMUSG00000026688	Mgst3	5.35852009	0.509899701	1	6.0556515	0.806641849	0.740177821	1.993376754	-1.515365674	0.00395676
ENSMUSG00000052534	Pbx1	2.695303518	-0.173065811	1	2.32664505	-0.455291976	1	3.499998718	0.469653373	1
ENSMUSG00000013593	Ndufs2	1.026782293	-0.099320868	1	0.8924118	-0.367064793	1	1.251655171	0.376128984	1
ENSMUSG00000006412	Pfdn2	0.86634756	-0.246722853	1	1.24300215	0.495431683	1	0.880794379	-0.255180364	1
ENSMUSG00000026556	Vangl2	0.57756504	-0.749566733	1	1.274874	0.847529258	1	0.788079182	-0.227853425	1
ENSMUSG00000038034	Igsf8	0.737999773	-0.469115274	1	1.11551475	0.34342859	1	0.973509577	0.069128313	1
ENSMUSG00000037995	Igsf9	0.737999773	-0.412531746	1	0.7649244	-0.347699468	1	1.158939973	0.612969449	1
ENSMUSG00000039630	Hnrnpu	0.86634756	-0.387585389	1	1.4023614	0.601226347	1	0.950330778	-0.252100971	1
ENSMUSG00000060743	H3f3a	11.93634415	-0.245234464	1	16.15902795	0.388000217	1	12.28476371	-0.203285055	1
ENSMUSG00000026511	Srp9	1.187217026	-0.378729038	1	1.7848236	0.45087488	1	1.367549168	-0.122191648	1
ENSMUSG00000039239	Tgfb2	5.133911464	0.432958305	1	5.06762415	0.405399483	1	2.781455935	-0.87755825	0.293655484
ENSMUSG00000010175	Prox1	4.042955278	0.362028136	1	3.98398125	0.330991487	1	2.456952743	-0.71030633	0.782104743
ENSMUSG00000037499	Nenf	0.994695346	-0.194940311	1	1.05177105	-0.086956874	1	1.205297572	0.231059249	1
ENSMUSG00000026657	Frmd4a	2.246086265	0.586655697	1	2.3585169	0.705249412	1	0.834436781	-1.444949117	0.063958037
ENSMUSG00000002107	Celf2	2.727390465	-0.077120422	1	3.85649385	0.681029495	1	2.109270751	-0.644418394	0.831722402
ENSMUSG00000015619	Gata3	8.663475595	0.266349573	1	8.924118	0.3327333	1	5.748342266	-0.620399969	0.809487736
ENSMUSG00000079602	9230102O04Rik	1.732695119	-0.353638057	1	3.1234413	0.928391091	0.548974964	1.529800764	-0.665792045	0.880285692
ENSMUSG00000025781	Atp5c1	3.112433825	-0.030482659	1	2.7409791	-0.281673302	1	3.43046232	0.221113172	1
ENSMUSG00000025780	Itih5	5.005563677	0.459856002	1	3.187185	-0.463740812	1	3.87085951	-0.087800519	1
ENSMUSG00000037197	Rbm17	0.67382588	-0.613024686	1	1.2111303	0.549103616	1	0.927151978	-0.023831983	1
ENSMUSG00000026768	Itga8	1.155130079	0.886188958	1	1.2111303	1.01144683	0.895017331	0.185430396	-2.533387081	0.000458419
ENSMUSG00000026743	Mllt10	0.609651986	-0.119172803	1	1.05177105	1.095907183	0.865260187	0.394039591	-1.032488846	0.782735253
ENSMUSG00000051154	Commd3	0.802173666	-0.197518855	1	1.11551475	0.480932114	1	0.788079182	-0.275947713	1
ENSMUSG00000078202	Nrarp	2.246086265	0.262130491	1	2.4860043	0.488255455	1	1.390727968	-0.762924575	0.799432302
ENSMUSG00000036752	Tubb4b	0.38504336	-1.090603651	1	0.4462059	-0.85249162	1	1.158939973	1.443044447	0.09794041
ENSMUSG00000015094	Npdc1	0.834260613	-0.45673155	1	1.274874	0.385625154	1	1.066224775	0.014006269	1
ENSMUSG00000015092	Edf1	0.994695346	-0.74595548	1	1.7210799	0.312756894	1	1.645694762	0.269166854	1
ENSMUSG00000036504	Phpt1	0.57756504	-0.608210884	1	1.1473866	0.783494884	1	0.718542783	-0.255853106	1
ENSMUSG00000026923	Notch1	1.700608172	-0.132729127	1	2.58161985	0.781033846	1	1.321191569	-0.693327994	0.880285692
ENSMUSG00000062647	Rpl7a	11.51921385	0.022737822	1	9.179092799	-0.425758787	1	12.58608811	0.273119446	1
ENSMUSG00000026918	Brd3	1.090956186	0.112679947	1	1.3386177	0.556699621	1	0.764900382	-0.653817092	1
ENSMUSG00000054766	Set	2.438607945	-0.243356002	1	3.15531315	0.28432507	1	2.642383138	-0.08843496	1
ENSMUSG00000007476	Lrrc8a	1.123043133	1.07932135	1	0.86053995	0.440290129	1	0.278145594	-1.751333598	0.15475794
ENSMUSG00000001864	Aif1l	0.898434506	-0.540051181	1	1.37048955	0.285011904	1	1.27483397	0.162936528	1
ENSMUSG00000039262	Prrc2b	0.994695346	0.102041427	1	1.0198992	0.15376737	1	0.85761558	-0.226565879	1
ENSMUSG00000044627	Swi5	1.893129852	-0.128571501	1	2.07167025	0.052838462	1	2.039734352	0.035455754	1
ENSMUSG00000039195	1110008P14Rik	1.540173439	0.261071787	1	1.7210799	0.507404325	1	0.950330778	-0.768676497	0.823201017
ENSMUSG00000038900	Rpl12	21.40199341	-0.017057676	1	19.15498185	-0.239353625	1	22.83111747	0.16147409	1
ENSMUSG00000026864	Hspa5	1.668521226	-0.051982357	1	1.37048955	-0.43119513	1	1.970197954	0.366808862	1
ENSMUSG00000026878	Rab14	1.026782293	-0.081833441	1	1.274874	0.365996347	1	0.950330778	-0.272000529	1
ENSMUSG00000026915	Strbp	1.283477866	-0.293766601	1	1.75295175	0.338752103	1	1.437085567	-0.08217597	1
ENSMUSG00000026750	Psmb7	0.77008672	-0.446747461	1	0.66930885	-0.697710105	1	1.344370369	0.884587701	0.53528943
ENSMUSG00000062997	Rpl35	25.862079	-0.122778799	1	24.12699045	-0.260442373	1	30.24833329	0.265420992	1
ENSMUSG00000042133	Ppig	1.026782293	0.008932023	1	1.0198992	-0.004494713	1	1.019867176	-0.005008109	1
ENSMUSG00000027012	Dync1i2	0.417130306	-1.151145193	1	1.274874	1.051887756	0.979500163	0.741721583	-0.184986775	1
ENSMUSG00000027111	Itga6	2.727390465	0.390802658	1	3.41028795	0.928391091	0.607284342	1.066224775	-1.512361578	0.010595015
ENSMUSG00000018770	Atp5g3	1.283477866	-0.422350807	1	1.68920805	0.114804215	1	1.738409959	0.218845269	1
ENSMUSG00000059005	Hnrnpa3	1.219303973	-0.560088934	1	1.68920805	0.065894614	1	1.877482756	0.359496656	1
ENSMUSG00000027011	Ube2e3	1.090956186	-0.70548173	1	1.8485673	0.319181044	1	1.738409959	0.23427531	1
ENSMUSG00000027091	Zc3h15	1.090956186	-0.394280041	1	1.49797695	0.2330046	1	1.390727968	0.098691941	1
ENSMUSG00000076437	2700094K13Rik	1.636434279	-0.560088934	1	2.45413245	0.236513386	1	2.364237545	0.200779879	1
ENSMUSG00000027282	Mtch2	1.540173439	0.104567302	1	1.56172065	0.133833443	1	1.321191569	-0.231222241	1
ENSMUSG00000027239	Mdk	4.780955051	0.170124287	1	6.0556515	0.707863695	0.979500163	2.827813534	-0.941369823	0.264430138
ENSMUSG00000027195	Hsd17b12	0.67382588	-0.396706779	1	0.54182145	-0.782102292	1	1.158939973	0.912529731	0.580536132
ENSMUSG00000027184	Caprin1	0.802173666	-0.353638057	1	1.0198992	0.112544708	1	1.043045976	0.191087569	1
ENSMUSG00000027170	Eif3m	1.572260386	-0.455736244	1	2.07167025	0.082382737	1	2.201985949	0.264979057	1
ENSMUSG00000005973	Rcn1	5.198085357	-0.607299475	1	5.83254855	-0.392966656	1	9.248340984	0.73473457	0.361361649
ENSMUSG00000027133	Nop10	1.540173439	-0.072828949	1	1.43423325	-0.212736646	1	1.738409959	0.218845269	1
ENSMUSG00000040152	Thbs1	3.689998865	0.557923979	1	2.3585169	-0.373462564	1	2.549667941	-0.249933134	1
ENSMUSG00000009549	Srp14	2.085651532	-0.324194279	1	3.0596976	0.469082396	1	2.248343548	-0.199633551	1
ENSMUSG00000027304	Rtf1	0.930521453	-0.071238326	1	0.8286681	-0.294001331	1	1.089403575	0.303114186	1
ENSMUSG00000027248	Pdia3	1.315564813	-0.209248147	1	1.274874	-0.270040338	1	1.692052361	0.377407969	1
ENSMUSG00000074884	Serf2	8.952258115	-0.270569595	1	10.23086385	-0.003854512	1	10.91721455	0.176928476	1
ENSMUSG00000027245	Hypk	0.737999773	-0.523563058	1	0.8286681	-0.312617009	1	1.251655171	0.663010131	0.948837814
ENSMUSG00000035183	Slc24a5	1.283477866	0.439129329	1	0.98802735	-0.104030387	1	0.903973179	-0.322490299	1
ENSMUSG00000027201	Myef2	1.187217026	0.212465417	1	1.2111303	0.255372413	1	0.880794379	-0.437018687	1
ENSMUSG00000091337	Eid1	1.187217026	-0.028542683	1	1.5298488	0.510679457	1	0.973509577	-0.474493392	1
ENSMUSG00000027374	Mrps5	1.283477866	0.379423083	1	1.274874	0.365996347	1	0.764900382	-0.726880554	0.984114062
ENSMUSG00000027404	Snrpb	1.700608172	0.19179608	1	1.8485673	0.372620303	1	1.205297572	-0.55392786	1
ENSMUSG00000027276	Jag1	8.470953915	0.228604943	1	9.147220949	0.399138023	1	5.632448269	-0.652280512	1
ENSMUSG00000008333	Snrpb2	1.026782293	-0.247843393	1	1.24300215	0.130434867	1	1.205297572	0.083502061	1
ENSMUSG00000015932	Dstn	6.449476276	0.285909582	1	7.10742255	0.505616377	1	3.824501911	-0.830772992	0.343015593
ENSMUSG00000027422	Rrbp1	2.213999319	0.221056108	1	1.75295175	-0.250871775	1	1.970197954	-0.014012922	1
ENSMUSG00000027423	Snx5	1.219303973	0.008932023	1	0.9561555	-0.457262602	1	1.390727968	0.347719488	1
ENSMUSG00000032966	Fkbp1a	14.82416935	0.282061806	1	10.61332605	-0.396988429	1	12.9801277	0.020738948	1
ENSMUSG00000042745	Id1	8.246345289	0.276767415	1	9.465939449	0.591576177	1	4.682117491	-0.925501436	0.177393988
ENSMUSG00000027479	Mapre1	1.026782293	-0.167224933	1	1.49797695	0.632935207	1	0.903973179	-0.474493392	1
ENSMUSG00000038467	Chmp4b	0.737999773	-0.160992979	1	1.05177105	0.577440095	1	0.672185184	-0.400492811	1
ENSMUSG00000027593	Raly	1.155130079	-0.113811042	1	1.4661051	0.380169137	1	1.089403575	-0.264570323	1
ENSMUSG00000074656	Eif2s2	2.310260159	-0.086645637	1	2.2947732	-0.100072373	1	2.526489141	0.126957231	1
ENSMUSG00000047459	Dynlrb1	1.893129852	-0.254102383	1	2.2310295	0.073024078	1	2.248343548	0.117848639	1
ENSMUSG00000027602	Map1lc3a	1.861042906	0.21914973	1	2.26290135	0.659902255	1	1.089403575	-0.911898705	0.543556512
ENSMUSG00000005881	Ergic3	1.796869012	0.322747472	1	1.62546435	0.110982504	1	1.27483397	-0.422025973	1
ENSMUSG00000067847	Romo1	2.470694892	-0.682945682	1	3.92023755	0.217897708	1	3.940395908	0.292307431	1
ENSMUSG00000027620	Rbm39	6.22486765	0.399862905	1	5.5457019	0.149472567	1	3.986753507	-0.567342171	0.880285692
ENSMUSG00000046229	Scand1	1.604347332	-0.00314081	1	1.8485673	0.293185835	1	1.413906767	-0.288481407	1
ENSMUSG00000067818	Myl9	2.470694892	0.6965477	1	2.13541395	0.362846044	1	1.043045976	-1.130840526	0.252304668
ENSMUSG00000027637	1110008F13Rik	0.898434506	0.089305439	1	1.2111303	0.748412425	1	0.579469986	-0.840142865	0.880285692
ENSMUSG00000067786	Nnat	0.962608399	-0.306332342	1	1.7848236	1.050787722	0.895017331	0.764900382	-0.829974047	0.970786714
ENSMUSG00000070544	Top1	1.572260386	-0.314643925	1	2.51787615	0.681844808	1	1.529800764	-0.419631457	1
ENSMUSG00000016921	Srsf6	1.347651759	0.181855768	1	1.43423325	0.315194909	1	0.996688377	-0.474493392	1
ENSMUSG00000035268	Pkig	1.540173439	0.470994857	1	1.11551475	-0.197139791	1	1.089403575	-0.281848314	1
ENSMUSG00000018326	Ywhab	0.898434506	-0.449853372	1	1.49797695	0.593406843	1	1.043045976	-0.19885895	1
ENSMUSG00000045503	Sys1	0.67382588	-0.538062628	1	0.8286681	-0.156497807	1	1.112582374	0.555253951	1
ENSMUSG00000074578	Zfos1	5.390607037	-0.307375334	1	5.25885525	-0.355430092	1	7.533109824	0.490530469	0.98839832
ENSMUSG00000027523	Gnas	4.716781157	-0.125276229	1	5.5457019	0.209677201	1	4.72847509	-0.125930171	1
ENSMUSG00000016252	Atp5e	9.658170941	-0.288494031	1	11.63322525	0.08613912	1	11.58939973	0.11263045	1
ENSMUSG00000027566	Psma7	2.053564585	-0.155698679	1	2.1672858	-0.048617267	1	2.341058745	0.142649514	1
ENSMUSG00000039001	Rps21	26.7605135	-0.048885106	1	26.1986607	-0.091707109	1	27.93045335	0.067162912	1
ENSMUSG00000027570	Col9a3	2.663216572	0.657857582	1	1.17925845	-0.952027294	1	2.016555553	0.066074989	1
ENSMUSG00000016344	Ppdpf	3.144520772	0.046899873	1	2.8684665	-0.138493797	1	3.105959128	0.04007978	1
ENSMUSG00000000826	Dnajc5	0.641738933	-0.48488259	1	1.17925845	0.765385503	1	0.718542783	-0.332474388	1
ENSMUSG00000031167	Rbm3	3.465390238	-0.145149474	1	3.47403165	-0.140293931	1	4.009932307	0.200265779	1
ENSMUSG00000000787	Ddx3x	1.090956186	-0.325893066	1	1.30674585	0.02525263	1	1.413906767	0.231775405	1
ENSMUSG00000031012	Cask	1.604347332	0.364590975	1	1.37048955	0.033473137	1	1.135761174	-0.385226054	1
ENSMUSG00000031059	Ndufb11	1.732695119	-0.177140401	1	2.45413245	0.560785421	1	1.576158363	-0.410363055	1
ENSMUSG00000006373	Pgrmc1	1.123043133	-0.242606744	1	1.0836429	-0.311030758	1	1.506621965	0.44061771	1
ENSMUSG00000016319	Slc25a5	4.909302837	0.13178877	1	3.0596976	-0.778379206	1	5.400660274	0.430087043	1
ENSMUSG00000050379	6-Sep	0.320869466	-1.191886987	1	0.4462059	-0.65657141	1	1.019867176	1.373503514	0.226787515
ENSMUSG00000079641	Rpl39	58.84746015	-0.024484977	1	54.5008635	-0.179109846	1	61.91057336	0.117640988	1
ENSMUSG00000016427	Ndufa1	1.443912599	-0.343145683	1	1.24300215	-0.620045534	1	2.248343548	0.730825516	0.622040227
ENSMUSG00000062184	Hs6st2	0.67382588	-0.863832789	1	0.7011807	-0.797699147	1	1.645694762	1.23599999	0.322613939
ENSMUSG00000015217	Hmgb3	0.930521453	-0.446747461	1	1.56172065	0.613826384	1	1.066224775	-0.223685289	1
ENSMUSG00000031347	Cetn2	0.609651986	-0.555271918	1	0.73305255	-0.219507604	1	1.043045976	0.622803809	1
ENSMUSG00000002014	Ssr4	1.989390692	0.254408057	1	1.24300215	-0.659846542	1	1.947019155	0.262472202	1
ENSMUSG00000008682	Rpl10	44.504595	-0.141659759	1	43.12261305	-0.20444661	1	51.94368959	0.235590558	1
ENSMUSG00000031311	Nono	1.155130079	-0.340581904	1	1.4023614	0.037325462	1	1.506621965	0.230050724	1
ENSMUSG00000034160	Ogt	3.016172985	-0.307344405	1	3.9521094	0.241167487	1	3.499998718	-0.001352939	1
ENSMUSG00000031320	Rps4x	54.67615709	-0.089757247	1	50.26190745	-0.257239793	1	62.16554015	0.234778423	1
ENSMUSG00000031231	Cox7b	1.700608172	-0.827569245	1	2.90033835	0.194565204	1	3.082780328	0.411686708	1
ENSMUSG00000079435	Rpl36a	28.84616504	-0.063418822	1	26.772354	-0.212708978	1	31.68541886	0.178487532	1
ENSMUSG00000042750	Bex2	1.283477866	0.145932953	1	1.37048955	0.285011904	1	0.996688377	-0.407379197	1
ENSMUSG00000047844	Bex4	1.411825653	-0.254102383	1	1.56172065	-0.05710934	1	1.761588759	0.237704297	1
ENSMUSG00000050071	Bex1	1.251390919	-0.512836652	1	1.8485673	0.255050706	1	1.738409959	0.158724277	1
ENSMUSG00000042712	Wbp5	3.369129398	-0.057563389	1	3.53777535	0.042259055	1	3.407283521	-0.026591259	1
ENSMUSG00000046432	Ngfrap1	2.951999092	-0.246325033	1	3.7608783	0.248529327	1	3.245031924	-0.056041229	1
ENSMUSG00000031422	Morf4l2	1.475999546	0.142057106	1	1.274874	-0.152470742	1	1.367549168	-0.010546293	1
ENSMUSG00000031431	Tsc22d3	0.834260613	0.103568897	1	1.05177105	0.604920831	1	0.579469986	-0.68094427	1
ENSMUSG00000071708	Sms	0.930521453	-0.385346917	1	1.24300215	0.182273798	1	1.205297572	0.144902605	1
ENSMUSG00000049775	Tmsb4x	8.150084449	0.549720848	1	5.06762415	-0.437454121	1	5.771521065	-0.202196065	1
ENSMUSG00000040269	Mrps28	1.026782293	0.49435885	1	0.98802735	0.410542786	1	0.533112388	-0.889530892	0.809487736
ENSMUSG00000027506	Tpd52	0.834260613	-0.657644244	1	1.56172065	0.594967357	1	1.158939973	-0.049995564	1
ENSMUSG00000078784	1810022K09Rik	0.962608399	-0.659969297	1	1.5298488	0.23269471	1	1.529800764	0.28781505	1
ENSMUSG00000039221	Rpl22l1	15.30547355	0.017147602	1	13.48179255	-0.237817219	1	15.87747763	0.132188078	1
ENSMUSG00000027706	Sec62	1.251390919	-0.046660303	1	1.6573362	0.55350074	1	1.019867176	-0.506202252	1
ENSMUSG00000027673	Ndufb5	2.919912145	-0.013297925	1	3.0596976	0.08310093	1	2.804634735	-0.098344907	1
ENSMUSG00000027677	Ttc14	1.187217026	0.212465417	1	1.24300215	0.311007112	1	0.85761558	-0.49335242	1
ENSMUSG00000027679	Dnajc19	1.219303973	0.287907972	1	1.0836429	0.043399977	1	0.927151978	-0.306765947	1
ENSMUSG00000074637	Sox2	7.219562996	0.508471586	1	6.85244775	0.391584628	1	3.639071515	-0.95534749	0.169198595
ENSMUSG00000027712	Anxa5	2.823651305	0.421655656	1	3.4421598	0.898619191	0.740177821	1.089403575	-1.511582711	0.016969049
ENSMUSG00000037152	Ndufc1	1.925216799	0.095972591	1	2.07167025	0.251064572	1	1.576158363	-0.343248859	1
ENSMUSG00000048332	Lhfp	1.668521226	0.164829032	1	2.549748	1.182708279	0.222099048	0.695363984	-1.575579518	0.011160231
ENSMUSG00000037016	Frem2	0.4813042	-1.090603651	1	0.54182145	-0.89757951	1	1.437085567	1.458392412	0.046180691
ENSMUSG00000027808	Serp1	1.636434279	0.392605351	1	1.11551475	-0.380361615	1	1.321191569	-0.059455893	1
ENSMUSG00000028081	Rps3a1	41.10337866	-0.079759666	1	38.24622	-0.223622923	1	45.89402293	0.200232372	1
ENSMUSG00000028080	Lrba	0.898434506	-0.876478846	1	0.47807775	-1.890626749	0.301369088	2.526489141	1.847434702	0.008506083
ENSMUSG00000004897	Hdgf	1.283477866	0.12944483	1	1.11551475	-0.151336102	1	1.205297572	0.005499549	1
ENSMUSG00000001418	Glmp	0.962608399	-0.189518677	1	0.9561555	-0.202945413	1	1.205297572	0.322689725	1
ENSMUSG00000074480	Mex3a	1.155130079	-0.273467708	1	1.88043915	0.767236299	1	1.043045976	-0.535893937	1
ENSMUSG00000008601	Rab25	1.090956186	-0.394280041	1	1.49797695	0.2330046	1	1.390727968	0.098691941	1
ENSMUSG00000028062	Lamtor2	1.572260386	0.275267791	1	1.5935925	0.305360549	1	1.066224775	-0.563760731	1
ENSMUSG00000041355	Ssr2	1.187217026	-0.45148538	1	1.24300215	-0.367064793	1	1.900661556	0.633759498	0.880285692
ENSMUSG00000042747	Krtcap2	1.090956186	-0.915516944	1	1.7210799	-0.077558176	1	2.317879946	0.707984659	0.710767576
ENSMUSG00000028044	Cks1b	1.058869239	0.364590975	1	0.98802735	0.217897708	1	0.695363984	-0.542664895	1
ENSMUSG00000042520	Ubap2l	0.737999773	-0.206080868	1	1.1473866	0.726911355	1	0.649006385	-0.523402993	1
ENSMUSG00000027942	4933434E20Rik	1.251390919	0.599056228	1	0.86053995	-0.184200736	1	0.788079182	-0.411299566	1
ENSMUSG00000090733	Rps27	69.8853698	0.252668449	1	63.106263	0.03676866	1	53.61256315	-0.320341213	1
ENSMUSG00000027937	Jtb	1.219303973	0.057295044	1	1.43423325	0.401609661	1	0.973509577	-0.44054606	1
ENSMUSG00000001017	Chtop	0.994695346	-0.228107175	1	1.4661051	0.582662001	1	0.950330778	-0.367578189	1
ENSMUSG00000044080	S100a1	19.63721135	0.239585297	1	29.2583583	1.227347709	0.046759294	6.953639838	-1.821132283	3.57E-05
ENSMUSG00000042312	S100a13	1.379738706	-0.364526373	1	3.28280055	1.728512867	0.027032841	0.672185184	-1.767275142	0.017619395
ENSMUSG00000001025	S100a6	0.802173666	-0.297054528	1	1.94418285	1.886691799	0.019446897	0.301324393	-2.110081966	0.005209701
ENSMUSG00000027907	S100a11	0.641738933	-1.104278588	1	1.11551475	-0.119971931	1	1.622515962	0.867898805	0.648672828
ENSMUSG00000041959	S100a10	1.058869239	-0.124156211	1	1.05177105	-0.137582947	1	1.228476371	0.214304919	1
ENSMUSG00000005779	Psmb4	0.994695346	-0.469115274	1	1.3386177	0.105003651	1	1.413906767	0.270249552	1
ENSMUSG00000005625	Psmd4	0.898434506	-0.039977578	1	0.79679625	-0.271487133	1	1.019867176	0.262472202	1
ENSMUSG00000054312	Mrps21	0.898434506	-0.434256517	1	1.11551475	-0.021568227	1	1.29801277	0.358396622	1
ENSMUSG00000068823	Csde1	1.572260386	0.04229062	1	1.62546435	0.110982504	1	1.437085567	-0.155424952	1
ENSMUSG00000027852	Nras	1.315564813	0.319861119	1	1.24300215	0.1999758	1	0.903973179	-0.4924153	1
ENSMUSG00000005687	Bcas2	0.930521453	-0.01153208	1	1.17925845	0.488545298	1	0.764900382	-0.453119742	1
ENSMUSG00000000563	Atp5f1	1.251390919	0.126987784	1	0.8286681	-0.65657141	1	1.367549168	0.388003084	1
ENSMUSG00000087260	Lamtor5	0.898434506	-0.480550169	1	1.37048955	0.355401232	1	1.182118772	0.056021324	1
ENSMUSG00000004032	Gstm5	1.251390919	0.061399442	1	1.2111303	-0.004494713	1	1.182118772	-0.059455893	1
ENSMUSG00000068749	Psma5	1.636434279	-0.056920525	1	1.56172065	-0.149473358	1	1.784767558	0.152697344	1
ENSMUSG00000068739	Sars	1.475999546	0.246754484	1	0.92428365	-0.65657141	1	1.460264366	0.277579094	1
ENSMUSG00000027881	Prpf38b	1.251390919	0.231324444	1	1.3386177	0.377375922	1	0.85761558	-0.584117884	1
ENSMUSG00000040339	Fam102b	1.123043133	0.061399442	1	1.94418285	1.390734305	0.104178848	0.44039719	-1.75247814	0.008506083
ENSMUSG00000027966	Col11a1	1.219303973	0.539446739	1	0.35059035	-1.688992888	0.448128457	1.182118772	0.582090136	1
ENSMUSG00000033400	Agl	0.513391146	-0.58810331	1	1.2111303	1.255372413	1	0.486754789	-0.796421487	1
ENSMUSG00000053931	Cnn3	2.053564585	-0.138625166	1	2.3585169	0.14293565	1	2.15562835	-0.038845613	1
ENSMUSG00000054091	1810037I17Rik	1.155130079	-0.245722718	1	1.5935925	0.414589619	1	1.205297572	-0.189516434	1
ENSMUSG00000027999	Pla2g12a	0.86634756	-0.170774	1	1.3386177	0.761519413	1	0.718542783	-0.603776409	1
ENSMUSG00000041084	Ostc	1.058869239	-0.703580528	1	1.0198992	-0.771131174	1	2.248343548	1.095822332	0.114426346
ENSMUSG00000062006	Rpl34	36.80372781	-0.057039263	1	34.6765728	-0.176626008	1	39.75164107	0.143635972	1
ENSMUSG00000028029	Aimp1	0.834260613	-0.203612613	1	0.7649244	-0.367064793	1	1.112582374	0.46779111	1
ENSMUSG00000028165	Cisd2	0.802173666	-0.477626774	1	1.30674585	0.501690674	1	0.996688377	-0.081150964	1
ENSMUSG00000078578	Ube2d3	3.689998865	-0.200713408	1	4.81264935	0.352083055	1	3.731786713	-0.195339321	1
ENSMUSG00000028161	Ppp3ca	1.058869239	0.364590975	1	0.73305255	-0.367064793	1	0.880794379	-0.021981188	1
ENSMUSG00000037894	H2afz	5.775650397	0.04117236	1	5.89629225	0.084631177	1	5.261587477	-0.157303217	1
ENSMUSG00000028156	Eif4e	0.67382588	-0.499068496	1	0.86053995	-0.040836561	1	1.043045976	0.43435872	1
ENSMUSG00000028266	Lmo4	1.796869012	-0.115694632	1	2.32664505	0.427351073	1	1.645694762	-0.326936204	1
ENSMUSG00000037072	15-Sep	2.213999319	-0.005714753	1	2.19915765	-0.019141489	1	2.201985949	-0.008471964	1
ENSMUSG00000028195	Cyr61	1.283477866	0.634680138	1	0.8924118	-0.133574663	1	0.764900382	-0.495555008	1
ENSMUSG00000036825	Ssx2ip	1.283477866	-0.305941315	1	0.92428365	-0.89757951	1	2.062913152	0.888076687	0.402191244
ENSMUSG00000068523	Gng5	6.930780476	-0.308620519	1	8.4141684	0.080394184	1	8.483440602	0.135249777	1
ENSMUSG00000028034	Fubp1	1.315564813	-0.50564115	1	2.1672858	0.506243202	1	1.645694762	-0.085928105	1
ENSMUSG00000028180	Zranb2	1.315564813	0.214250931	1	1.37048955	0.302289895	1	0.950330778	-0.491566906	1
ENSMUSG00000055436	Srsf11	1.251390919	-0.377484799	1	2.32664505	0.967919455	0.687348958	1.112582374	-0.679962511	0.975478686
ENSMUSG00000028234	Rps20	40.68624835	0.008444872	1	35.696472	-0.254230594	1	42.67216981	0.150372815	1
ENSMUSG00000042198	Chchd7	1.123043133	-0.090603651	1	1.7210799	0.849510302	0.915892946	0.811257981	-0.796421487	0.791026498
ENSMUSG00000068240	Gm11808	3.080346878	-0.140306268	1	2.83659465	-0.301476451	1	3.731786713	0.326197799	1
ENSMUSG00000066324	Impad1	0.449217253	-1.01153208	1	0.7649244	-0.06898344	1	1.066224775	0.79469324	0.815371424
ENSMUSG00000047187	Rab2a	1.604347332	0.528710355	1	1.30674585	0.086653175	1	0.950330778	-0.605737926	1
ENSMUSG00000041235	Chd7	1.219303973	-0.365916387	1	1.68920805	0.286284683	1	1.483443165	0.024312465	1
ENSMUSG00000028248	Pnisr	2.053564585	-0.003695586	1	2.77285095	0.654961513	1	1.506621965	-0.678026787	0.809980832
ENSMUSG00000040128	Pnrc1	2.534868785	0.314847799	1	2.4222606	0.217897708	1	1.71523116	-0.531076921	1
ENSMUSG00000028410	Dnaja1	1.764782066	0.663639935	1	1.2111303	-0.140556263	1	1.019867176	-0.537229148	1
ENSMUSG00000028416	Bag1	2.085651532	0.507534238	1	1.62546435	-0.024177079	1	1.321191569	-0.486877117	1
ENSMUSG00000036241	Ube2r2	0.834260613	-0.261715567	1	0.79679625	-0.348449115	1	1.158939973	0.497492231	1
ENSMUSG00000028470	Hint2	0.545478093	-0.576030478	1	1.0198992	0.677329327	1	0.695363984	-0.164153272	1
ENSMUSG00000028478	Clta	2.181912372	-0.052468522	1	1.75295175	-0.474593257	1	2.596025539	0.39148926	1
ENSMUSG00000078713	Tomm5	1.443912599	-0.090603651	1	1.62546435	0.150153101	1	1.460264366	-0.074406235	1
ENSMUSG00000028328	Tmod1	2.502781839	-0.619712917	1	3.09156945	-0.222674884	1	4.334435499	0.620663841	0.818364308
ENSMUSG00000028333	Anp32b	2.342347105	0.048460387	1	2.4222606	0.118362034	1	2.109270751	-0.179750127	1
ENSMUSG00000007613	Tgfbr1	2.823651305	-0.041134975	1	4.36644345	0.951382733	0.677442104	1.784767558	-1.009270136	0.377137023
ENSMUSG00000053317	Sec61b	3.754172758	-0.295423443	1	3.15531315	-0.62206188	1	5.56291187	0.676844711	0.578977938
ENSMUSG00000028426	Rad23b	1.026782293	0.603293221	1	0.8924118	0.294518989	1	0.509933588	-0.881668774	0.776580979
ENSMUSG00000003032	Klf4	2.534868785	0.839007021	1	2.9322102	1.233494563	0.54134599	0.278145594	-3.200318429	7.77E-06
ENSMUSG00000028367	Txn1	1.925216799	-0.085865732	1	2.07167025	0.062619482	1	1.993376754	-0.00882982	1
ENSMUSG00000066149	Cdc26	1.379738706	-0.1294229	1	1.7848236	0.406931532	1	1.29801277	-0.285459568	1
ENSMUSG00000039105	Atp6v1g1	3.048259932	-0.114450393	1	3.6333909	0.249606568	1	2.99006513	-0.166371097	1
ENSMUSG00000008305	Tle1	1.090956186	0.77564496	1	0.86053995	0.243892916	1	0.463575989	-1.03637228	0.585951532
ENSMUSG00000008575	Nfib	2.438607945	0.464687983	1	2.1672858	0.207481092	1	1.437085567	-0.677122559	0.831722402
ENSMUSG00000028484	Psip1	0.67382588	-0.557171451	1	1.0198992	0.239924014	1	0.996688377	0.230050724	1
ENSMUSG00000028495	Rps6	38.44016208	0.004641094	1	32.509287	-0.329366962	1	41.37415704	0.212329021	1
ENSMUSG00000028565	Nfia	2.599042679	0.755986434	1	2.07167025	0.239924014	1	1.112582374	-1.059455893	0.818364308
ENSMUSG00000028563	Tm2d1	1.572260386	-0.090603651	1	1.49797695	-0.185824478	1	1.784767558	0.210995984	1
ENSMUSG00000035275	Raver2	1.540173439	0.758571447	1	1.4023614	0.539825803	1	0.533112388	-1.428689703	0.071436542
ENSMUSG00000028517	Plpp3	1.347651759	-0.64619155	1	0.8286681	-1.470158286	0.365663761	3.036422729	1.46137627	0.013830105
ENSMUSG00000028618	Tmem59	1.861042906	-0.13396002	1	1.94418285	-0.047074502	1	2.086091951	0.126410652	1
ENSMUSG00000028603	Scp2	1.187217026	-0.463262548	1	2.1035421	0.729398047	1	1.29801277	-0.342043096	1
ENSMUSG00000028568	Btf3l4	2.117738479	-0.111977302	1	2.07167025	-0.155560688	1	2.410595144	0.195358006	1
ENSMUSG00000003411	Rab3b	1.315564813	0.979785677	1	1.274874	0.903024371	1	0.208609195	-2.510117302	0.001522027
ENSMUSG00000028557	Rnf11	0.834260613	-0.036155867	1	0.60556515	-0.630099199	1	1.043045976	0.525506608	1
ENSMUSG00000028719	Cmpk1	0.898434506	-0.06044168	1	1.05177105	0.26096643	1	0.85761558	-0.180762189	1
ENSMUSG00000063882	Uqcrh	8.342606129	-0.246581113	1	9.338452049	-0.0212218	1	10.03642017	0.173315674	1
ENSMUSG00000028692	Akr1a1	3.144520772	-0.358487456	1	3.5059035	-0.147557763	1	4.334435499	0.372736327	1
ENSMUSG00000028691	Prdx1	2.599042679	0.2850957	1	1.68920805	-0.566373601	1	2.410595144	0.162936528	1
ENSMUSG00000047675	Rps8	48.61172417	-0.033532798	1	43.0269975	-0.277108096	1	53.12580836	0.203704353	1
ENSMUSG00000033379	Atp6v0b	1.219303973	0.008932023	1	1.2111303	-0.004494713	1	1.205297572	-0.013359479	1
ENSMUSG00000033295	Ptprf	1.668521226	0.151889976	1	1.3386177	-0.286574875	1	1.599337163	0.084934016	1
ENSMUSG00000028643	Svbp	1.058869239	-0.53919371	1	1.43423325	0.041019946	1	1.622515962	0.371472979	1
ENSMUSG00000028639	Ybx1	4.748868104	-0.582930037	1	6.0556515	-0.1175628	1	7.71854022	0.504069437	0.880285692
ENSMUSG00000028626	Col9a2	2.502781839	-0.371785404	1	2.1035421	-0.693293025	1	4.009932307	0.788541013	0.495519216
ENSMUSG00000028654	Mycl	0.86634756	-0.387585389	1	1.274874	0.385625154	1	1.043045976	-0.038394278	1
ENSMUSG00000028648	Ndufs5	1.732695119	0.218268291	1	1.6573362	0.1256392	1	1.344370369	-0.333317329	1
ENSMUSG00000028889	Yrdc	0.737999773	-0.228107175	1	1.0198992	0.429401813	1	0.764900382	-0.194385473	1
ENSMUSG00000028837	Psmb2	1.058869239	-0.266175216	1	1.0836429	-0.222674884	1	1.413906767	0.392240077	1
ENSMUSG00000028820	Sfpq	1.315564813	0.601274054	1	1.0198992	0.052838462	1	0.741721583	-0.639552639	1
ENSMUSG00000047945	Marcksl1	10.90956186	-0.01504352	1	13.8961266	0.511628911	1	8.622513399	-0.533232361	0.910307405
ENSMUSG00000028798	Eif3i	2.149825425	0.199846212	1	1.56172065	-0.432866851	1	2.062913152	0.146994984	1
ENSMUSG00000028797	Tmem234	1.668521226	-0.210680103	1	2.19915765	0.358496038	1	1.71523116	-0.176412039	1
ENSMUSG00000028788	Ptp4a2	1.123043133	-0.285251082	1	1.17925845	-0.192386261	1	1.506621965	0.380076168	1
ENSMUSG00000028580	Pum1	0.930521453	-0.304728456	1	1.11551475	0.047972706	1	1.182118772	0.203578513	1
ENSMUSG00000086290	Snhg12	0.898434506	-0.232622656	1	0.86053995	-0.314597373	1	1.205297572	0.44607214	1
ENSMUSG00000054428	Atpif1	2.374434052	-0.637888949	1	3.1234413	-0.118529957	1	4.056289905	0.550309999	0.880285692
ENSMUSG00000007880	Arid1a	1.893129852	0.008932023	1	2.6134917	0.72257242	1	1.321191569	-0.766259517	0.715076446
ENSMUSG00000003038	Hmgn2	3.850433598	0.105793562	1	4.8445212	0.617304555	1	2.57284674	-0.759895611	0.589273929
ENSMUSG00000028843	Sh3bgrl3	1.251390919	-0.160992979	1	1.3386177	-0.028262879	1	1.437085567	0.145234526	1
ENSMUSG00000028822	Tmem50a	1.058869239	0.10933392	1	0.35059035	-1.782102292	0.206221498	1.437085567	1.010933435	0.417289947
ENSMUSG00000037266	Rsrp1	4.042955278	0.143193534	1	4.30269975	0.277454553	1	3.105959128	-0.431100797	1
ENSMUSG00000028809	Srrm1	1.123043133	0.153321932	1	1.11551475	0.139895196	1	0.927151978	-0.266688507	1
ENSMUSG00000028676	Srsf10	1.219303973	0.107335727	1	1.37048955	0.355401232	1	0.950330778	-0.439727974	1
ENSMUSG00000059291	Rpl11	37.41337979	-0.012628611	1	31.07505375	-0.38030737	1	41.44369343	0.265701515	1
ENSMUSG00000007872	Id3	12.03260499	0.382901272	1	13.1949459	0.59745262	1	6.072845458	-1.061283246	0.114426346
ENSMUSG00000066037	Hnrnpr	1.155130079	-0.159135033	1	1.62546435	0.560785421	1	1.043045976	-0.410363055	1
ENSMUSG00000006699	Cdc42	1.411825653	0.348138109	1	1.1473866	-0.080443567	1	1.066224775	-0.259754544	1
ENSMUSG00000050608	Minos1	1.604347332	-0.256121551	1	1.94418285	0.127699899	1	1.877482756	0.07570369	1
ENSMUSG00000028745	Capzb	0.930521453	-0.369579601	1	1.37048955	0.410542786	1	1.089403575	-0.079355451	1
ENSMUSG00000009863	Sdhb	1.508086492	0.512506196	1	1.4023614	0.3521988	1	0.788079182	-0.868772332	0.622040227
ENSMUSG00000060572	Mfap2	5.230172304	0.459593432	1	5.6094456	0.624807326	1	2.387416344	-1.18344461	0.046180691
ENSMUSG00000006219	Fblim1	1.058869239	0.296419472	1	1.1473866	0.473154763	1	0.649006385	-0.745795414	0.880285692
ENSMUSG00000029003	Mad2l2	0.417130306	-0.794210648	1	1.05177105	1.095907183	0.740177821	0.533112388	-0.444119743	1
ENSMUSG00000041556	Fbxo2	5.74356345	-0.180704306	1	5.9919078	-0.096376814	1	6.721851843	0.186819994	1
ENSMUSG00000063077	Kif1b	2.566955732	0.352005926	1	3.3146724	0.966358941	0.577584138	1.019867176	-1.514021757	0.012305611
ENSMUSG00000028988	Ctnnbip1	2.085651532	0.125971444	1	2.32664505	0.361261883	1	1.576158363	-0.484910008	1
ENSMUSG00000039953	Clstn1	2.534868785	0.069436762	1	2.549748	0.08201428	1	2.271522347	-0.167064867	1
ENSMUSG00000063524	Eno1	4.748868104	-0.270606224	1	5.25885525	-0.068840959	1	5.933772662	0.236510408	1
ENSMUSG00000028964	Park7	1.828955959	-0.070565898	1	1.912311	0.019352028	1	1.900661556	0.01790299	1
ENSMUSG00000028936	Rpl22	14.75999546	-0.096225765	1	14.43794805	-0.140429148	1	16.29469602	0.148887871	1
ENSMUSG00000048001	Hes5	14.95251714	0.365587862	1	19.98364995	1.082065905	0.221177829	5.16887228	-1.762535493	0.00032804
ENSMUSG00000029064	Gnb1	3.080346878	0.380026174	1	2.6134917	0.030694715	1	2.13244955	-0.419150359	1
ENSMUSG00000029038	Ssu72	1.187217026	0.671897035	1	0.98802735	0.263701397	1	0.556291187	-0.939161659	0.626939959
ENSMUSG00000029066	Mrpl20	0.705912826	-0.75290824	1	1.56172065	0.861753898	0.929669543	0.950330778	-0.252100971	1
ENSMUSG00000029068	Ccnl2	0.609651986	-0.469115274	1	1.2111303	0.979737971	0.958652861	0.602648786	-0.577586885	1
ENSMUSG00000065990	Aurkaip1	1.347651759	0.042879354	1	1.4023614	0.124788303	1	1.228476371	-0.162549386	1
ENSMUSG00000041936	Agrn	0.994695346	0.25404452	1	1.0836429	0.440290129	1	0.649006385	-0.660906517	1
ENSMUSG00000040407	Akap9	0.802173666	-0.316163351	1	1.05177105	0.217897708	1	0.973509577	0.069128313	1
ENSMUSG00000028998	Tomm7	2.759477412	-0.480550169	1	4.30269975	0.4227175	1	3.453641119	-0.040090568	1
ENSMUSG00000028945	Rheb	1.540173439	0.104567302	1	1.56172065	0.133833443	1	1.321191569	-0.231222241	1
ENSMUSG00000029131	Dnajb6	0.86634756	0.084483056	1	1.11551475	0.632935207	1	0.602648786	-0.696885814	1
ENSMUSG00000038803	Ost4	1.540173439	-0.840466239	1	2.58161985	0.140821485	1	2.874171133	0.468923079	1
ENSMUSG00000106918	Mrpl33	1.251390919	-0.133247988	1	1.17925845	-0.248420296	1	1.506621965	0.303114186	1
ENSMUSG00000014956	Ppp1cb	1.123043133	0.271966428	1	0.86053995	-0.260149589	1	0.973509577	-0.025508561	1
ENSMUSG00000037373	Ctbp1	1.796869012	0.008932023	1	2.00792655	0.240617784	1	1.599337163	-0.252100971	1
ENSMUSG00000054252	Fgfr3	4.97347673	-0.134325028	1	5.099496	-0.084180611	1	5.58609067	0.140589097	1
ENSMUSG00000070858	Gm1673	1.668521226	-0.572136562	1	2.0397984	-0.194362707	1	2.781455935	0.574005125	0.880285692
ENSMUSG00000037235	Mxd4	0.834260613	-0.613700896	1	0.637437	-1.076285397	0.915892946	1.761588759	1.237704297	0.071436542
ENSMUSG00000055302	Mrfap1	3.657911918	-0.103094595	1	4.68516195	0.421726524	1	3.291389523	-0.348045057	1
ENSMUSG00000005103	Wdr1	1.700608172	0.611172515	1	1.274874	-0.009512788	1	0.973509577	-0.602817489	1
ENSMUSG00000051022	Hs3st1	1.861042906	0.386047039	1	1.30674585	-0.332299375	1	1.483443165	-0.095981769	1
ENSMUSG00000015804	Med28	0.77008672	-0.353638057	1	1.274874	0.692806663	1	0.788079182	-0.367578189	1
ENSMUSG00000047215	Rpl9	40.46163972	-0.088315474	1	37.3538082	-0.247447747	1	45.82448653	0.226219866	1
ENSMUSG00000029207	Apbb2	0.352956413	-1.271175897	1	1.0198992	0.707702976	1	0.811257981	0.23599999	1
ENSMUSG00000092060	Bend4	1.475999546	0.294060199	1	2.1035421	1.154703881	0.363513507	0.533112388	-1.709709854	0.007814174
ENSMUSG00000029208	Guf1	0.994695346	-0.276470196	1	1.11551475	-0.055120787	1	1.27483397	0.266772339	1
ENSMUSG00000029229	Chic2	1.572260386	0.174740916	1	1.5298488	0.118362034	1	1.27483397	-0.281848314	1
ENSMUSG00000029234	Tmem165	0.86634756	-0.561233476	1	1.4023614	0.387822709	1	1.205297572	0.083502061	1
ENSMUSG00000029376	Mthfd2l	0.609651986	-0.73214968	1	0.9561555	0.106004828	1	1.089403575	0.466612919	1
ENSMUSG00000029405	G3bp2	1.123043133	0.619889732	1	0.66930885	-0.43119513	1	0.764900382	-0.219920565	1
ENSMUSG00000063015	Ccni	0.962608399	-0.099881465	1	1.0836429	0.137727359	1	0.996688377	-0.037429587	1
ENSMUSG00000029328	Hnrnpdl	2.117738479	0.354899129	1	1.68920805	-0.114677631	1	1.599337163	-0.252100971	1
ENSMUSG00000079065	BC005561	1.861042906	0.704576557	1	1.62546435	0.39477547	1	0.764900382	-1.168390265	0.306402923
ENSMUSG00000058558	Rpl5	9.112692848	0.089226346	1	7.649244	-0.263675651	1	8.99337419	0.09295934	1
ENSMUSG00000050856	Atp5k	2.887825198	-0.125067061	1	3.02782575	-0.030029806	1	3.175495526	0.094872253	1
ENSMUSG00000008090	Fgfrl1	1.123043133	-0.340217541	1	1.56172065	0.322595087	1	1.321191569	-0.025903333	1
ENSMUSG00000072694	1500011B03Rik	0.705912826	-0.2451136	1	1.11551475	0.715397367	1	0.649006385	-0.474493392	1
ENSMUSG00000041740	Rnf10	1.155130079	-0.002165686	1	1.4023614	0.405970056	1	0.973509577	-0.388078641	1
ENSMUSG00000009013	Dynll1	1.636434279	-0.238160839	1	1.88043915	0.037325462	1	1.947019155	0.140481677	1
ENSMUSG00000029538	Srsf9	0.77008672	-0.499858798	1	1.2111303	0.39477547	1	1.019867176	0.04007978	1
ENSMUSG00000041697	Cox6a1	3.080346878	-0.111277219	1	3.53777535	0.173503589	1	3.105959128	-0.098117514	1
ENSMUSG00000054256	Msi1	1.187217026	-0.028542683	1	1.3386177	0.217897708	1	1.112582374	-0.181711643	1
ENSMUSG00000067274	Rplp0	67.54302269	0.098561707	1	59.12228175	-0.17323475	1	64.01984411	0.005877468	1
ENSMUSG00000032959	Pebp1	14.3749521	-0.126776039	1	13.41804885	-0.263126927	1	16.89734481	0.272387671	1
ENSMUSG00000029364	Wsb2	0.77008672	-0.254102383	1	0.5099496	-0.98004167	1	1.228476371	0.922842105	0.608124535
ENSMUSG00000029614	Rpl6	47.55285493	0.005739143	1	41.2421739	-0.279416265	1	50.36753123	0.172331371	1
ENSMUSG00000029616	Erp29	1.861042906	-0.470995007	1	2.2947732	-0.068011164	1	2.758277136	0.398974202	1
ENSMUSG00000004455	Ppp1cc	2.213999319	-0.394280041	1	3.6333909	0.645535244	1	2.341058745	-0.325630007	1
ENSMUSG00000029465	Arpc3	1.251390919	0.126987784	1	1.274874	0.166058776	1	1.043045976	-0.272859531	1
ENSMUSG00000029472	Anapc5	1.187217026	0.231324444	1	1.24300215	0.330372437	1	0.834436781	-0.531826567	1
ENSMUSG00000029433	Diablo	0.705912826	-0.530515819	1	1.11551475	0.365454896	1	0.973509577	0.093790367	1
ENSMUSG00000029422	Rsrc2	2.085651532	-0.125160873	1	2.8047228	0.50380658	1	1.854303957	-0.40142993	1
ENSMUSG00000023106	Denr	0.77008672	-0.190908557	1	0.66930885	-0.45195369	1	1.043045976	0.525506608	1
ENSMUSG00000038126	Mphosph9	0.802173666	-0.134325028	1	0.15935925	-2.640083287	0.083890154	1.413906767	1.525506608	0.137543938
ENSMUSG00000029394	Cdk2ap1	0.705912826	-0.736966696	1	0.41433405	-1.60410399	0.679311762	1.761588759	1.622368147	0.046180691
ENSMUSG00000029390	Tmed2	2.695303518	-0.114172122	1	2.83659465	-0.011348385	1	2.920528732	0.071247799	1
ENSMUSG00000079215	Zfp664	0.802173666	-0.494500593	1	1.2111303	0.313475368	1	1.089403575	0.110469108	1
ENSMUSG00000029430	Ran	1.251390919	-0.73214968	1	1.8485673	0.002508674	1	2.248343548	0.525506608	1
ENSMUSG00000070493	Chchd2	5.83982429	-0.369319679	1	7.8404751	0.226685725	1	7.139070234	0.052135798	1
ENSMUSG00000029673	Auts2	3.465390238	0.016515194	1	2.1035421	-0.920584246	0.857057077	4.3112567	0.621189956	0.769978725
ENSMUSG00000040731	Eif4h	1.187217026	0.036308461	1	1.0198992	-0.261270129	1	1.251655171	0.177583304	1
ENSMUSG00000049551	Fzd9	3.272868558	0.458393352	1	2.64536355	0.002884817	1	2.13244955	-0.474493392	1
ENSMUSG00000019179	Mdh2	0.962608399	-0.399441746	1	1.05177105	-0.233798262	1	1.437085567	0.502786531	1
ENSMUSG00000039771	Polr2j	1.026782293	0.125971444	1	1.2111303	0.480932114	1	0.741721583	-0.579846393	1
ENSMUSG00000029705	Cux1	1.123043133	0.115847226	1	1.49797695	0.758466089	1	0.695363984	-0.895336513	0.74046851
ENSMUSG00000019054	Fis1	2.021477639	0.112383371	1	1.9760547	0.065894614	1	1.761588759	-0.184986775	1
ENSMUSG00000029713	Gnb2	3.625824971	0.540652502	1	2.549748	-0.203803522	1	2.387416344	-0.373966516	1
ENSMUSG00000045438	Cox19	0.930521453	-0.128571501	1	1.1473866	0.298068057	1	0.927151978	-0.161335507	1
ENSMUSG00000029570	Lfng	3.689998865	0.565743483	1	4.2070842	0.889475851	0.886629274	1.182118772	-1.728249985	0.007175789
ENSMUSG00000029580	Actb	41.52050896	0.719092675	1	37.4812956	0.478482716	1	15.52979564	-1.355203732	0.307745484
ENSMUSG00000029617	Ccz1	0.57756504	-0.565142162	1	1.0836429	0.703324535	1	0.718542783	-0.202413847	1
ENSMUSG00000047843	Bri3	2.406520999	-0.509432729	1	4.3345716	0.723472754	0.925185307	2.711919537	-0.319770798	1
ENSMUSG00000029621	Arpc1a	1.058869239	0.10933392	1	0.8924118	-0.227902045	1	1.043045976	0.094872253	1
ENSMUSG00000029623	Pdap1	1.925216799	-0.195490223	1	2.4222606	0.275230883	1	2.016555553	-0.113093857	1
ENSMUSG00000038690	Atp5j2	3.176607718	-0.309694709	1	3.2509287	-0.265526766	1	4.357614298	0.429537549	1
ENSMUSG00000041453	Rpl21	34.30094597	0.024424199	1	31.07505375	-0.175545501	1	34.62912639	0.073551249	1
ENSMUSG00000029642	Polr1d	2.310260159	-0.279290715	1	2.70910725	0.036832149	1	2.827813534	0.164240365	1
ENSMUSG00000029649	Pomp	2.149825425	-0.462572428	1	2.83659465	0.080394184	1	3.01324393	0.26430886	1
ENSMUSG00000066551	Hmgb1	5.133911464	-0.165679133	1	6.1831389	0.217897708	1	5.307945076	-0.100678556	1
ENSMUSG00000042541	Shfm1	4.042955278	0.040100041	1	3.6333909	-0.175016981	1	4.056289905	0.07204889	1
ENSMUSG00000029632	Ndufa4	3.657911918	-0.324064941	1	4.49393085	0.086874057	1	4.543044694	0.147558427	1
ENSMUSG00000029669	Tspan12	2.759477412	0.663040684	1	1.8485673	-0.194079992	1	1.622515962	-0.504655363	1
ENSMUSG00000068748	Ptprz1	1.668521226	-0.524570879	1	0.86053995	-1.647172712	0.090289819	3.499998718	1.451506026	0.004493009
ENSMUSG00000023089	Ndufa5	1.123043133	0.026210014	1	1.11551475	0.012783278	1	1.089403575	-0.039278011	1
ENSMUSG00000029684	Wasl	1.026782293	0.603293221	1	0.8924118	0.294518989	1	0.509933588	-0.881668774	0.809487736
ENSMUSG00000039904	Gpr37	0.4813042	-0.60156557	1	0.35059035	-1.127877129	1	1.043045976	1.294181061	0.26110688
ENSMUSG00000020440	Arf5	3.657911918	-0.137504626	1	4.30269975	0.196836092	1	3.731786713	-0.100427674	1
ENSMUSG00000004285	Atp6v1f	2.887825198	-0.305275035	1	3.79275015	0.248271357	1	3.337747122	-0.00882982	1
ENSMUSG00000029790	Cep41	3.337042451	-0.104278588	1	1.0836429	-2.040836561	0.019446897	5.331123876	1.258314576	0.034041841
ENSMUSG00000086542	Gm13782	0.545478093	-0.664839745	1	0.03187185	-4.157141723	0.003523318	1.506621965	2.321973213	0.000748911
ENSMUSG00000073155	1810058I24Rik	2.406520999	-0.02059393	1	2.39038875	-0.034020666	1	2.433773943	0.015022323	1
ENSMUSG00000029840	Mtpn	1.058869239	-0.021062718	1	0.92428365	-0.284602633	1	1.182118772	0.248666402	1
ENSMUSG00000038538	Ubn2	0.86634756	-0.069845091	1	1.05177105	0.328080626	1	0.811257981	-0.235305729	1
ENSMUSG00000029823	Luc7l2	1.155130079	-0.273467708	1	1.49797695	0.248271357	1	1.321191569	-0.00882982	1
ENSMUSG00000002416	Ndufb2	0.834260613	-0.795147767	1	1.0836429	-0.325244617	1	1.738409959	0.842696783	0.484767647
ENSMUSG00000029918	Mrps33	1.283477866	-0.305941315	1	1.24300215	-0.367064793	1	1.831125157	0.525506608	1
ENSMUSG00000029911	Ssbp1	1.219303973	0.49435885	1	0.98802735	0.047972706	1	0.764900382	-0.516313568	1
ENSMUSG00000025823	Pdia4	1.315564813	0.100079911	1	1.11551475	-0.226887135	1	1.29801277	0.091610081	1
ENSMUSG00000029810	Tmem176b	0.930521453	-0.165565709	1	0.7649244	-0.530563525	1	1.251655171	0.551978819	1
ENSMUSG00000029817	Tra2a	1.411825653	0.09382092	1	1.5935925	0.351164239	1	1.112582374	-0.429639157	1
ENSMUSG00000029821	Dfna5	0.449217253	-0.90617908	1	0.47807775	-0.804470105	1	1.158939973	1.291041354	0.287431012
ENSMUSG00000063694	Cycs	1.443912599	-0.152004196	1	1.4023614	-0.209112433	1	1.738409959	0.281581025	1
ENSMUSG00000004980	Hnrnpa2b1	3.080346878	0.103316832	1	3.0596976	0.089890095	1	2.665561938	-0.208969435	1
ENSMUSG00000029836	Cbx3	2.823651305	0.340735661	1	2.9959539	0.474870361	1	1.622515962	-0.840446111	0.904536097
ENSMUSG00000091625	Lsm5	0.834260613	-0.353638057	1	1.0836429	0.157356166	1	1.066224775	0.149358122	1
ENSMUSG00000029781	Fkbp9	1.058869239	-0.310569335	1	1.05177105	-0.323996071	1	1.506621965	0.503811536	1
ENSMUSG00000036371	Serbp1	2.631129625	-0.359420409	1	3.5696472	0.256716957	1	3.175495526	0.026700751	1
ENSMUSG00000053907	Mat2a	1.796869012	-0.001874732	1	2.2947732	0.525079217	1	1.413906767	-0.531524337	1
ENSMUSG00000079523	Tmsb10	13.21982202	-0.557447204	1	17.0195679	-0.068541302	1	20.67548912	0.440802357	0.98839832
ENSMUSG00000030035	Wbp1	2.149825425	-0.082092151	1	2.32664505	0.078622919	1	2.201985949	-0.029082244	1
ENSMUSG00000063415	Cyp26b1	2.823651305	-0.550329968	1	3.3146724	-0.247765864	1	4.658938691	0.591261053	0.855373586
ENSMUSG00000030007	Cct7	0.898434506	-0.06044168	1	0.66930885	-0.608072892	1	1.135761174	0.525506608	1
ENSMUSG00000057278	Snrpg	4.042955278	-0.133137695	1	4.81264935	0.227420482	1	4.056289905	-0.134002847	1
ENSMUSG00000071337	Tia1	0.802173666	-0.66814868	1	1.62546435	0.768590307	1	1.043045976	-0.217717977	1
ENSMUSG00000001158	Snrnp27	0.705912826	-0.267481413	1	1.0198992	0.480932114	1	0.741721583	-0.211458987	1
ENSMUSG00000030057	Cnbp	2.213999319	0.231324444	1	2.13541395	0.15561343	1	1.668873561	-0.382700916	1
ENSMUSG00000030082	Sec61a1	0.834260613	-0.521582694	1	1.56172065	0.774291056	1	0.950330778	-0.330103483	1
ENSMUSG00000030093	Wnt7a	1.379738706	0.481302697	1	0.86053995	-0.466600466	1	1.066224775	-0.06965166	1
ENSMUSG00000034192	Lsm3	0.962608399	0.035773635	1	1.274874	0.644712375	1	0.695363984	-0.670044202	1
ENSMUSG00000035199	Arl6ip5	1.347651759	0.657589199	1	1.0198992	0.052838462	1	0.718542783	-0.703312083	1
ENSMUSG00000030067	Foxp1	0.705912826	-0.548894348	1	1.1473866	0.40498326	1	0.973509577	0.069128313	1
ENSMUSG00000034269	Setd5	0.994695346	0.021871078	1	1.274874	0.553081899	1	0.764900382	-0.556955553	1
ENSMUSG00000033940	Brk1	1.251390919	-0.292237512	1	1.7210799	0.355401232	1	1.390727968	-0.098344907	1
ENSMUSG00000030315	Vgll4	0.57756504	-1.012601139	1	1.0198992	0.014364314	1	1.321191569	0.711062261	0.98839832
ENSMUSG00000057841	Rpl32	80.44197525	-0.050001111	1	75.7912593	-0.169820858	1	86.15559759	0.131379514	1
ENSMUSG00000059878	Zfp422	1.219303973	0.17687666	1	1.6573362	0.879728972	1	0.649006385	-1.124307037	0.42248619
ENSMUSG00000061353	Cxcl12	3.272868558	0.010934375	1	2.6772354	-0.383938611	1	3.592713916	0.264014367	1
ENSMUSG00000042079	Hnrnpf	1.251390919	-0.01660307	1	1.43423325	0.265726233	1	1.135761174	-0.240028139	1
ENSMUSG00000045962	Wnk1	1.155130079	0.192850296	1	1.24300215	0.350001244	1	0.834436781	-0.51296754	1
ENSMUSG00000004264	Phb2	1.796869012	0.145351221	1	1.43423325	-0.302934455	1	1.738409959	0.101008779	1
ENSMUSG00000023456	Tpi1	1.026782293	0.29843864	1	0.60556515	-0.708101711	1	0.996688377	0.284498508	1
ENSMUSG00000030122	Ptms	2.951999092	-0.130383553	1	3.824622	0.415661756	1	2.735098336	-0.314385249	1
ENSMUSG00000030120	Mlf2	2.470694892	0.346801661	1	1.9760547	-0.117705324	1	1.877482756	-0.246224405	1
ENSMUSG00000063870	Chd4	1.668521226	0.151889976	1	1.68920805	0.178369344	1	1.344370369	-0.319770798	1
ENSMUSG00000057666	Gapdh	9.497736208	0.008932023	1	8.8603743	-0.13168673	1	9.596022976	0.055055988	1
ENSMUSG00000030342	Cd9	1.508086492	0.423969522	1	0.66930885	-1.104030387	1	1.437085567	0.394262074	1
ENSMUSG00000049107	Ntf3	2.085651532	-0.183713055	1	2.6772354	0.332667895	1	2.109270751	-0.179750127	1
ENSMUSG00000030357	Fkbp4	1.732695119	0.070169652	1	1.5298488	-0.178619703	1	1.71523116	0.067824771	1
ENSMUSG00000030161	Gabarapl1	1.796869012	0.449504614	1	1.912311	0.594046194	1	0.85761558	-1.096930599	0.390494684
ENSMUSG00000072704	Smim10l1	0.86634756	-0.027409824	1	1.05177105	0.374623212	1	0.764900382	-0.317767889	1
ENSMUSG00000003031	Cdkn1b	2.310260159	0.613794081	1	2.39038875	0.697640897	1	0.834436781	-1.474493392	0.021846065
ENSMUSG00000060032	H2afj	1.989390692	-0.183713055	1	2.1672858	-0.013427838	1	2.294701147	0.135939796	1
ENSMUSG00000030224	Strap	1.219303973	0.366979543	1	1.05177105	0.057433036	1	0.85761558	-0.39649088	1
ENSMUSG00000008540	Mgst1	1.187217026	-0.193173385	1	1.30674585	-0.004494713	1	1.390727968	0.152463197	1
ENSMUSG00000030246	Ldhb	4.331737798	0.341507362	1	4.0795968	0.212316676	1	2.850992334	-0.564691201	0.970786714
ENSMUSG00000030282	Cmas	0.86634756	-0.561233476	1	0.66930885	-1.009171201	1	1.738409959	1.158724277	0.180770063
ENSMUSG00000030275	Etnk1	1.732695119	0.09382092	1	1.9760547	0.374998669	1	1.344370369	-0.462215063	1
ENSMUSG00000039985	Fam60a	1.315564813	0.084483056	1	1.7210799	0.677329327	1	0.880794379	-0.774053674	0.880285692
ENSMUSG00000035674	Ndufa3	2.727390465	-0.187900852	1	3.1234413	0.085703096	1	3.036422729	0.046338771	1
ENSMUSG00000006333	Rps9	40.1728572	0.015196019	1	36.42952455	-0.18256379	1	40.95693865	0.086996974	1
ENSMUSG00000030431	Tmem238	1.379738706	0.09084322	1	1.11551475	-0.326422808	1	1.413906767	0.17592217	1
ENSMUSG00000030432	Rpl28	30.77138184	-0.11681353	1	29.92766715	-0.172371886	1	34.86091439	0.190030189	1
ENSMUSG00000060860	Ube2s	1.668521226	0.016730393	1	2.00792655	0.410542786	1	1.367549168	-0.425583792	1
ENSMUSG00000035203	Epn1	1.090956186	0.477964411	1	0.7649244	-0.246770559	1	0.788079182	-0.227853425	1
ENSMUSG00000012848	Rps5	53.68146174	-0.110460707	1	53.4172206	-0.120283868	1	59.47679941	0.141428808	1
ENSMUSG00000041571	Sepw1	10.62077934	-0.322894533	1	12.6849963	0.031594157	1	13.35098849	0.186181462	1
ENSMUSG00000041560	Gltscr2	2.342347105	0.26086872	1	1.88043915	-0.188094652	1	1.970197954	-0.103511073	1
ENSMUSG00000008036	Ap2s1	0.930521453	-0.385346917	1	1.37048955	0.391927108	1	1.112582374	-0.049608107	1
ENSMUSG00000019370	Calm3	2.278173212	0.097468697	1	1.7848236	-0.383840506	1	2.341058745	0.19793195	1
ENSMUSG00000040824	Snrpd2	2.566955732	0.08735867	1	1.9760547	-0.426874188	1	2.688740737	0.23599999	1
ENSMUSG00000040952	Rps19	68.21684857	-0.019277997	1	69.9905826	0.034103674	1	66.38408165	-0.06799109	1
ENSMUSG00000037563	Rps16	41.1354656	0.06027541	1	38.6286822	-0.068632438	1	38.84766789	-0.047650519	1
ENSMUSG00000045948	Mrps12	1.026782293	-0.465748423	1	1.4661051	0.233327748	1	1.390727968	0.152463197	1
ENSMUSG00000015165	Hnrnpl	0.930521453	-0.128571501	1	1.11551475	0.23807559	1	0.950330778	-0.104543783	1
ENSMUSG00000054808	Actn4	1.861042906	-0.593391639	1	1.8485673	-0.606818375	1	3.476819919	0.893546627	0.268735852
ENSMUSG00000053565	Eif3k	4.363824744	-0.092708239	1	4.0795968	-0.226202257	1	4.960263084	0.223850908	1
ENSMUSG00000030591	Psmd8	0.86634756	-0.336360065	1	0.98802735	-0.08588304	1	1.182118772	0.343303276	1
ENSMUSG00000074227	Spint2	3.914607491	0.157030662	1	3.79275015	0.091365302	1	3.221853125	-0.264073613	1
ENSMUSG00000019738	Polr2i	1.123043133	0.593894523	1	0.8286681	-0.049582603	1	0.672185184	-0.521799107	1
ENSMUSG00000036835	Psenen	1.187217026	-0.20724857	1	1.274874	-0.068406477	1	1.437085567	0.217384312	1
ENSMUSG00000036751	Cox6b1	5.16599841	0.039792986	1	4.6532901	-0.171144583	1	5.16887228	0.066074989	1
ENSMUSG00000006315	Tmem147	1.347651759	0.042879354	1	1.3386177	0.029452618	1	1.27483397	-0.076529406	1
ENSMUSG00000036427	Gpi1	2.053564585	0.26500757	1	1.68920805	-0.135739247	1	1.692052361	-0.147683076	1
ENSMUSG00000030417	Pdcd5	1.508086492	-0.312996072	1	1.912311	0.159950359	1	1.831125157	0.0925472	1
ENSMUSG00000038695	Josd2	1.508086492	0.771892825	1	0.8924118	-0.333512233	1	0.85761558	-0.474493392	1
ENSMUSG00000008140	Emc10	1.668521226	0.126354884	1	1.7848236	0.269428009	1	1.321191569	-0.384696722	1
ENSMUSG00000038502	Ptov1	3.080346878	0.023882364	1	3.72900645	0.43520484	1	2.456952743	-0.474493392	1
ENSMUSG00000109324	Prmt1	1.090956186	0.231324444	1	0.54182145	-1.055120787	1	1.205297572	0.552987344	1
ENSMUSG00000003429	Rps11	45.24259477	-0.00183658	1	40.63660875	-0.217906428	1	47.3079297	0.130030169	1
ENSMUSG00000074129	Rpl13a	76.43110692	0.001255112	1	74.8351038	-0.041652173	1	75.12248905	-0.019754462	1
ENSMUSG00000050708	Ftl1	24.25773167	-0.499146815	1	35.66460015	0.277730957	1	32.26488885	0.096042038	1
ENSMUSG00000003873	Bax	1.315564813	-0.431640569	1	1.9760547	0.387822709	1	1.622515962	-0.025185991	1
ENSMUSG00000040435	Ppp1r15a	1.251390919	0.745897617	1	1.0836429	0.416443387	1	0.486754789	-1.224515139	0.48894152
ENSMUSG00000059070	Rpl18	24.12938388	-0.016300523	1	21.8640891	-0.214361532	1	25.51985821	0.140564239	1
ENSMUSG00000003269	Cyth2	1.443912599	0.328621645	1	1.75295175	0.777325116	1	0.695363984	-1.178508565	0.222596976
ENSMUSG00000009487	Otog	1.315564813	-0.53622947	1	1.56172065	-0.215061699	1	2.15562835	0.572300819	0.925228964
ENSMUSG00000063229	Ldha	1.572260386	0.482863211	1	0.92428365	-0.575651415	1	1.251655171	0.003085573	1
ENSMUSG00000014402	Tsg101	0.609651986	-0.534210302	1	1.1473866	0.754925732	1	0.718542783	-0.281848314	1
ENSMUSG00000052512	Nav2	1.957303746	-0.493959345	1	3.6971346	0.859443737	0.740177821	2.039734352	-0.474493392	1
ENSMUSG00000030498	Gas2	2.278173212	-0.333460175	1	2.13541395	-0.456190683	1	3.360925922	0.596390094	0.809487736
ENSMUSG00000025326	Ube3a	1.026782293	0.046899873	1	1.1473866	0.277603954	1	0.880794379	-0.29761563	1
ENSMUSG00000102252	Snrpn	0.962608399	-0.17203125	1	1.56172065	0.884473974	0.880117795	0.741721583	-0.752027368	0.880285692
ENSMUSG00000075701	Vimp	0.834260613	-0.473219673	1	1.3386177	0.474237461	1	1.043045976	-0.059455893	1
ENSMUSG00000032640	Chsy1	1.026782293	-0.50564115	1	0.4462059	-1.875211697	0.144057427	2.201985949	1.555880257	0.017163326
ENSMUSG00000005533	Igf1r	0.898434506	-0.285733992	1	1.0198992	-0.041488921	1	1.158939973	0.267194612	1
ENSMUSG00000042659	Arrdc4	1.347651759	0.902701696	1	0.98802735	0.195529895	1	0.509933588	-1.160384802	0.355786464
ENSMUSG00000078670	Fam174b	1.090956186	0.868754365	1	0.7011807	-0.09143035	1	0.509933588	-0.783821451	1
ENSMUSG00000030538	Cib1	0.513391146	-0.810495732	1	0.637437	-0.434178989	1	1.135761174	0.959909432	0.552850374
ENSMUSG00000061787	Rps17	26.24712236	-0.222812875	1	25.72058295	-0.262802528	1	33.28475602	0.347239412	1
ENSMUSG00000030629	Zfand6	0.705912826	-0.415038601	1	1.0198992	0.308095517	1	0.903973179	0.066074989	1
ENSMUSG00000049791	Fzd4	0.86634756	-0.619532117	1	1.56172065	0.557973149	1	1.182118772	-0.040840215	1
ENSMUSG00000039405	Prss23	4.716781157	0.231324444	1	7.10742255	1.243892916	0.177032693	1.668873561	-1.81994421	0.002187087
ENSMUSG00000048078	Tenm4	2.213999319	0.40641115	1	1.7210799	-0.119683651	1	1.599337163	-0.299406686	1
ENSMUSG00000030647	Ndufc2	1.443912599	0.311942904	1	1.37048955	0.201595896	1	0.996688377	-0.490795205	1
ENSMUSG00000042797	Aqp11	1.572260386	0.465789698	1	1.30674585	0.07105632	1	0.996688377	-0.522856414	1
ENSMUSG00000070436	Serpinh1	1.828955959	-0.139513251	1	2.45413245	0.480932114	1	1.668873561	-0.361484431	1
ENSMUSG00000030744	Rps3	38.85729239	-0.029327311	1	36.36578085	-0.162944289	1	40.84104465	0.109037762	1
ENSMUSG00000030704	Rab6a	1.058869239	0.015006537	1	1.05177105	0.001579801	1	1.043045976	-0.017020627	1
ENSMUSG00000030842	Lamtor1	1.090956186	0.190682459	1	1.0198992	0.052838462	1	0.903973179	-0.218654488	1
ENSMUSG00000030990	Pgap2	0.609651986	-0.73214968	1	0.66930885	-0.570598187	1	1.29801277	1.000844617	0.32705501
ENSMUSG00000052305	Hbb-bs	1.475999546	0.376522359	1	1.0836429	-0.252732117	1	1.158939973	-0.141918053	1
ENSMUSG00000031029	Eif3f	14.27869126	0.079483097	1	11.9200719	-0.283923558	1	14.27814047	0.115153187	1
ENSMUSG00000046364	Rpl27a	41.74511759	-0.062858661	1	38.53306665	-0.222988615	1	45.96355933	0.185656605	1
ENSMUSG00000005610	Eif4g2	2.438607945	-0.289791575	1	3.3784161	0.381935866	1	2.642383138	-0.14470318	1
ENSMUSG00000030759	Far1	0.67382588	-0.239981275	1	1.11551475	0.833233858	1	0.579469986	-0.606943688	1
ENSMUSG00000030751	Psma1	0.4813042	-0.856138397	1	1.0198992	0.589866485	1	0.811257981	0.110469108	1
ENSMUSG00000030663	1110004F10Rik	0.77008672	-0.866286353	1	1.4023614	0.266807308	1	1.437085567	0.394262074	1
ENSMUSG00000090862	Rps13	37.50964063	0.001026824	1	35.60085645	-0.105062358	1	37.71190672	0.035150941	1
ENSMUSG00000008683	Rps15a	55.06120045	-0.069102077	1	53.32160505	-0.133714411	1	59.22183262	0.118109171	1
ENSMUSG00000030654	Arl6ip1	0.994695346	-0.292237512	1	1.43423325	0.456057445	1	1.066224775	-0.186691081	1
ENSMUSG00000030980	Knop1	1.251390919	-0.119172803	1	1.5935925	0.38252841	1	1.182118772	-0.265906771	1
ENSMUSG00000030876	Mettl9	1.379738706	0.105793562	1	1.37048955	0.092366826	1	1.205297572	-0.189516434	1
ENSMUSG00000030869	Ndufab1	1.411825653	-0.299190273	1	1.5935925	-0.063873261	1	1.831125157	0.277579094	1
ENSMUSG00000030779	Rbbp6	1.251390919	-0.424027385	1	1.912311	0.434389528	1	1.506621965	-0.073955463	1
ENSMUSG00000052707	Tnrc6a	1.187217026	0.646361943	1	0.86053995	-0.040836561	1	0.672185184	-0.58997061	1
ENSMUSG00000030717	Nupr1	0.930521453	0.711950285	1	1.3386177	1.737271867	0.395071321	0	-5.644418394	6.58E-06
ENSMUSG00000047721	Bola2	2.053564585	-0.331270244	1	2.4860043	0.045945025	1	2.619204339	0.198525285	1
ENSMUSG00000042675	Ypel3	1.187217026	-0.23499356	1	1.7848236	0.624522967	1	1.112582374	-0.4143724	1
ENSMUSG00000030697	Ppp4c	0.77008672	-0.410221585	1	1.05177105	0.196836092	1	1.019867176	0.159378709	1
ENSMUSG00000030795	Fus	2.342347105	0.301226457	1	2.51787615	0.463010206	1	1.413906767	-0.777684925	0.686531002
ENSMUSG00000031068	Glrx3	1.123043133	0.097468697	1	0.7649244	-0.630099199	1	1.251655171	0.399975725	1
ENSMUSG00000060591	Ifitm2	1.058869239	-0.462572428	1	1.37048955	0.033473137	1	1.529800764	0.324809257	1
ENSMUSG00000025503	Taldo1	1.058869239	-0.488567637	1	1.1473866	-0.340833251	1	1.738409959	0.644151104	0.921262867
ENSMUSG00000025508	Rplp2	47.74537661	-0.115006213	1	51.53678145	0.041448689	1	50.25163723	0.007478831	1
ENSMUSG00000037772	Mrpl23	1.155130079	0.353314968	1	0.66930885	-0.697710105	1	1.066224775	0.222114464	1
ENSMUSG00000037706	Cd81	1.636434279	0.488820666	1	1.24300215	-0.089530817	1	1.089403575	-0.397325532	1
ENSMUSG00000101609	Kcnq1ot1	1.411825653	-0.058182173	1	1.43423325	-0.026724661	1	1.483443165	0.056021324	1
ENSMUSG00000078348	Sf3b5	1.058869239	-0.00314081	1	1.11551475	0.10242049	1	1.019867176	-0.091164753	1
ENSMUSG00000019806	Aig1	0.962608399	0.208240831	1	1.0198992	0.33155449	1	0.695363984	-0.497577006	1
ENSMUSG00000039910	Cited2	2.855738252	0.573430421	1	2.6134917	0.373768619	1	1.367549168	-0.993867552	0.439180514
ENSMUSG00000037608	Bclaf1	1.090956186	0.316213341	1	0.9561555	0.042811001	1	0.811257981	-0.326936204	1
ENSMUSG00000071359	Tbpl1	0.609651986	-0.804299466	1	1.24300215	0.585629492	1	0.973509577	0.069128313	1
ENSMUSG00000061983	Rps12	40.07659636	-0.157361064	1	42.2620731	-0.05020133	1	45.10594375	0.121626898	1
ENSMUSG00000019998	Stx7	1.219303973	0.49435885	1	1.0198992	0.112544708	1	0.741721583	-0.579846393	1
ENSMUSG00000019899	Lama2	0.352956413	-0.798422899	1	0	-4.688992888	0.007636158	1.112582374	2.555253951	0.001472223
ENSMUSG00000019889	Ptprk	1.090956186	0.210860341	1	1.37048955	0.723133016	1	0.625827585	-0.952540689	0.703866279
ENSMUSG00000019782	Rwdd1	0.737999773	-0.412531746	1	0.92428365	0.016263847	1	1.043045976	0.321148109	1
ENSMUSG00000019777	Hdac2	0.77008672	-0.147187179	1	1.17925845	0.765385503	1	0.625827585	-0.621334781	1
ENSMUSG00000069662	Marcks	3.016172985	0.121699953	1	3.02782575	0.130434867	1	2.526489141	-0.262989287	1
ENSMUSG00000075232	Amd1	2.470694892	0.212945915	1	2.2947732	0.058994113	1	1.970197954	-0.277047328	1
ENSMUSG00000019818	Cd164	0.67382588	-0.594646156	1	0.7649244	-0.367064793	1	1.228476371	0.756832154	0.818364308
ENSMUSG00000019804	Snx3	1.475999546	0.216057687	1	1.7848236	0.641396786	1	0.880794379	-0.875591701	0.57742376
ENSMUSG00000047139	Cd24a	7.091215209	-0.349299121	1	8.8603743	0.096466313	1	8.923837792	0.15217936	1
ENSMUSG00000004207	Psap	1.475999546	-0.132949942	1	1.68920805	0.139895196	1	1.552979564	-0.030886741	1
ENSMUSG00000020099	Unc5b	0.737999773	-0.884152774	1	1.5298488	0.528826804	1	1.27483397	0.162936528	1
ENSMUSG00000037710	Cisd1	1.893129852	-0.119172803	1	2.45413245	0.42648433	1	1.738409959	-0.324597962	1
ENSMUSG00000020180	Snrpd3	1.058869239	0.364590975	1	1.17925845	0.607844226	1	0.556291187	-0.980384322	0.72193684
ENSMUSG00000049422	Chchd10	1.347651759	0.487664197	1	0.92428365	-0.284602633	1	0.973509577	-0.218153639	1
ENSMUSG00000033208	S100b	4.203390011	-0.458991057	1	2.4222606	-1.425208835	0.28683472	8.089401011	1.276278001	0.030950364
ENSMUSG00000020265	Sumo3	1.283477866	0.196559026	1	1.5298488	0.584680039	1	0.811257981	-0.780301822	0.808149226
ENSMUSG00000005054	Cstb	1.347651759	0.549064742	1	0.8286681	-0.436605726	1	0.973509577	-0.156753094	1
ENSMUSG00000023175	Bsg	5.871911237	0.291362027	1	4.9720086	-0.057337152	1	4.543044694	-0.261832509	1
ENSMUSG00000035863	Palm	1.604347332	0.754002666	1	1.3386177	0.340381714	1	0.649006385	-1.155671208	0.2970201
ENSMUSG00000004667	Polr2e	1.123043133	-0.122312511	1	1.37048955	0.285011904	1	1.112582374	-0.163564296	1
ENSMUSG00000075706	Gpx4	9.241040635	0.269259014	1	9.210964649	0.263380478	1	6.327812252	-0.551386992	0.880285692
ENSMUSG00000003072	Atp5d	3.176607718	-0.061457305	1	3.3146724	0.02525263	1	3.245031924	-0.007367382	1
ENSMUSG00000045193	Cirbp	3.625824971	-0.03907335	1	4.49393085	0.419277596	1	3.082780328	-0.402757639	1
ENSMUSG00000063457	Rps15	32.0548597	-0.008073598	1	30.31012935	-0.121503207	1	32.65892844	0.056987992	1
ENSMUSG00000035478	Mbd3	1.123043133	-0.380110268	1	1.4661051	0.143129939	1	1.460264366	0.167954603	1
ENSMUSG00000020163	Uqcr11	3.529564131	-0.466112786	1	4.6532901	0.07772005	1	4.937084285	0.261349045	1
ENSMUSG00000020167	Tcf3	0.834260613	-0.45673155	1	1.274874	0.385625154	1	1.066224775	0.014006269	1
ENSMUSG00000035278	Plekhj1	1.668521226	-0.106844292	1	1.9760547	0.240981321	1	1.645694762	-0.150058442	1
ENSMUSG00000035242	Oaz1	9.690257888	-0.134680311	1	10.86830085	0.100474846	1	10.17549296	-0.024050557	1
ENSMUSG00000020219	Timm13	1.796869012	-0.474944353	1	2.2310295	-0.058619927	1	2.665561938	0.394802916	1
ENSMUSG00000035027	Map2k2	1.732695119	-0.042598278	1	1.62546435	-0.169125415	1	1.877482756	0.155138158	1
ENSMUSG00000034994	Eef2	27.94773053	0.0215134	1	25.4337363	-0.169337826	1	28.23177774	0.071356631	1
ENSMUSG00000034932	Mrpl54	1.411825653	-0.476494805	1	1.5935925	-0.249228303	1	2.225164748	0.555563841	0.974463851
ENSMUSG00000054452	Aes	2.053564585	0.299495947	1	2.1672858	0.419531569	1	1.27483397	-0.722420906	0.880285692
ENSMUSG00000034674	Tdg	0.513391146	-0.53919371	1	1.37048955	1.723133016	0.044210856	0.324503192	-1.474493392	0.152143695
ENSMUSG00000046841	Ckap4	2.470694892	0.346801661	1	1.7210799	-0.384446871	1	2.062913152	-0.027034415	1
ENSMUSG00000001783	Rtcb	1.251390919	0.110309043	1	0.79679625	-0.739874057	1	1.413906767	0.457335105	1
ENSMUSG00000020048	Hsp90b1	0.994695346	-0.834764747	1	1.24300215	-0.437454121	1	2.178807149	0.945615096	0.250872814
ENSMUSG00000061904	Slc25a3	3.529564131	0.003372497	1	2.549748	-0.622161379	1	4.149005103	0.439930876	1
ENSMUSG00000020018	Snrpf	3.593738025	-0.323536025	1	4.9082649	0.314113023	1	4.102647504	-0.059455893	1
ENSMUSG00000036112	Metap2	1.443912599	-0.343145683	1	1.912311	0.217897708	1	1.761588759	0.064372694	1
ENSMUSG00000020022	Ndufa12	1.828955959	-0.214475309	1	1.9760547	-0.062210211	1	2.201985949	0.203578513	1
ENSMUSG00000020027	Socs2	11.77590942	0.241158804	1	12.71686815	0.412605252	1	7.672182621	-0.682536729	0.613347915
ENSMUSG00000062981	Mrpl42	0.737999773	-0.292237512	1	0.7649244	-0.225708944	1	1.019867176	0.432397203	1
ENSMUSG00000074781	Ube2n	1.764782066	0.061399442	1	1.75295175	0.047972706	1	1.622515962	-0.119162139	1
ENSMUSG00000036478	Btg1	9.241040635	-0.302833686	1	9.848401649	-0.178403229	1	12.21522732	0.345899053	1
ENSMUSG00000019943	Atp2b1	1.508086492	-0.102576293	1	1.8485673	0.319181044	1	1.437085567	-0.225133923	1
ENSMUSG00000019960	Dusp6	1.187217026	-0.044309999	1	0.7649244	-0.85249162	1	1.552979564	0.658773138	0.91485881
ENSMUSG00000091086	Rpl6l	4.299650851	-0.018289446	1	2.7409791	-0.866635802	0.886629274	5.423839074	0.614120995	0.711635705
ENSMUSG00000058799	Nap1l1	1.764782066	-0.209248147	1	1.5935925	-0.404297699	1	2.341058745	0.470011495	1
ENSMUSG00000020205	Phlda1	6.03234597	0.317833437	1	3.98398125	-0.515628802	1	5.331123876	0.0826349	1
ENSMUSG00000074748	Atxn7l3b	2.599042679	-0.125369069	1	2.9959539	0.165701497	1	2.665561938	-0.075944016	1
ENSMUSG00000034024	Cct2	1.989390692	-0.104278588	1	1.8485673	-0.248187397	1	2.317879946	0.264854853	1
ENSMUSG00000020171	Yeats4	0.77008672	-0.499858798	1	1.49797695	0.895969613	0.9134474	0.811257981	-0.474493392	1
ENSMUSG00000055531	Cpsf6	0.930521453	-0.128571501	1	1.0836429	0.177255723	1	0.973509577	-0.048228638	1
ENSMUSG00000052681	Rap1b	1.058869239	-0.056252146	1	1.0198992	-0.130025596	1	1.158939973	0.15353783	1
ENSMUSG00000020224	Llph	1.123043133	0.153321932	1	1.11551475	0.139895196	1	0.927151978	-0.266688507	1
ENSMUSG00000006728	Cdk4	2.342347105	-0.783223865	1	3.8883657	0.194627929	1	4.079468705	0.378402314	1
ENSMUSG00000040415	Dtx3	1.058869239	0.210262828	1	0.79679625	-0.348449115	1	0.996688377	0.102295177	1
ENSMUSG00000061315	Naca	12.80269171	-0.317112181	1	12.4937652	-0.364615395	1	18.00992718	0.499776332	0.855373586
ENSMUSG00000071072	Ptges3	1.347651759	0.265271776	1	1.37048955	0.302289895	1	0.927151978	-0.543206143	1
ENSMUSG00000025393	Atp5b	2.149825425	0.00590433	1	1.68920805	-0.461843018	1	2.433773943	0.334563825	1
ENSMUSG00000025381	Cnpy2	1.347651759	-0.123770515	1	1.24300215	-0.28035316	1	1.622515962	0.317701722	1
ENSMUSG00000090841	Myl6	2.695303518	0.402310641	1	2.26290135	0.030270705	1	1.831125157	-0.437967516	1
ENSMUSG00000093674	Rpl41	124.1443966	-0.052681529	1	109.7666514	-0.29757556	1	138.586042	0.234991465	1
ENSMUSG00000025362	Rps26	47.16781157	-0.05827133	1	46.8516195	-0.071698066	1	49.25494885	0.05734142	1
ENSMUSG00000025351	Cd63	2.310260159	-0.258331097	1	2.0397984	-0.494444099	1	3.245031924	0.567025877	1
ENSMUSG00000040459	Arglu1	1.411825653	0.184018729	1	1.37048955	0.122740475	1	1.135761174	-0.290068821	1
ENSMUSG00000031447	Lamp1	2.502781839	0.355196102	1	1.6573362	-0.472034352	1	2.13244955	0.031242417	1
ENSMUSG00000038515	Grtp1	0.417130306	-0.605176824	1	1.05177105	1.398469954	0.385873835	0.370860791	-0.941619403	0.880285692
ENSMUSG00000008892	Vdac3	0.737999773	-0.412531746	1	0.66930885	-0.589457214	1	1.228476371	0.788541013	0.877015698
ENSMUSG00000015341	Golga7	0.609651986	-0.675566152	1	0.9561555	0.172094018	1	1.019867176	0.373503514	1
ENSMUSG00000031548	Sfrp1	6.449476276	0.463271172	1	9.975889049	1.654537462	0.012155466	0.695363984	-3.528725704	9.46E-11
ENSMUSG00000031556	Tm2d2	0.962608399	-0.136407341	1	1.24300215	0.390078683	1	0.927151978	-0.246224405	1
ENSMUSG00000031565	Fgfr1	0.449217253	-0.991067977	1	1.68920805	2.0185889	0.044210856	0.370860791	-1.474493392	0.374441943
ENSMUSG00000031532	Saraf	1.572260386	0.399447203	1	1.17925845	-0.192386261	1	1.182118772	-0.21699717	1
ENSMUSG00000031601	Cnot7	0.737999773	-0.412531746	1	1.274874	0.717468717	1	0.788079182	-0.345210375	1
ENSMUSG00000031592	Pcm1	0.802173666	-0.460553261	1	1.17925845	0.29590022	1	1.066224775	0.102815536	1
ENSMUSG00000031626	Sorbs2	0.641738933	-0.463820975	1	1.11551475	0.659902255	1	0.741721583	-0.237454195	1
ENSMUSG00000031633	Slc25a4	3.304955505	-0.258060397	1	2.90033835	-0.50646785	1	4.635759892	0.569227985	0.855373586
ENSMUSG00000038143	Stox2	0.898434506	0.135109129	1	0.54182145	-0.80200185	1	1.019867176	0.493797748	1
ENSMUSG00000054717	Hmgb2	1.155130079	0.463497886	1	0.9561555	0.063569561	1	0.741721583	-0.496188464	1
ENSMUSG00000036199	Ndufa13	2.695303518	0.239835944	1	2.1035421	-0.262907562	1	2.364237545	-0.026397605	1
ENSMUSG00000090137	Uba52	3.497477185	-0.11659886	1	3.4421598	-0.148344288	1	3.963574708	0.183587038	1
ENSMUSG00000019428	Fkbp8	1.026782293	-0.353638057	1	1.1473866	-0.142504535	1	1.437085567	0.394262074	1
ENSMUSG00000031848	Lsm4	1.379738706	-0.167224933	1	1.4023614	-0.135739247	1	1.645694762	0.23599999	1
ENSMUSG00000045128	Rpl18a	61.67111146	0.031943034	1	58.48484475	-0.076422711	1	59.80130261	-0.016528318	1
ENSMUSG00000002395	Use1	2.246086265	0.152252873	1	1.88043915	-0.206128575	1	2.086091951	0.010933435	1
ENSMUSG00000034880	Mrpl34	0.962608399	-0.17203125	1	1.1473866	0.17942356	1	1.043045976	-0.017020627	1
ENSMUSG00000031807	Pgls	2.534868785	-0.359636797	1	3.21905685	0.11553599	1	3.221853125	0.154943737	1
ENSMUSG00000003039	Fam32a	1.058869239	0.618347567	1	0.5099496	-0.803163908	1	0.811257981	0.051575419	1
ENSMUSG00000031683	Lsm6	1.732695119	-0.106256915	1	1.5935925	-0.269548287	1	2.039734352	0.286994521	1
ENSMUSG00000033938	Ndufb7	1.540173439	-0.420752253	1	2.2947732	0.385354454	1	1.877482756	-0.035804625	1
ENSMUSG00000031708	Tecr	1.219303973	0.268799149	1	0.79679625	-0.557396005	1	1.158939973	0.19793195	1
ENSMUSG00000019362	D8Ertd738e	1.893129852	-0.50564115	1	2.6772354	0.176077532	1	2.665561938	0.213562601	1
ENSMUSG00000003814	Calr	2.631129625	-0.376629699	1	2.58161985	-0.413234974	1	3.963574708	0.594219358	0.854841196
ENSMUSG00000005161	Prdx2	4.524259477	-0.248285057	1	4.55767455	-0.23422911	1	5.841057464	0.353682073	1
ENSMUSG00000041203	2310036O22Rik	1.700608172	0.07932135	1	2.13541395	0.577440095	1	1.205297572	-0.665436175	0.880285692
ENSMUSG00000036840	Siah1a	1.251390919	0.231324444	1	0.8924118	-0.431915937	1	1.182118772	0.138483484	1
ENSMUSG00000031665	Sall1	1.443912599	0.263033304	1	1.1473866	-0.202005547	1	1.228476371	-0.077157895	1
ENSMUSG00000031734	Irx3	0.962608399	-0.399441746	1	1.5935925	0.642395536	1	1.043045976	-0.290781439	1
ENSMUSG00000031737	Irx5	0.737999773	-0.738301907	1	1.2111303	0.199519179	1	1.27483397	0.378665219	1
ENSMUSG00000031776	Arl2bp	1.026782293	0.008932023	1	0.7649244	-0.547637038	1	1.205297572	0.420537048	1
ENSMUSG00000063696	Gm8730	6.834519636	0.133587642	1	5.76880485	-0.210945591	1	6.397348651	0.013539931	1
ENSMUSG00000014856	Tmem208	0.898434506	-0.158622074	1	0.98802735	0.028073149	1	1.019867176	0.110469108	1
ENSMUSG00000060019	Gm10073	4.716781157	0.65287525	1	2.549748	-0.612177291	1	3.245031924	-0.167832054	1
ENSMUSG00000000303	Cdh1	3.048259932	0.718254862	1	3.02782575	0.704828126	1	0.950330778	-1.659604798	0.006423539
ENSMUSG00000057657	Rps18-ps3	2.053564585	-0.022432148	1	1.7848236	-0.297940432	1	2.271522347	0.23599999	1
ENSMUSG00000059775	Rps26-ps1	2.823651305	-0.342790675	1	3.28280055	-0.047446859	1	3.731786713	0.28039411	1
ENSMUSG00000001672	Marveld3	1.475999546	0.500511077	1	1.0198992	-0.261270129	1	1.043045976	-0.254712185	1
ENSMUSG00000031954	Cfdp1	1.283477866	0.113143018	1	1.4661051	0.397447128	1	0.973509577	-0.491172134	1
ENSMUSG00000031950	Gabarapl2	1.700608172	0.416356338	1	1.5298488	0.188751362	1	1.066224775	-0.592329883	1
ENSMUSG00000031839	Hsbp1	1.411825653	-0.45673155	1	1.81669545	0.031484584	1	2.016555553	0.312512884	1
ENSMUSG00000031818	Cox4i1	9.529823155	-0.186131656	1	9.497811299	-0.192911668	1	11.51986333	0.266340019	1
ENSMUSG00000031812	Map1lc3b	1.828955959	-0.029635634	1	2.07167025	0.228868826	1	1.692052361	-0.207554532	1
ENSMUSG00000006589	Aprt	1.251390919	0.061399442	1	1.3386177	0.201218967	1	1.089403575	-0.247082896	1
ENSMUSG00000000740	Rpl13	62.69789375	-0.064541354	1	58.42110105	-0.20606017	1	68.7483192	0.173075204	1
ENSMUSG00000001472	Tcf25	1.219303973	-0.083186179	1	1.5935925	0.480932114	1	1.066224775	-0.395637972	1
ENSMUSG00000093904	Tomm20	3.593738025	-0.323536025	1	4.2070842	-0.012222075	1	4.612581092	0.232724858	1
ENSMUSG00000053453	Thoc7	0.609651986	-0.90617908	1	1.17925845	0.336542204	1	1.158939973	0.365041935	1
ENSMUSG00000021779	Thrb	0.834260613	0.258291492	1	1.0836429	0.855327628	1	0.41721839	-1.157303217	0.375008618
ENSMUSG00000012405	Rpl15	13.98990874	-0.07667087	1	13.86425475	-0.094735495	1	14.97350445	0.094944185	1
ENSMUSG00000021807	2700060E02Rik	3.754172758	-0.634225356	1	5.70506115	0.186188848	1	5.794699865	0.282731041	1
ENSMUSG00000021771	Vdac2	1.572260386	0.106996309	1	1.17925845	-0.453038016	1	1.645694762	0.252488113	1
ENSMUSG00000025290	Rps24	48.61172417	0.016428683	1	44.52497445	-0.161486857	1	49.16223365	0.068425562	1
ENSMUSG00000021877	Arf4	1.828955959	-0.06044168	1	1.4023614	-0.566373601	1	2.248343548	0.46779111	1
ENSMUSG00000042682	Selk	2.085651532	-0.037164392	1	1.912311	-0.208916959	1	2.271522347	0.177583304	1
ENSMUSG00000021957	Tkt	1.187217026	0.003518526	1	1.56172065	0.594967357	1	0.903973179	-0.595508793	1
ENSMUSG00000021917	Spcs1	1.251390919	-0.174667916	1	1.68920805	0.449223254	1	1.205297572	-0.285731749	1
ENSMUSG00000042323	Pbrm1	1.283477866	0.065314492	1	1.62546435	0.578487423	1	0.927151978	-0.640503344	1
ENSMUSG00000021910	Nisch	1.796869012	-0.012601139	1	2.1035421	0.318202614	1	1.576158363	-0.308483441	1
ENSMUSG00000078126	Rpl23a-ps3	4.427998637	0.226144205	1	4.0158531	0.021707052	1	3.523177518	-0.266954099	1
ENSMUSG00000015759	Cnih1	0.994695346	-0.398032176	1	0.79679625	-0.795908092	1	1.692052361	0.902069959	0.375008618
ENSMUSG00000060373	Hnrnpc	1.475999546	0.763545483	1	0.9561555	-0.167755985	1	0.788079182	-0.611996916	1
ENSMUSG00000049532	Sall2	0.86634756	-0.972547889	1	2.2310295	0.941380073	0.753384427	1.344370369	-0.206560187	1
ENSMUSG00000022174	Dad1	1.219303973	-0.549362528	1	1.3386177	-0.37820535	1	2.109270751	0.709218561	0.807744444
ENSMUSG00000010406	Mrpl52	3.978781384	0.125646366	1	3.5059035	-0.132344669	1	3.662250315	-0.038127384	1
ENSMUSG00000022194	Pabpn1	1.123043133	-0.312996072	1	0.98802735	-0.550286617	1	1.692052361	0.668870783	0.851177805
ENSMUSG00000010376	Nedd8	2.534868785	-0.279637475	1	3.2509287	0.224918136	1	2.897349932	-0.005008109	1
ENSMUSG00000021967	Mrpl57	0.962608399	-0.306332342	1	1.17925845	0.09078579	1	1.205297572	0.165964221	1
ENSMUSG00000059835	Rpl13-ps3	2.149825425	0.41189669	1	1.30674585	-0.579609428	1	1.807946358	0.061103031	1
ENSMUSG00000022037	Clu	2.213999319	-0.400943772	1	4.6532901	1.288287036	0.365663761	1.622515962	-1.079633775	0.569267235
ENSMUSG00000022051	Bnip3l	1.443912599	-0.187628105	1	2.07167025	0.5757913	1	1.321191569	-0.410928264	1
ENSMUSG00000022108	Itm2b	2.663216572	-0.234339128	1	3.92023755	0.587131518	1	2.503310342	-0.399796025	1
ENSMUSG00000021996	Esd	1.283477866	-0.011036394	1	1.11551475	-0.284602633	1	1.413906767	0.231775405	1
ENSMUSG00000060126	Tpt1	37.02833643	0.026706724	1	34.4853417	-0.118082292	1	36.59932435	0.02386591	1
ENSMUSG00000022010	Tsc22d1	4.171303064	0.225828456	1	4.81264935	0.546961984	1	2.57284674	-0.806689823	0.602903685
ENSMUSG00000044350	Lacc1	1.058869239	0.733824784	1	1.2111303	1.077035172	0.740177821	0.208609195	-2.322490299	0.002099371
ENSMUSG00000022023	Wbp4	0.545478093	-0.768675556	1	1.0836429	0.565821011	1	0.85761558	0.072994403	1
ENSMUSG00000033186	Mzt1	0.737999773	-0.249802246	1	1.17925845	0.737904767	1	0.672185184	-0.498340134	1
ENSMUSG00000060143	Gm10076	6.738258796	-0.033418304	1	5.96003595	-0.27736199	1	7.394037028	0.210810082	1
ENSMUSG00000022114	Spry2	3.304955505	0.37717531	1	4.17521235	0.940363732	1	1.29801277	-1.518120325	0.155060827
ENSMUSG00000045871	Slitrk6	2.791564358	-0.06413144	1	3.2509287	0.253346544	1	2.619204339	-0.211458987	1
ENSMUSG00000058571	Gpc6	0.77008672	-0.632614007	1	1.30674585	0.400761765	1	1.135761174	0.124968678	1
ENSMUSG00000032002	Dcun1d5	0.802173666	-0.372016586	1	0.86053995	-0.241533911	1	1.182118772	0.498025871	1
ENSMUSG00000084786	Ubl5	4.395911691	-0.090603651	1	4.62141825	0.011117486	1	4.612581092	0.024704555	1
ENSMUSG00000032171	Pin1	1.219303973	-0.022432148	1	1.0836429	-0.252732117	1	1.344370369	0.218325098	1
ENSMUSG00000070319	Eif3g	0.513391146	-0.966614934	1	0.8924118	0.031484584	1	1.135761174	0.677509701	0.911106796
ENSMUSG00000019471	Cdc37	1.026782293	0.231324444	1	0.86053995	-0.12449449	1	0.880794379	-0.095981769	1
ENSMUSG00000013822	Elof1	0.930521453	-0.321216579	1	1.3386177	0.415343772	1	1.043045976	-0.120856438	1
ENSMUSG00000001833	7-Sep	0.737999773	-0.593103992	1	0.86053995	-0.314597373	1	1.321191569	0.711062261	0.85175422
ENSMUSG00000031996	Aplp2	1.893129852	0.410294585	1	1.1473866	-0.583876182	1	1.599337163	0.069827124	1
ENSMUSG00000015656	Hspa8	6.289041543	0.191598166	1	3.34654425	-1.008378148	0.599737028	6.930461038	0.515920559	0.921262867
ENSMUSG00000037705	Tecta	1.828955959	-0.050245913	1	2.58161985	0.705084993	1	1.367549168	-0.68654387	0.889828156
ENSMUSG00000032112	Trappc4	0.67382588	-0.353638057	1	1.11551475	0.687382991	1	0.695363984	-0.353187096	1
ENSMUSG00000009927	Rps25	24.54651419	-0.08532043	1	24.70068375	-0.072453727	1	26.23840099	0.081787607	1
ENSMUSG00000038717	Atp5l	4.877215891	-0.442025051	1	5.4819582	-0.217838784	1	7.30132183	0.484991448	0.88107544
ENSMUSG00000032092	Mpzl2	1.764782066	0.107942028	1	1.912311	0.278270326	1	1.413906767	-0.378278077	1
ENSMUSG00000058443	Rpl10-ps3	2.727390465	-0.27904874	1	2.70910725	-0.292475476	1	3.685429114	0.429582188	1
ENSMUSG00000039016	Timm8b	1.090956186	-0.628077226	1	1.94418285	0.528237828	1	1.506621965	-0.015061774	1
ENSMUSG00000032050	Rdx	0.994695346	-0.368588398	1	1.4023614	0.317433381	1	1.205297572	0.005499549	1
ENSMUSG00000032320	Rcn2	0.994695346	-0.292237512	1	1.37048955	0.355401232	1	1.112582374	-0.088602239	1
ENSMUSG00000032324	Tspan3	2.566955732	-0.274315604	1	3.92023755	0.625199558	1	2.456952743	-0.405451748	1
ENSMUSG00000032288	Imp3	1.090956186	0.210860341	1	0.92428365	-0.12313921	1	0.950330778	-0.08217597	1
ENSMUSG00000000088	Cox5a	2.021477639	0.436908578	1	1.17925845	-0.632206862	1	1.692052361	0.07674849	1
ENSMUSG00000032294	Pkm	2.951999092	-0.043297936	1	2.13541395	-0.660423736	1	3.639071515	0.507359261	1
ENSMUSG00000007892	Rplp1	58.52659069	-0.028412372	1	53.0347584	-0.226091165	1	62.69865254	0.158854849	1
ENSMUSG00000032249	Anp32a	1.090956186	0.020757458	1	1.30674585	0.400761765	1	0.903973179	-0.400492811	1
ENSMUSG00000032399	Rpl4	31.47729466	0.090086131	1	28.52530575	-0.111738482	1	29.43707531	-0.036958012	1
ENSMUSG00000004936	Map2k1	0.802173666	-0.74066118	1	0.7649244	-0.82474663	1	1.784767558	1.167052637	0.168855097
ENSMUSG00000032388	Spg21	0.641738933	-0.819301629	1	1.56172065	1.003772903	0.700014058	0.85761558	-0.355848896	1
ENSMUSG00000040652	Oaz2	1.123043133	-0.50564115	1	1.43423325	-0.03990005	1	1.71523116	0.414475295	1
ENSMUSG00000032383	Ppib	2.438607945	-0.276676075	1	2.70910725	-0.070083055	1	3.082780328	0.251745795	1
ENSMUSG00000039452	Snx22	0.352956413	-0.856138397	1	0.1912311	-1.782102292	0.475612689	1.019867176	1.847434702	0.011426137
ENSMUSG00000032381	Fam96a	1.219303973	-0.341254332	1	1.4661051	0.017599057	1	1.599337163	0.245398688	1
ENSMUSG00000036781	Rps27l	4.331737798	-0.124156211	1	4.462059	-0.064615706	1	4.798011488	0.117421869	1
ENSMUSG00000033543	Gtf2a2	0.994695346	-0.054077775	1	1.24300215	0.410542786	1	0.880794379	-0.338838293	1
ENSMUSG00000032199	Polr2m	1.796869012	-0.328102965	1	2.19915765	0.07105632	1	2.271522347	0.177583304	1
ENSMUSG00000032216	Nedd4	2.117738479	-0.529134853	1	3.09156945	0.217897708	1	2.99006513	0.190322416	1
ENSMUSG00000007656	Arpp19	1.123043133	-0.444240606	1	1.62546435	0.288980806	1	1.460264366	0.082563112	1
ENSMUSG00000037742	Eef1a1	79.47936685	-0.106122877	1	73.8789483	-0.251397471	1	91.39400627	0.243334501	1
ENSMUSG00000032330	Cox7a2	3.786259705	-0.126523225	1	4.23895605	0.104077808	1	3.963574708	-0.025508561	1
ENSMUSG00000034252	Senp6	1.026782293	-0.081833441	1	1.2111303	0.255372413	1	0.996688377	-0.164808893	1
ENSMUSG00000066456	Hmgn3	1.026782293	-0.216134533	1	0.8286681	-0.612177291	1	1.460264366	0.642863558	0.901172421
ENSMUSG00000062270	Morf4l1	2.053564585	-0.331270244	1	2.07167025	-0.315137001	1	2.920528732	0.491823481	1
ENSMUSG00000032374	Plod2	0.834260613	-0.53735001	1	1.17925845	0.125975218	1	1.251655171	0.306866321	1
ENSMUSG00000051234	Rnf7	1.572260386	-0.363224106	1	2.2947732	0.407722267	1	1.807946358	-0.101449982	1
ENSMUSG00000046402	Rbp1	1.219303973	-0.277689204	1	1.94418285	0.7126624	1	1.135761174	-0.474493392	1
ENSMUSG00000035048	Anapc13	1.411825653	-0.147187179	1	1.62546435	0.136977712	1	1.506621965	-0.015061774	1
ENSMUSG00000048758	Rpl29	34.17259818	-0.087894364	1	33.36982695	-0.135619536	1	37.36422473	0.135960279	1
ENSMUSG00000023495	Pcbp4	2.919912145	-0.026473314	1	3.5059035	0.361261883	1	2.526489141	-0.351345162	1
ENSMUSG00000032575	Manf	1.379738706	-0.458991057	1	1.8485673	0.11185607	1	1.923840355	0.245398688	1
ENSMUSG00000032562	Gnai2	3.850433598	0.261444432	1	3.187185	-0.129515359	1	3.152316727	-0.164363869	1
ENSMUSG00000063856	Gpx1	0.994695346	-0.3833854	1	1.5298488	0.492757549	1	1.135761174	-0.152565298	1
ENSMUSG00000062867	Impdh2	1.090956186	0.40641115	1	0.637437	-0.637712383	1	0.950330778	0.136464317	1
ENSMUSG00000032601	Prkar2a	1.828955959	-0.129863081	1	1.9760547	0.02525263	1	1.993376754	0.061559508	1
ENSMUSG00000091537	Tma7	4.042955278	-0.603358109	1	5.83254855	0.112103044	1	6.235097055	0.326197799	1
ENSMUSG00000032479	Map4	1.411825653	-0.109712474	1	0.15935925	-3.454527634	0.003523318	2.503310342	1.649834743	0.033066028
ENSMUSG00000019659	Ccdc12	1.604347332	0.41189669	1	1.49797695	0.263701397	1	0.973509577	-0.662938482	0.948837814
ENSMUSG00000032436	Cmtm7	0.737999773	-0.523563058	1	0.92428365	-0.104030387	1	1.182118772	0.498025871	1
ENSMUSG00000041012	Cmtm8	1.668521226	-0.138787184	1	1.88043915	0.10242049	1	1.784767558	0.003553904	1
ENSMUSG00000050621	Rps27rt	3.722085811	0.340137931	1	2.90033835	-0.177403573	1	2.897349932	-0.197653187	1
ENSMUSG00000032518	Rpsa	19.15590715	-0.208231986	1	20.2704966	-0.09539827	1	22.83111747	0.201823765	1
ENSMUSG00000006941	Eif1b	1.026782293	-0.247843393	1	1.43423325	0.437678916	1	1.066224775	-0.20530676	1
ENSMUSG00000025794	Rpl14	38.7289446	-0.09489668	1	37.4812956	-0.160519625	1	42.9271366	0.161985253	1
ENSMUSG00000006932	Ctnnb1	1.379738706	0.105793562	1	1.17925845	-0.206600121	1	1.344370369	0.068299654	1
ENSMUSG00000032526	Deb1	1.058869239	0.128962726	1	0.8286681	-0.349142885	1	1.066224775	0.173204864	1
ENSMUSG00000032525	Nktr	1.090956186	0.056826713	1	1.11551475	0.10242049	1	0.996688377	-0.144344791	1
ENSMUSG00000038412	Higd1a	1.604347332	0.318787285	1	1.0198992	-0.570598187	1	1.460264366	0.150467176	1
ENSMUSG00000075702	Selm	1.861042906	0.293788531	1	2.4222606	0.91482864	1	0.834436781	-1.341855624	0.272176729
ENSMUSG00000034412	Tbc1d10a	0.38504336	-0.768675556	1	1.2111303	1.802860209	0.09634059	0.301324393	-1.339563812	0.472878009
ENSMUSG00000059534	Uqcr10	3.080346878	0.011058324	1	2.96408205	-0.066717229	1	3.059601529	0.010933435	1
ENSMUSG00000009079	Ewsr1	1.251390919	-0.001336313	1	1.30674585	0.086653175	1	1.205297572	-0.086422941	1
ENSMUSG00000034164	Emid1	3.561651078	0.174493221	1	2.45413245	-0.557396005	1	3.592713916	0.248666402	1
ENSMUSG00000020393	Kremen1	1.251390919	-0.188214448	1	1.24300215	-0.201641184	1	1.552979564	0.309188701	1
ENSMUSG00000020477	Mrps24	1.604347332	0.135565461	1	1.5298488	0.038191686	1	1.390727968	-0.173112675	1
ENSMUSG00000071866	Ppia	9.465649261	-0.283736044	1	9.720914249	-0.232073582	1	12.51655171	0.373770211	1
ENSMUSG00000041126	H2afv	2.534868785	-0.377484799	1	3.9521094	0.547057372	1	2.758277136	-0.240028139	1
ENSMUSG00000041046	Ramp3	1.251390919	-0.586298814	1	1.1473866	-0.742573928	1	2.410595144	0.991824612	0.314129488
ENSMUSG00000078974	Sec61g	5.775650397	-0.271644685	1	5.32259895	-0.428703859	1	7.996685814	0.517191339	0.878235387
ENSMUSG00000020149	Rab1a	0.545478093	-0.768675556	1	0.8286681	-0.004494713	1	1.043045976	0.589636945	1
ENSMUSG00000020134	Peli1	0.513391146	-0.830959834	1	1.1473866	0.754925732	1	0.788079182	-0.07313083	1
ENSMUSG00000020321	Mdh1	0.898434506	-0.214475309	1	0.73305255	-0.589457214	1	1.27483397	0.632421811	1
ENSMUSG00000007739	Cct4	0.994695346	-0.035462097	1	0.8924118	-0.246049392	1	1.112582374	0.233325856	1
ENSMUSG00000020460	Rps27a	52.23754914	-0.134391119	1	48.34959645	-0.2872836	1	62.11918255	0.294759156	1
ENSMUSG00000057113	Npm1	5.005563677	-0.281409729	1	4.3345716	-0.554434929	1	7.208606632	0.616151972	0.626939959
ENSMUSG00000020328	Nudcd2	0.417130306	-0.843963683	1	1.05177105	1.01995833	0.930960872	0.579469986	-0.328642526	1
ENSMUSG00000057098	Ebf1	12.06469194	-0.221482098	1	15.58533465	0.310614596	1	12.56290931	-0.147908219	1
ENSMUSG00000020372	Gnb2l1	11.84008331	-0.153173474	1	11.6013534	-0.193677124	1	13.93045848	0.239490031	1
ENSMUSG00000020368	Canx	1.379738706	-0.353638057	1	1.24300215	-0.547637038	1	2.13244955	0.689625987	0.74046851
ENSMUSG00000007850	Hnrnph1	1.347651759	0.19815758	1	1.17925845	-0.07333359	1	1.158939973	-0.123996145	1
ENSMUSG00000020358	Hnrnpab	1.572260386	-0.274566486	1	2.1672858	0.383907659	1	1.692052361	-0.147683076	1
ENSMUSG00000001056	Nhp2	1.251390919	-0.389261967	1	1.4023614	-0.172892245	1	1.807946358	0.436969933	1
ENSMUSG00000020390	Ube2b	2.406520999	-0.044309999	1	2.2947732	-0.139172193	1	2.57284674	0.123408164	1
ENSMUSG00000020349	Ppp2ca	1.090956186	0.038679366	1	1.0836429	0.02525263	1	1.043045976	-0.059455893	1
ENSMUSG00000020402	Vdac1	0.77008672	-0.428600114	1	0.8286681	-0.294001331	1	1.205297572	0.58100172	1
ENSMUSG00000036275	9530068E07Rik	1.155130079	0.29103069	1	0.92428365	-0.160613915	1	0.950330778	-0.126570089	1
ENSMUSG00000044894	Uqcrq	6.834519636	-0.166759922	1	5.1632397	-0.697816738	1	9.294698583	0.621969447	0.608124535
ENSMUSG00000018593	Sparc	10.36408377	-0.268029341	1	12.90809925	0.179330052	1	11.82118772	0.012911084	1
ENSMUSG00000018585	Atox1	7.379997729	-0.546283135	1	8.63727135	-0.247308548	1	12.05297572	0.579102616	0.715076446
ENSMUSG00000018583	G3bp1	0.834260613	-0.42317899	1	1.37048955	0.589866485	1	0.950330778	-0.211458987	1
ENSMUSG00000020496	Rnf187	1.251390919	0.444728082	1	1.11551475	0.19799815	1	0.764900382	-0.615849242	1
ENSMUSG00000056895	Hist3h2ba	2.374434052	-0.347211788	1	4.04772495	0.800045193	0.855268257	2.225164748	-0.532792033	1
ENSMUSG00000078851	Hist3h2a	0.545478093	-0.380110268	1	1.11551475	1.178369344	0.577584138	0.44039719	-0.880485752	0.831722402
ENSMUSG00000020444	Guk1	1.219303973	-0.112629957	1	1.30674585	0.02525263	1	1.321191569	0.061559508	1
ENSMUSG00000048076	Arf1	1.861042906	0.09159968	1	1.7210799	-0.066831769	1	1.738409959	-0.046744841	1
ENSMUSG00000018501	Ncor1	0.609651986	-0.839064884	1	1.56172065	1.106866395	0.863427351	0.788079182	-0.453734832	1
ENSMUSG00000019505	Ubb	7.379997729	-0.509383552	1	8.9878617	-0.129297146	1	11.33443294	0.459329531	0.991004199
ENSMUSG00000060938	Rpl26	54.99702656	-0.053969922	1	49.9113171	-0.247797611	1	60.56620299	0.197630155	1
ENSMUSG00000018476	Kdm6b	1.989390692	0.886676273	1	1.56172065	0.322595087	1	0.695363984	-1.327652004	0.480655754
ENSMUSG00000059796	Eif4a1	3.946694438	0.040862511	1	3.5059035	-0.197139791	1	3.986753507	0.089770116	1
ENSMUSG00000070394	Tmem256	2.117738479	0.059008895	1	1.88043915	-0.178992445	1	2.109270751	0.07178864	1
ENSMUSG00000078812	Eif5a	4.010868331	-0.157717847	1	4.81264935	0.217897708	1	4.125826304	-0.104419781	1
ENSMUSG00000018569	Cldn7	2.534868785	0.575972615	1	2.13541395	0.196836092	1	1.344370369	-0.791522688	0.807855247
ENSMUSG00000018567	Gabarap	4.395911691	0.236561092	1	4.462059	0.269986219	1	3.105959128	-0.516618868	1
ENSMUSG00000018286	Psmb6	1.732695119	0.023999471	1	1.56172065	-0.182640222	1	1.784767558	0.110469108	1
ENSMUSG00000018293	Pfn1	4.010868331	0.058857248	1	3.60151905	-0.158665644	1	3.940395908	0.042492314	1
ENSMUSG00000018446	C1qbp	1.155130079	0.353314968	1	0.9561555	-0.037359347	1	0.85761558	-0.292655069	1
ENSMUSG00000018451	6330403K07Rik	0.737999773	-0.870213583	1	1.88043915	1.058699113	0.679311762	0.996688377	-0.390101205	1
ENSMUSG00000020803	Txndc17	0.898434506	-0.336959316	1	1.17925845	0.199038681	1	1.112582374	0.095822332	1
ENSMUSG00000047260	Emc6	1.155130079	-0.466112786	1	1.7210799	0.326832079	1	1.506621965	0.062106087	1
ENSMUSG00000020745	Pafah1b1	1.090956186	0.252083004	1	0.98802735	0.047972706	1	0.85761558	-0.270959998	1
ENSMUSG00000020849	Ywhae	2.919912145	-0.364054673	1	3.41028795	-0.060637792	1	3.940395908	0.306734502	1
ENSMUSG00000058546	Rpl23a	25.05990533	0.14712095	1	20.2067529	-0.289272632	1	23.71191185	0.057901057	1
ENSMUSG00000002058	Unc119	0.898434506	-0.268246566	1	1.11551475	0.159004019	1	1.066224775	0.080095459	1
ENSMUSG00000001105	Ift20	1.155130079	0.231324444	1	1.11551475	0.159004019	1	0.880794379	-0.359016175	1
ENSMUSG00000017421	Zfp207	0.834260613	-0.242606744	1	1.274874	0.644712375	1	0.788079182	-0.411299566	1
ENSMUSG00000020696	Rffl	0.834260613	-0.101250895	1	1.62546435	1.492072671	0.233054336	0.370860791	-1.67243277	0.083429061
ENSMUSG00000047126	Cltc	1.123043133	0.423969522	1	0.86053995	-0.12449449	1	0.811257981	-0.281848314	1
ENSMUSG00000018427	Ypel2	0.67382588	-0.167224933	1	1.2111303	1.145747922	0.607284342	0.44039719	-1.059455893	0.562428582
ENSMUSG00000061666	Gdpd1	1.443912599	-0.127756649	1	2.1672858	0.756566556	1	1.135761174	-0.663527217	0.974756935
ENSMUSG00000020483	Dynll2	1.315564813	-0.283248729	1	1.6573362	0.177633838	1	1.552979564	0.058380597	1
ENSMUSG00000018379	Srsf1	1.123043133	-0.285251082	1	1.49797695	0.295065568	1	1.27483397	-0.042177902	1
ENSMUSG00000069769	Msi2	1.187217026	-0.044309999	1	1.17925845	-0.057736735	1	1.251655171	0.078047631	1
ENSMUSG00000003948	Mmd	0.994695346	0.002505753	1	1.24300215	0.473736612	1	0.811257981	-0.45431551	1
ENSMUSG00000037573	Tob1	1.283477866	0.439129329	1	1.17925845	0.256371856	1	0.764900382	-0.67243277	0.997714289
ENSMUSG00000020863	Luc7l3	1.315564813	0.100079911	1	1.5935925	0.515283618	1	0.950330778	-0.605737926	1
ENSMUSG00000057522	Spop	0.994695346	-0.323264408	1	1.37048955	0.319777322	1	1.158939973	-0.030886741	1
ENSMUSG00000006058	Snf8	1.315564813	0.248602435	1	1.3386177	0.286610458	1	0.927151978	-0.509258811	1
ENSMUSG00000006057	Atp5g1	3.401216345	-0.015893256	1	3.3784161	-0.029319993	1	3.407283521	0.000250353	1
ENSMUSG00000069744	Psmb3	1.058869239	-0.156946146	1	0.9561555	-0.351467938	1	1.344370369	0.408149657	1
ENSMUSG00000071415	Rpl23	51.33911464	0.044774793	1	46.43728545	-0.159166994	1	50.66885562	0.041871421	1
ENSMUSG00000017404	Rpl19	35.13520658	-0.101096025	1	33.0829803	-0.221066202	1	39.89071387	0.216031574	1
ENSMUSG00000002580	Mien1	0.898434506	-0.624940079	1	1.24300215	-0.014763049	1	1.506621965	0.482437886	1
ENSMUSG00000058756	Thra	1.347651759	0.487664197	1	1.49797695	0.736771018	1	0.556291187	-1.322490299	0.118094049
ENSMUSG00000035530	Eif1	10.62077934	0.216194919	1	10.67706975	0.228672179	1	7.764897819	-0.463718921	1
ENSMUSG00000006931	P3h4	0.545478093	-0.481393604	1	0.41433405	-0.952027294	1	1.043045976	1.094872253	0.31641682
ENSMUSG00000017188	Coa3	0.962608399	-0.023932611	1	1.11551475	0.279298253	1	0.880794379	-0.233485293	1
ENSMUSG00000063316	Rpl27	14.82416935	0.052769826	1	12.01568745	-0.365792014	1	15.52979564	0.201430046	1
ENSMUSG00000001313	Rnd2	1.347651759	0.549064742	1	0.86053995	-0.367064793	1	0.950330778	-0.211458987	1
ENSMUSG00000017724	Etv4	0.320869466	-1.216134533	1	0.15935925	-2.219507604	0.168474574	1.251655171	2.306866321	0.000705132
ENSMUSG00000040699	Limd2	0.834260613	-0.353638057	1	1.43423325	0.787263354	1	0.811257981	-0.474493392	1
ENSMUSG00000020719	Ddx5	2.984086038	0.171203451	1	2.9322102	0.1350047	1	2.387416344	-0.313212485	1
ENSMUSG00000040481	Bptf	0.834260613	-0.143071071	1	1.11551475	0.457085372	1	0.788079182	-0.299406686	1
ENSMUSG00000000567	Sox9	4.139216118	0.078766574	1	3.60151905	-0.20187771	1	4.056289905	0.060125723	1
ENSMUSG00000041629	Fam104a	0.898434506	-0.418489201	1	1.2111303	0.163449924	1	1.205297572	0.187337872	1
ENSMUSG00000057322	Rpl38	30.22590374	-0.179307876	1	30.4057449	-0.167569469	1	35.97349676	0.236844759	1
ENSMUSG00000018858	Ict1	1.026782293	0.417737568	1	0.8924118	0.121682393	1	0.672185184	-0.498340134	1
ENSMUSG00000034566	Atp5h	3.689998865	0.028609507	1	3.1234413	-0.302492792	1	3.894038309	0.184919057	1
ENSMUSG00000020737	Hn1	1.668521226	-0.240427446	1	2.4860043	0.602815219	1	1.576158363	-0.399391937	1
ENSMUSG00000020738	Sumo2	5.230172304	-0.463691602	1	8.8603743	0.641579302	0.975976833	5.841057464	-0.279402377	1
ENSMUSG00000016559	H3f3b	23.9368622	0.090664037	1	30.596976	0.641467434	0.904144213	15.90065643	-0.787574447	0.285894758
ENSMUSG00000050628	Ubald2	0.86634756	-0.647821161	1	1.43423325	0.332068728	1	1.321191569	0.193663044	1
ENSMUSG00000034120	Srsf2	4.877215891	0.581821691	1	4.3345716	0.315929791	1	2.387416344	-0.948979357	0.380991538
ENSMUSG00000017466	Timp2	1.187217026	0.309326956	1	1.1473866	0.237526515	1	0.811257981	-0.514021757	1
ENSMUSG00000078572	1810043H04Rik	0.737999773	-0.160992979	1	1.0836429	0.646741007	1	0.649006385	-0.474493392	1
ENSMUSG00000062825	Actg1	33.30625062	0.284357677	1	27.25043175	-0.134712991	1	26.58608298	-0.196807081	1
ENSMUSG00000039640	Mrpl12	1.026782293	0.085894004	1	0.8286681	-0.330995538	1	1.066224775	0.19745241	1
ENSMUSG00000061111	Fam195b	0.962608399	-0.223870182	1	0.98802735	-0.174419715	1	1.228476371	0.326197799	1
ENSMUSG00000025130	P4hb	0.77008672	-0.551084121	1	1.0198992	-0.023110392	1	1.228476371	0.447504096	1
ENSMUSG00000025132	Arhgdia	1.379738706	0.405353844	1	1.274874	0.23559971	1	0.85761558	-0.618883302	1
ENSMUSG00000021218	Gdi2	2.727390465	0.559557116	1	2.07167025	-0.032328922	1	1.645694762	-0.54297313	1
ENSMUSG00000015671	Psma2	0.834260613	-0.280574595	1	0.86053995	-0.222674884	1	1.135761174	0.414475295	1
ENSMUSG00000041324	Inhba	1.572260386	0.290218133	1	1.49797695	0.188150364	1	1.112582374	-0.45969639	1
ENSMUSG00000076431	Sox4	2.759477412	-0.336959316	1	3.72900645	0.27399227	1	3.245031924	-0.007367382	1
ENSMUSG00000038462	Uqcrfs1	1.540173439	-0.011946707	1	1.3386177	-0.286574875	1	1.692052361	0.227165333	1
ENSMUSG00000045136	Tubb2b	5.133911464	-0.56187999	1	3.5696472	-1.205097313	0.390226456	10.31456576	1.233649367	0.015757525
ENSMUSG00000071451	Psmg4	1.123043133	0.211424886	1	1.05177105	0.076541859	1	0.903973179	-0.261089754	1
ENSMUSG00000021417	Eci2	0.67382588	-0.557171451	1	0.86053995	-0.104030387	1	1.112582374	0.525506608	1
ENSMUSG00000021427	Ssr1	0.86634756	-0.246722853	1	0.86053995	-0.260149589	1	1.158939973	0.416572236	1
ENSMUSG00000038991	Txndc5	1.155130079	0.136997061	1	1.274874	0.346631022	1	0.880794379	-0.455877714	1
ENSMUSG00000044164	Rnf182	0.417130306	-0.983688447	1	1.0198992	0.738729871	1	0.741721583	0.046338771	1
ENSMUSG00000037966	Ninj1	5.06973757	0.088880179	1	4.6532901	-0.086255685	1	4.72847509	-0.047678725	1
ENSMUSG00000037960	Card19	2.246086265	0.737215374	1	1.5298488	-0.098129786	1	1.182118772	-0.668871438	0.880285692
ENSMUSG00000021474	Sfxn1	1.187217026	0.104212526	1	1.0836429	-0.07908403	1	1.112582374	-0.02970855	1
ENSMUSG00000025871	4833439L19Rik	0.77008672	-0.37274688	1	1.05177105	0.239271359	1	0.973509577	0.093790367	1
ENSMUSG00000025868	Higd2a	1.155130079	-0.245722718	1	1.43423325	0.186870812	1	1.321191569	0.025935598	1
ENSMUSG00000021486	Prelid1	1.475999546	-0.280175895	1	1.81669545	0.133364198	1	1.761588759	0.09185343	1
ENSMUSG00000058569	Tmed9	0.962608399	-0.322273886	1	1.43423325	0.49353215	1	1.043045976	-0.19885895	1
ENSMUSG00000045767	B230219D22Rik	1.026782293	-0.353638057	1	1.56172065	0.504201893	1	1.135761174	-0.188189207	1
ENSMUSG00000015937	H2afy	1.187217026	-0.463262548	1	1.94418285	0.542737398	1	1.413906767	-0.149653702	1
ENSMUSG00000056222	Spock1	1.411825653	0.008932023	1	0.9561555	-0.722723745	1	1.71523116	0.525506608	1
ENSMUSG00000021546	Hnrnpk	1.925216799	-0.619297932	1	2.83659465	0.132321976	1	3.01324393	0.330110919	1
ENSMUSG00000052957	Gas1	5.198085357	-0.350684739	1	10.16712015	1.169138396	0.24867584	3.894038309	-0.986503292	0.417179421
ENSMUSG00000021477	Ctsl	0.641738933	-0.526105253	1	0.637437	-0.539531989	1	1.158939973	0.840379945	0.877015698
ENSMUSG00000021520	Uqcrb	1.155130079	-0.657254273	1	1.4661051	-0.216198127	1	2.086091951	0.658261816	0.813103381
ENSMUSG00000021606	Ndufs6	1.572260386	-0.254102383	1	1.912311	0.13740779	1	1.831125157	0.066074989	1
ENSMUSG00000069171	Nr2f1	5.037650624	-0.154892779	1	5.89629225	0.168341883	1	5.261587477	-0.063668144	1
ENSMUSG00000017778	Cox7c	6.770345743	-0.242878925	1	6.78870405	-0.237851999	1	8.692049797	0.348776428	1
ENSMUSG00000012422	Tmem167	0.962608399	-0.721369841	1	1.274874	-0.205910001	1	1.831125157	0.697687583	0.75064676
ENSMUSG00000049517	Rps23	55.31789602	-0.086751325	1	52.1423466	-0.204940241	1	61.74832176	0.190751598	1
ENSMUSG00000042043	Tbca	3.593738025	-0.133371937	1	3.3784161	-0.254954427	1	4.264899101	0.282101008	1
ENSMUSG00000060739	Nsa2	2.053564585	-0.197518855	1	3.0596976	0.657939213	1	1.807946358	-0.501629522	1
ENSMUSG00000069117	Gm10260	10.94164881	-0.128900171	1	10.5814542	-0.195514219	1	12.63244571	0.221658967	1
ENSMUSG00000021660	Btf3	5.871911237	-0.256340855	1	5.6094456	-0.345163878	1	7.857613017	0.443044447	0.997093921
ENSMUSG00000021643	Serf1	1.219303973	-0.197518855	1	1.30674585	-0.062210211	1	1.460264366	0.203578513	1
ENSMUSG00000061474	Mrps36	0.641738933	-0.48488259	1	1.30674585	1.02525263	0.722137759	0.625827585	-0.621334781	1
ENSMUSG00000021716	Srek1ip1	0.994695346	-0.035462097	1	1.1473866	0.257426072	1	0.927151978	-0.204404229	1
ENSMUSG00000021754	Map3k1	1.155130079	0.39638369	1	1.3386177	0.737271867	1	0.533112388	-1.19331164	0.389308348
ENSMUSG00000021764	Ndufs4	0.86634756	-0.228107175	1	1.05177105	0.15561343	1	0.996688377	0.054200889	1
ENSMUSG00000015536	Mocs2	0.994695346	0.208956631	1	1.4023614	1.009311086	0.838329835	0.463575989	-1.330103483	0.211346614
ENSMUSG00000042258	Isl1	2.438607945	0.520831061	1	2.00792655	0.098956635	1	1.437085567	-0.626496486	0.898134697
ENSMUSG00000025451	Paip1	1.123043133	0.356855326	1	1.2111303	0.526020003	1	0.625827585	-0.876591836	0.98839832
ENSMUSG00000037361	Sf3b6	0.77008672	-0.499858798	1	1.274874	0.509360522	1	0.973509577	-0.070596451	1
ENSMUSG00000020585	Laptm4a	1.604347332	0.259893596	1	1.1473866	-0.405538941	1	1.460264366	0.082563112	1
ENSMUSG00000066629	Rpl36-ps3	0.77008672	-0.482371371	1	1.0198992	0.052838462	1	1.135761174	0.336472783	1
ENSMUSG00000020571	Pdia6	0.994695346	-0.178066492	1	0.79679625	-0.589457214	1	1.367549168	0.599507189	1
ENSMUSG00000011179	Odc1	2.181912372	0.653348373	1	1.912311	0.354219179	1	0.973509577	-1.059455893	0.250872814
ENSMUSG00000071379	Hpcal1	0.802173666	-0.591797794	1	0.66930885	-0.907633174	1	1.622515962	1.120664875	0.251091106
ENSMUSG00000076432	Ywhaq	2.053564585	-0.507858976	1	2.7409791	0.05351089	1	3.01324393	0.32052487	1
ENSMUSG00000020644	Id2	10.01112735	-0.192902227	1	10.48583865	-0.100528698	1	11.82118772	0.196256601	1
ENSMUSG00000063632	Sox11	3.561651078	-0.762220534	1	7.4580129	0.7590243	0.838329835	4.890726686	-0.181201165	1
ENSMUSG00000061477	Rps7	52.46215777	0.057876376	1	46.0229514	-0.207461233	1	52.03640479	0.069934184	1
ENSMUSG00000036231	Agr3	1.411825653	0.456391	1	1.3386177	0.340381714	1	0.788079182	-0.788153871	0.880285692
ENSMUSG00000020577	Tspan13	2.213999319	0.338239648	1	1.9760547	0.097145548	1	1.552979564	-0.431424671	1
ENSMUSG00000044408	Sptssa	0.994695346	-0.211619052	1	1.24300215	0.236045055	1	1.089403575	-0.039278011	1
ENSMUSG00000021025	Nfkbia	2.406520999	0.751331503	1	1.68920805	-0.02721479	1	1.205297572	-0.757800193	0.806661489
ENSMUSG00000020993	Trappc6b	0.609651986	-0.446747461	1	1.05177105	0.661504359	1	0.695363984	-0.248217537	1
ENSMUSG00000020994	Pnn	1.379738706	0.386975314	1	1.1473866	0.001086319	1	0.973509577	-0.370156733	1
ENSMUSG00000020949	Fkbp3	0.802173666	-0.527667457	1	1.11551475	0.10242049	1	1.205297572	0.322689725	1
ENSMUSG00000034892	Rps29	62.60163291	-0.051042438	1	63.39310965	-0.025060921	1	63.92712891	0.011090315	1
ENSMUSG00000049751	Rpl36al	6.641997956	-0.036902631	1	5.736933	-0.326650524	1	7.417215827	0.252023253	1
ENSMUSG00000044147	Arf6	1.508086492	0.666539825	1	0.8286681	-0.550776746	1	1.019867176	-0.192093662	1
ENSMUSG00000060073	Psma3	1.957303746	-0.322273886	1	2.13541395	-0.15407107	1	2.642383138	0.359769403	1
ENSMUSG00000021087	Rtn1	2.599042679	0.057494988	1	1.912311	-0.537865482	1	2.874171133	0.341543773	1
ENSMUSG00000051367	Six1	1.572260386	0.174740916	1	1.37048955	-0.104030387	1	1.390727968	-0.082914866	1
ENSMUSG00000021109	Hif1a	1.187217026	0.391789116	1	1.3386177	0.666882539	1	0.579469986	-1.095981769	0.322902296
ENSMUSG00000045690	Wdr89	2.791564358	-0.326052225	1	3.2509287	-0.026339103	1	3.615892716	0.250271748	1
ENSMUSG00000063450	Syne2	1.861042906	0.359079991	1	2.45413245	1.027566496	0.493259614	0.695363984	-1.607759923	0.011857407
ENSMUSG00000059436	Max	0.86634756	-0.090603651	1	1.11551475	0.433626399	1	0.788079182	-0.322490299	1
ENSMUSG00000021127	Zfp36l1	1.347651759	0.181855768	1	1.3386177	0.168429032	1	1.066224775	-0.329295477	1
ENSMUSG00000021131	Erh	3.401216345	-0.440836499	1	4.7170338	0.213064554	1	4.450329496	0.123610208	1
ENSMUSG00000021134	Srsf5	2.181912372	0.432958305	1	1.81669545	0.042455701	1	1.437085567	-0.474493392	1
ENSMUSG00000042700	Sipa1l1	1.700608172	0.371502102	1	2.1035421	0.874595962	0.857057077	0.718542783	-1.381383988	0.04987472
ENSMUSG00000010608	Rbm25	1.700608172	-0.252192793	1	2.3585169	0.424348585	1	1.761588759	-0.207706852	1
ENSMUSG00000072949	Acot1	2.181912372	0.558489187	1	1.43423325	-0.313822772	1	1.483443165	-0.285015594	1
ENSMUSG00000021242	Npc2	2.085651532	-0.346333256	1	2.4860043	-0.0018835	1	2.735098336	0.250399369	1
ENSMUSG00000021248	Tmed10	0.77008672	-0.567762862	1	1.274874	0.425702593	1	1.066224775	0.057727646	1
ENSMUSG00000034168	Irf2bpl	1.475999546	0.3429698	1	1.17925845	-0.119137279	1	1.135761174	-0.222954625	1
ENSMUSG00000079036	Alkbh1	1.540173439	0.013144274	1	1.56172065	0.041574935	1	1.483443165	-0.066835424	1
ENSMUSG00000021040	Slirp	1.411825653	-0.265507147	1	1.30674585	-0.412152682	1	1.970197954	0.525506608	1
ENSMUSG00000001175	Calm1	3.625824971	-0.703969867	1	2.8047228	-1.154991802	0.527856777	8.043043413	1.310238621	0.009354263
ENSMUSG00000021102	Glrx5	0.994695346	-0.108525559	1	0.86053995	-0.384138306	1	1.228476371	0.39775106	1
ENSMUSG00000021270	Hsp90aa1	1.219303973	-0.14148482	1	1.56172065	0.369900801	1	1.182118772	-0.233485293	1
ENSMUSG00000010529	Gm266	2.085651532	0.721129712	1	1.88043915	0.480932114	1	0.788079182	-1.31099466	0.063958037
ENSMUSG00000021282	Eif5	0.930521453	-0.109712474	1	0.98802735	0.008444342	1	1.019867176	0.086622366	1
ENSMUSG00000001270	Ckb	2.887825198	-0.450705475	1	3.4421598	-0.11195005	1	4.241720301	0.412443943	1
ENSMUSG00000021290	2010107E04Rik	3.689998865	-0.10051912	1	4.17521235	0.15376737	1	3.708607914	-0.091943746	1
ENSMUSG00000064326	Siva1	0.802173666	-0.277689204	1	1.4023614	0.928391091	1	0.672185184	-0.696885814	1
ENSMUSG00000006356	Crip2	0.834260613	0.103568897	1	1.05177105	0.604920831	1	0.579469986	-0.68094427	1
ENSMUSG00000041841	Rpl37	52.36589693	-0.075506058	1	47.90339055	-0.252999097	1	58.78143543	0.219704568	1
ENSMUSG00000022205	Sub1	3.369129398	-0.307541642	1	4.2708279	0.170591993	1	4.009932307	0.061559508	1
ENSMUSG00000039168	Dap	1.604347332	0.733824784	1	1.30674585	0.270365128	1	0.695363984	-1.043859038	0.32661129
ENSMUSG00000022234	Cct5	1.925216799	0.150834526	1	1.30674585	-0.599238235	1	2.016555553	0.312512884	1
ENSMUSG00000022255	Mtdh	1.155130079	-0.231647532	1	1.37048955	0.107473718	1	1.344370369	0.086221562	1
ENSMUSG00000058600	Rpl30	17.45529898	-0.167407483	1	18.32631375	-0.06955817	1	19.95694633	0.14776765	1
ENSMUSG00000014313	Cox6c	5.871911237	-0.236635446	1	5.83254855	-0.250062182	1	7.533109824	0.354598509	1
ENSMUSG00000022283	Pabpc1	6.674084903	0.004992921	1	5.96003595	-0.221866877	1	6.976818637	0.134554727	1
ENSMUSG00000022285	Ywhaz	1.090956186	-0.407576864	1	1.24300215	-0.160613915	1	1.599337163	0.445336259	1
ENSMUSG00000062397	Zfp706	2.534868785	0.118624311	1	2.4222606	0.02525263	1	2.225164748	-0.159982769	1
ENSMUSG00000022336	Eif3e	4.460085584	-0.182424359	1	4.11146865	-0.340935061	1	5.632448269	0.384781583	1
ENSMUSG00000022338	Eny2	1.251390919	0.305325025	1	0.9561555	-0.237296918	1	1.043045976	-0.080214453	1
ENSMUSG00000022312	Eif3h	4.460085584	-0.220593121	1	5.0357523	0.022986023	1	5.192051079	0.120119278	1
ENSMUSG00000022354	Ndufb9	1.219303973	-0.483273337	1	1.7210799	0.191902499	1	1.692052361	0.195801162	1
ENSMUSG00000055762	Eef1d	3.272868558	0.340396143	1	2.19915765	-0.460174197	1	2.804634735	0.02997919	1
ENSMUSG00000003970	Rpl8	33.0174681	-0.083301694	1	31.3619004	-0.186297245	1	36.55296675	0.17354013	1
ENSMUSG00000005354	Txn2	1.443912599	0.279152969	1	1.43423325	0.265726233	1	0.996688377	-0.522856414	1
ENSMUSG00000071711	Mpst	0.86634756	0.107942028	1	0.47807775	-0.971926851	1	1.043045976	0.622803809	1
ENSMUSG00000096210	H1f0	1.957303746	-0.004303805	1	3.1234413	1.079070003	0.475612689	1.089403575	-1.211458987	0.18400879
ENSMUSG00000033047	Eif3l	1.090956186	0.40641115	1	0.66930885	-0.551489364	1	0.927151978	0.07570369	1
ENSMUSG00000033020	Polr2f	1.508086492	-0.441100898	1	2.39038875	0.500040937	1	1.784767558	-0.131605679	1
ENSMUSG00000033006	Sox10	0.898434506	-0.320085497	1	1.1473866	0.160564533	1	1.112582374	0.117848639	1
ENSMUSG00000022433	Csnk1e	0.4813042	-0.834764747	1	1.0198992	0.618435637	1	0.788079182	0.069827124	1
ENSMUSG00000055065	Ddx17	0.57756504	-0.690673044	1	1.1473866	0.672463571	1	0.811257981	-0.085928105	1
ENSMUSG00000022427	Tomm22	1.636434279	0.12440924	1	1.68920805	0.191425497	1	1.344370369	-0.306095861	1
ENSMUSG00000060036	Rpl3	42.00181316	-0.077771744	1	37.32193635	-0.311859291	1	48.07283008	0.267696209	1
ENSMUSG00000042406	Atf4	1.828955959	0.281950517	1	1.49797695	-0.127877129	1	1.483443165	-0.166371097	1
ENSMUSG00000022403	St13	1.283477866	-0.054979741	1	1.11551475	-0.326422808	1	1.483443165	0.299946907	1
ENSMUSG00000022400	Rbx1	1.828955959	-0.510607403	1	3.0596976	0.541686145	1	2.248343548	-0.126570089	1
ENSMUSG00000063480	Nhp2l1	1.572260386	-0.031709962	1	1.3386177	-0.344522224	1	1.784767558	0.28734687	1
ENSMUSG00000022452	Smdt1	2.566955732	-0.249004516	1	3.5696472	0.438163828	1	2.619204339	-0.234060416	1
ENSMUSG00000022450	Ndufa6	4.042955278	0.277494625	1	3.21905685	-0.191825992	1	3.337747122	-0.127474317	1
ENSMUSG00000018042	Cyb5r3	1.123043133	-0.353638057	1	1.37048955	0.033473137	1	1.483443165	0.244093672	1
ENSMUSG00000022629	Kif21a	1.123043133	0.172430755	1	0.8286681	-0.419532213	1	1.112582374	0.186020141	1
ENSMUSG00000022635	Zcrb1	1.700608172	-0.193697144	1	2.00792655	0.141082111	1	1.877482756	0.012693893	1
ENSMUSG00000022483	Col2a1	6.096519863	0.285191316	1	3.4421598	-0.827699159	1	6.00330906	0.323872746	1
ENSMUSG00000023004	Tuba1b	2.887825198	-0.118861911	1	1.8485673	-0.943853362	0.896617873	4.009932307	0.749281583	0.554611748
ENSMUSG00000072235	Tuba1a	4.877215891	-0.606684736	1	4.5258027	-0.743764473	1	9.364234982	0.982713561	0.093512161
ENSMUSG00000023010	Tmbim6	0.641738933	-0.605176824	1	0.92428365	0.080394184	1	1.043045976	0.405212374	1
ENSMUSG00000023020	Cox14	1.283477866	-0.11156327	1	1.37048955	0.019117844	1	1.390727968	0.063926522	1
ENSMUSG00000000346	Dazap2	1.187217026	0.596608908	1	1.05177105	0.328080626	1	0.579469986	-0.923800794	0.655468026
ENSMUSG00000058655	Eif4b	1.219303973	0.073783167	1	1.11551475	-0.104030387	1	1.182118772	0.01649296	1
ENSMUSG00000001289	Pfdn5	7.027041316	0.035404234	1	6.34249815	-0.171669104	1	7.046355036	0.067365606	1
ENSMUSG00000056851	Pcbp2	2.951999092	0.008932023	1	2.7409791	-0.140058696	1	3.01324393	0.075113832	1
ENSMUSG00000062683	Atp5g2	4.909302837	-0.067943054	1	4.43018715	-0.271204777	1	5.539733071	0.237640349	1
ENSMUSG00000046434	Hnrnpa1	6.738258796	-0.691432557	1	9.402195749	-0.054448358	1	11.68211493	0.522652611	0.837810504
ENSMUSG00000037972	Snn	1.058869239	0.148862284	1	1.0836429	0.197433605	1	0.85761558	-0.31402872	1
ENSMUSG00000005732	Ranbp1	1.283477866	-0.828976066	1	2.32664505	0.318826617	1	2.248343548	0.307326438	1
ENSMUSG00000022841	Ap2m1	0.930521453	0.184018729	1	1.0198992	0.379648778	1	0.672185184	-0.521799107	1
ENSMUSG00000022858	Tra2b	1.893129852	-0.001336313	1	2.1035421	0.217897708	1	1.71523116	-0.222954625	1
ENSMUSG00000013089	Etv5	0.898434506	0.307945726	1	0.3187185	-1.512495232	0.86155341	1.019867176	0.731957485	1
ENSMUSG00000022884	Eif4a2	2.246086265	-0.165822896	1	2.32664505	-0.096210883	1	2.619204339	0.18847162	1
ENSMUSG00000022528	Hes1	3.978781384	-0.424943091	1	6.53372925	0.614379388	1	4.357614298	-0.278573182	1
ENSMUSG00000047714	Ppp1r2	17.42321203	0.599398464	1	8.6691432	-0.810878669	1	13.21191569	0.010428201	1
ENSMUSG00000107002	0610012G03Rik	1.090956186	0.003055456	1	1.274874	0.327522199	1	0.950330778	-0.31099466	1
ENSMUSG00000060636	Rpl35a	38.53642292	0.010819357	1	37.25819265	-0.057924364	1	37.80462192	-0.013347998	1
ENSMUSG00000022900	Ildr1	1.187217026	0.835395768	1	0.5736933	-0.642699235	1	0.718542783	-0.281848314	1
ENSMUSG00000034243	Golgb1	0.802173666	-0.74066118	1	1.56172065	0.576351679	1	1.205297572	0.024608372	1
ENSMUSG00000022820	Ndufb4	0.802173666	-0.560088934	1	1.2111303	0.236513386	1	1.182118772	0.225946326	1
ENSMUSG00000022812	Gsk3b	2.181912372	0.481867906	1	1.9760547	0.264440294	1	1.228476371	-0.753028892	0.831722402
ENSMUSG00000046516	Cox17	1.508086492	0.261698093	1	1.24300215	-0.132599539	1	1.251655171	-0.136077175	1
ENSMUSG00000022708	Zbtb20	12.9310395	0.551914025	1	11.9838156	0.37971364	1	6.258275854	-0.999674665	0.101540371
ENSMUSG00000052459	Atp6v1a	1.155130079	0.55813476	1	0.8924118	0.009789513	1	0.695363984	-0.542664895	1
ENSMUSG00000022665	Ccdc80	0.994695346	0.122799987	1	1.30674585	0.727572081	1	0.625827585	-0.856963029	0.851012741
ENSMUSG00000022656	Pvrl3	2.085651532	-0.06413144	1	2.19915765	0.043399977	1	2.13244955	-0.012150178	1
ENSMUSG00000098274	Rpl24	30.77138184	-0.173533275	1	28.3659465	-0.333207413	1	38.26819791	0.362195024	1
ENSMUSG00000071533	Pcnp	1.219303973	0.141687231	1	0.9561555	-0.335700622	1	1.205297572	0.144902605	1
ENSMUSG00000054604	Cggbp1	0.67382588	-0.417768394	1	1.0198992	0.404310832	1	0.834436781	-0.019927529	1
ENSMUSG00000048490	Nrip1	1.572260386	0.809091443	1	1.1473866	0.105422979	1	0.695363984	-0.946561837	0.72193684
ENSMUSG00000050299	Gm9843	5.807737343	0.080907601	1	5.3544708	-0.085126429	1	5.447017873	-0.043061455	1
ENSMUSG00000022865	Cxadr	0.898434506	0.023216249	1	1.2111303	0.670409913	1	0.649006385	-0.682601588	1
ENSMUSG00000022890	Atp5j	3.176607718	-0.329390511	1	3.7608783	0.004191014	1	4.079468705	0.224927833	1
ENSMUSG00000022892	App	2.984086038	0.437185141	1	2.83659465	0.326046512	1	1.692052361	-0.780739865	0.554611748
ENSMUSG00000022982	Sod1	1.315564813	0.197377112	1	0.79679625	-0.754087916	1	1.390727968	0.390154755	1
ENSMUSG00000022965	Ifngr2	0.930521453	-0.165565709	1	0.98802735	-0.048888833	1	1.089403575	0.179731771	1
ENSMUSG00000022961	Son	3.529564131	-0.088001856	1	3.9521094	0.144763003	1	3.523177518	-0.093622496	1
ENSMUSG00000022956	Atp5o	1.796869012	0.218724407	1	1.274874	-0.457973289	1	1.71523116	0.154412456	1
ENSMUSG00000039680	Mrps6	0.834260613	-0.261715567	1	1.49797695	1.021500495	0.715637846	0.649006385	-0.825965763	0.835691712
ENSMUSG00000022940	Pigp	1.026782293	0.275718563	1	0.98802735	0.195529895	1	0.741721583	-0.430099273	1
ENSMUSG00000040785	Ttc3	2.791564358	0.143861603	1	3.02782575	0.319044431	1	2.109270751	-0.466631275	1
ENSMUSG00000040681	Hmgn1	5.968172077	-0.13167418	1	7.2030381	0.25981135	1	5.887415063	-0.170137927	1
ENSMUSG00000034345	Gtf2h5	1.187217026	0.289427398	1	0.9561555	-0.149834077	1	0.973509577	-0.135691479	1
ENSMUSG00000034377	Tulp4	0.962608399	-0.414392088	1	1.49797695	0.480932114	1	1.135761174	-0.116039422	1
ENSMUSG00000052397	Ezr	0.86634756	-0.590677254	1	1.3386177	0.25184504	1	1.29801277	0.229113605	1
ENSMUSG00000068039	Tcp1	1.828955959	-0.394510338	1	2.3585169	0.106866395	1	2.410595144	0.195358006	1
ENSMUSG00000006818	Sod2	0.57756504	-0.710572602	1	1.24300215	0.839386085	1	0.764900382	-0.245011546	1
ENSMUSG00000014769	Psmb1	2.823651305	-0.047829627	1	2.6134917	-0.201478727	1	3.082780328	0.173743283	1
ENSMUSG00000023904	Hcfc1r1	0.962608399	-0.062406759	1	1.2111303	0.415837085	1	0.85761558	-0.335090336	1
ENSMUSG00000023905	Tnfrsf12a	1.572260386	0.188680106	1	1.24300215	-0.28035316	1	1.460264366	0.049773177	1
ENSMUSG00000066720	Cldn9	6.12860681	0.197901442	1	4.5258027	-0.410133515	1	5.794699865	0.113345869	1
ENSMUSG00000039218	Srrm2	2.085651532	-0.167224933	1	2.9322102	0.557384174	1	1.877482756	-0.420722136	1
ENSMUSG00000055839	Tceb2	4.139216118	-0.585511531	1	4.87639305	-0.276866984	1	7.046355036	0.633513797	0.57742376
ENSMUSG00000034681	Rnps1	0.86634756	-0.37071157	1	1.11551475	0.121036169	1	1.135761174	0.192082874	1
ENSMUSG00000044533	Rps2	41.03920476	-0.160992979	1	38.21434815	-0.301476451	1	50.06620683	0.327447408	1
ENSMUSG00000015120	Ube2i	0.898434506	-0.665582063	1	1.7210799	0.641705417	1	1.228476371	-0.094645322	1
ENSMUSG00000039615	Stub1	1.540173439	0.231324444	1	1.24300215	-0.201641184	1	1.344370369	-0.051281962	1
ENSMUSG00000049124	Gm8186	0.962608399	-0.023932611	1	0.86053995	-0.241533911	1	1.066224775	0.222114464	1
ENSMUSG00000001576	Ergic1	0.641738933	-0.420752253	1	0.54182145	-0.720701747	1	1.112582374	0.892288938	0.602903685
ENSMUSG00000015575	Atp6v0e	2.984086038	0.410873864	1	2.90033835	0.349142241	1	1.71523116	-0.777056162	0.622040227
ENSMUSG00000024194	Cuta	0.962608399	0.141126635	1	1.11551475	0.457085372	1	0.695363984	-0.564691201	1
ENSMUSG00000024208	Uqcc2	1.508086492	0.39002219	1	1.11551475	-0.226887135	1	1.158939973	-0.177107482	1
ENSMUSG00000052146	Rps10	38.11929262	0.046511647	1	33.5291862	-0.212979705	1	38.24501911	0.084704079	1
ENSMUSG00000024217	Snrpc	0.77008672	-0.124819366	1	1.11551475	0.659902255	1	0.649006385	-0.523402993	1
ENSMUSG00000037805	Rpl10a	33.0174681	0.095732197	1	25.78432665	-0.398192741	1	33.67879561	0.186612397	1
ENSMUSG00000071172	Srsf3	2.727390465	-0.27904874	1	3.34654425	0.132036971	1	3.221853125	0.077360796	1
ENSMUSG00000023067	Cdkn1a	0.417130306	-0.209248147	1	1.05177105	2.135435548	0.096634143	0.092715198	-2.707154149	0.020685097
ENSMUSG00000024012	Mtch1	1.411825653	-0.031709962	1	1.68920805	0.34342859	1	1.251655171	-0.307843523	1
ENSMUSG00000024026	Glo1	1.123043133	0.172430755	1	1.30674585	0.501690674	1	0.764900382	-0.653817092	1
ENSMUSG00000024038	Ndufv3	1.283477866	0.179485512	1	1.3386177	0.269123031	1	0.973509577	-0.423268069	1
ENSMUSG00000061613	U2af1	0.962608399	-0.154329249	1	1.43423325	0.697065545	1	0.811257981	-0.552495904	1
ENSMUSG00000077450	Rab11b	1.219303973	0.326902104	1	1.3386177	0.535638006	1	0.695363984	-0.860147085	0.661228194
ENSMUSG00000067288	Rps28	41.71303064	-0.034756253	1	40.7322243	-0.082895782	1	42.880779	0.04699973	1
ENSMUSG00000041881	Ndufa7	3.176607718	0.067825712	1	3.3784161	0.197813462	1	2.711919537	-0.27835087	1
ENSMUSG00000008668	Rps18	56.37676526	0.025201862	1	47.4890565	-0.317854871	1	59.45362061	0.185476145	1
ENSMUSG00000024330	Col11a2	0.609651986	-0.555271918	1	0.7011807	-0.302934455	1	1.066224775	0.687778036	1
ENSMUSG00000024335	Brd2	1.540173439	0.202178098	1	1.5935925	0.275613206	1	1.135761174	-0.459993823	1
ENSMUSG00000036594	H2-Aa	1.251390919	6.553252539	1	0	-4.104030387	1	0	-4.796421487	1
ENSMUSG00000007050	Lsm2	0.4813042	-0.60156557	1	1.0198992	0.940363732	1	0.556291187	-0.415599703	1
ENSMUSG00000007039	Ddah2	0.38504336	-0.998973176	1	1.17925845	1.29590022	0.40954615	0.533112388	-0.533387081	1
ENSMUSG00000023944	Hsp90ab1	17.6799076	-0.205115532	1	17.0195679	-0.279995156	1	22.22846868	0.347588815	1
ENSMUSG00000023939	Mrpl14	0.994695346	0.081577324	1	1.0836429	0.259717884	1	0.834436781	-0.309434146	1
ENSMUSG00000034165	Ccnd3	0.962608399	-0.338041202	1	1.17925845	0.056434285	1	1.251655171	0.21940348	1
ENSMUSG00000032717	Mdfi	0.994695346	-0.307834367	1	1.1473866	-0.032080545	1	1.29801277	0.27093378	1
ENSMUSG00000019578	Ubxn6	0.641738933	-0.463820975	1	1.0836429	0.592293223	1	0.764900382	-0.168390265	1
ENSMUSG00000049760	2410015M20Rik	2.631129625	-0.121556579	1	2.83659465	0.030270705	1	2.827813534	0.041756358	1
ENSMUSG00000057863	Rpl36	41.32798728	-0.006494616	1	36.4613964	-0.25759503	1	43.92382498	0.165729252	1
ENSMUSG00000002379	Ndufa11	1.508086492	-0.333460175	1	1.94418285	0.172094018	1	1.854303957	0.097172286	1
ENSMUSG00000024091	Vapa	1.732695119	0.442828549	1	1.4661051	0.085986032	1	1.112582374	-0.517995031	1
ENSMUSG00000024099	Ndufv2	0.705912826	-0.548894348	1	0.8924118	-0.113945856	1	1.158939973	0.525506608	1
ENSMUSG00000047407	Tgif1	1.090956186	0.605719959	1	0.60556515	-0.568698654	1	0.788079182	-0.100097878	1
ENSMUSG00000034868	Myl12b	1.219303973	0.159174658	1	1.1473866	0.035033651	1	1.043045976	-0.179750127	1
ENSMUSG00000024048	Myl12a	1.989390692	0.018779809	1	2.51787615	0.528598547	1	1.529800764	-0.558151321	1
ENSMUSG00000024067	Dpy30	1.443912599	-0.039529466	1	1.5298488	0.07772005	1	1.437085567	-0.051802321	1
ENSMUSG00000024097	Srsf7	1.058869239	0.070859772	1	1.24300215	0.410542786	1	0.834436781	-0.454864586	1
ENSMUSG00000024248	Cox7a2l	7.540432462	0.050572412	1	6.9480633	-0.115839689	1	7.324500629	0.00729715	1
ENSMUSG00000024146	Cript	1.058869239	-0.156946146	1	1.37048955	0.373548578	1	1.043045976	-0.217717977	1
ENSMUSG00000036438	Calm2	2.117738479	-0.024514461	1	2.2310295	0.082242609	1	2.062913152	-0.080672379	1
ENSMUSG00000045394	Epcam	5.037650624	0.431817384	1	4.0795968	-0.01880255	1	3.384104721	-0.434692384	1
ENSMUSG00000006740	Kif5b	3.016172985	0.692655595	1	2.32664505	0.114468118	1	1.483443165	-0.844443002	0.489054765
ENSMUSG00000073640	Rpl27-ps3	1.989390692	-0.029800372	1	1.7848236	-0.243833027	1	2.178807149	0.200544453	1
ENSMUSG00000002477	Snrpd1	1.379738706	0.215022632	1	1.0198992	-0.381564363	1	1.29801277	0.110469108	1
ENSMUSG00000058064	Gm10036	1.508086492	-0.090603651	1	1.4661051	-0.146376678	1	1.692052361	0.180371122	1
ENSMUSG00000087590	Epb41l4aos	1.219303973	0.268799149	1	0.98802735	-0.157141723	1	1.019867176	-0.111923313	1
ENSMUSG00000005873	Reep5	0.898434506	0.20666239	1	1.0198992	0.480932114	1	0.602648786	-0.650343228	1
ENSMUSG00000037236	Matr3	0.834260613	-0.058182173	1	1.05177105	0.4227175	1	0.741721583	-0.336989869	1
ENSMUSG00000037058	Paip2	1.443912599	-0.175850938	1	1.4661051	-0.146376678	1	1.738409959	0.249872165	1
ENSMUSG00000091896	Ube2d2a	2.310260159	-0.251276339	1	3.15531315	0.394148348	1	2.410595144	-0.186512629	1
ENSMUSG00000046727	Cystm1	1.379738706	0.247812567	1	1.4023614	0.283486049	1	0.973509577	-0.507660256	1
ENSMUSG00000024346	Pfdn1	1.347651759	-0.200391797	1	1.49797695	0.008444342	1	1.576158363	0.142177968	1
ENSMUSG00000014294	Ndufa2	3.786259705	-0.274737229	1	4.3983153	0.023955825	1	4.612581092	0.163738248	1
ENSMUSG00000024500	Ppp2r2b	1.764782066	-0.696030254	1	2.32664505	-0.17997924	1	3.221853125	0.643562369	0.751499535
ENSMUSG00000033184	Tmed7	0.834260613	-0.242606744	1	0.9561555	0.022346899	1	1.019867176	0.18446969	1
ENSMUSG00000019647	Sema6a	2.053564585	0.12440924	1	1.56172065	-0.414370508	1	2.086091951	0.200411234	1
ENSMUSG00000024598	Fbn2	1.989390692	0.480683913	1	2.2947732	0.822759766	1	0.764900382	-1.463846148	0.046079209
ENSMUSG00000050875	A730017C20Rik	0.38504336	-1.045515761	1	0.54182145	-0.470158286	1	1.043045976	1.142177968	0.402755636
ENSMUSG00000024608	Rps14	68.18476163	-0.067344906	1	68.49260565	-0.057940944	1	71.39070234	0.05298087	1
ENSMUSG00000024610	Cd74	1.796869012	7.064214458	1	0	-4.614992306	1	0	-5.307383407	1
ENSMUSG00000024576	Csnk1a1	2.791564358	0.113327235	1	2.6772354	0.027375802	1	2.456952743	-0.159291161	1
ENSMUSG00000053477	Tcf4	0.802173666	-0.560088934	1	1.24300215	0.291898289	1	1.158939973	0.175564137	1
ENSMUSG00000062328	Rpl17	46.75068127	-0.001631028	1	40.795968	-0.274430828	1	49.74170364	0.174706352	1
ENSMUSG00000036299	BC031181	2.181912372	0.169923899	1	2.07167025	0.062619482	1	1.807946358	-0.236801835	1
ENSMUSG00000090000	Ier3ip1	1.540173439	-0.738928213	1	1.9760547	-0.2805558	1	2.99006513	0.753458554	0.570094994
ENSMUSG00000025427	Rnf165	1.187217026	0.413162767	1	1.11551475	0.279298253	1	0.718542783	-0.664317951	1
ENSMUSG00000025428	Atp5a1	2.181912372	-0.183713055	1	2.2310295	-0.140149813	1	2.619204339	0.239455549	1
ENSMUSG00000090451	Gm6133	1.443912599	0.526067709	1	0.79679625	-0.651518182	1	1.135761174	0.019615678	1
ENSMUSG00000024548	Setbp1	0.4813042	-0.675566152	1	1.2111303	1.293846561	0.365663761	0.486754789	-0.769949276	0.98839832
ENSMUSG00000024565	Sall3	2.759477412	0.03041175	1	2.70910725	-0.006889229	1	2.642383138	-0.055268096	1
ENSMUSG00000024646	Cyb5a	3.465390238	0.205092902	1	2.90033835	-0.159407144	1	3.01324393	-0.084926581	1
ENSMUSG00000056153	Socs6	1.732695119	0.179794143	1	0.98802735	-0.880134375	1	1.900661556	0.474281284	1
ENSMUSG00000040385	Ppp1ca	1.347651759	-0.225053851	1	1.912311	0.504778856	1	1.321191569	-0.303012924	1
ENSMUSG00000024853	Sf3b2	1.026782293	0.520831061	1	0.7649244	-0.092442413	1	0.672185184	-0.400492811	1
ENSMUSG00000024914	Drap1	1.636434279	-0.010750343	1	1.8485673	0.242559762	1	1.483443165	-0.233485293	1
ENSMUSG00000056201	Cfl1	6.22486765	0.17687666	1	6.6293448	0.314232043	1	4.543044694	-0.507077601	0.98839832
ENSMUSG00000092341	Malat1	249.8289666	0.390198853	1	234.1943538	0.2486515	1	153.0032552	-0.671407024	0.602903685
ENSMUSG00000038274	Fau	42.93233462	-0.025140588	1	42.80389455	-0.030933467	1	42.996673	-0.005605919	1
ENSMUSG00000024953	Prdx5	1.155130079	0.332253353	1	1.1473866	0.318826617	1	0.741721583	-0.619923832	1
ENSMUSG00000038812	Trmt112	1.379738706	-0.228107175	1	1.7848236	0.29590022	1	1.483443165	-0.095981769	1
ENSMUSG00000056612	Ppp1r14b	0.994695346	-0.108525559	1	0.86053995	-0.384138306	1	1.228476371	0.39775106	1
ENSMUSG00000035885	Cox8a	11.84008331	0.036487745	1	10.9639164	-0.119834065	1	11.63575733	0.020140933	1
ENSMUSG00000024758	Rtn3	0.834260613	-0.261715567	1	0.9561555	0.002169017	1	1.043045976	0.216178549	1
ENSMUSG00000010097	Nxf1	1.508086492	0.216374102	1	1.4023614	0.065894614	1	1.205297572	-0.270134894	1
ENSMUSG00000071655	Ubxn1	1.443912599	-0.11547832	1	1.94418285	0.513882536	1	1.27483397	-0.408605457	1
ENSMUSG00000071654	Uqcc3	1.187217026	0.501972034	1	0.98802735	0.109373251	1	0.718542783	-0.583017849	1
ENSMUSG00000071644	Eef1g	18.28955959	-0.168792322	1	16.2546435	-0.398712276	1	23.08608426	0.408805494	1
ENSMUSG00000024661	Fth1	8.823910328	-0.556483503	1	10.48583865	-0.227957383	1	14.44039206	0.570117494	0.809487736
ENSMUSG00000036372	Tmem258	1.636434279	-0.134325028	1	1.75295175	0.002884817	1	1.807946358	0.087820369	1
ENSMUSG00000041488	Stx3	1.315564813	0.740998817	1	0.8924118	-0.094046298	1	0.695363984	-0.649580099	1
ENSMUSG00000024640	Psat1	0.737999773	-0.431640569	1	0.637437	-0.693565618	1	1.27483397	0.873429911	0.622040227
ENSMUSG00000024750	Zfand5	1.475999546	0.596088737	1	1.2111303	0.163449924	1	0.788079182	-0.754601312	0.880285692
ENSMUSG00000024754	Tmem2	1.283477866	0.034287597	1	1.17925845	-0.134087621	1	1.29801277	0.072994403	1
ENSMUSG00000052387	Trpm3	0.77008672	-0.254102383	1	0.7649244	-0.267529119	1	1.043045976	0.43435872	1
ENSMUSG00000044424	Gm9493	6.000259023	0.061399442	1	4.68516195	-0.42751731	1	6.374169851	0.246013779	1
ENSMUSG00000062456	Rpl9-ps6	1.700608172	-0.213460399	1	1.7210799	-0.190567137	1	2.13244955	0.309777917	1
ENSMUSG00000023307	5-Mar	1.187217026	0.175471209	1	1.2111303	0.217897708	1	0.927151978	-0.364868901	1
ENSMUSG00000025016	Tm9sf3	0.962608399	-0.273910864	1	1.24300215	0.236045055	1	1.112582374	0.010933435	1
ENSMUSG00000011752	Pgam1	1.283477866	-0.281488271	1	1.4661051	-0.021929307	1	1.622515962	0.232310231	1
ENSMUSG00000025203	Scd2	1.540173439	-0.629699143	1	1.8485673	-0.291776666	1	2.758277136	0.690930217	0.799432302
ENSMUSG00000025204	Ndufb8	1.572260386	0.147260179	1	1.4023614	-0.084665062	1	1.413906767	-0.074885934	1
ENSMUSG00000025208	Mrpl43	1.058869239	0.148862284	1	0.8924118	-0.190907838	1	0.996688377	0.030741916	1
ENSMUSG00000025213	Kazald1	1.187217026	0.646361943	1	1.2111303	0.695945005	1	0.41721839	-1.474493392	0.321774315
ENSMUSG00000062376	Borcs7	0.834260613	-0.242606744	1	1.0836429	0.281091534	1	0.927151978	-0.047678725	1
ENSMUSG00000071528	Usmg5	3.754172758	-0.470995007	1	5.4182145	0.265062816	1	4.937084285	0.097048593	1
ENSMUSG00000024975	Pdcd4	0.77008672	-0.446747461	1	1.37048955	0.746591989	1	0.834436781	-0.352502868	1
ENSMUSG00000067038	Rps12-ps3	8.503040862	-0.037573667	1	7.5217566	-0.281376329	1	9.364234982	0.215741151	1
ENSMUSG00000043969	Emx2	0.77008672	-0.410221585	1	1.8485673	1.641109139	0.040345469	0.44039719	-1.527604729	0.075459445
ENSMUSG00000057858	Fam204a	2.278173212	-0.366934879	1	4.68516195	1.277603954	0.10405252	1.622515962	-1.099533333	0.208300854
ENSMUSG00000024991	Eif3a	1.090956186	-0.325893066	1	1.43423325	0.217897708	1	1.321191569	0.061559508	1
ENSMUSG00000064341	mt-Nd1	50.2802454	-0.148319149	1	50.19816375	-0.151572319	1	58.03971385	0.198174939	1
ENSMUSG00000064345	mt-Nd2	10.49243155	-0.076459469	1	10.836429	-0.010526056	1	10.91721455	0.024445364	1
ENSMUSG00000064351	mt-Co1	88.84875527	-0.164312539	1	102.4679977	0.12874701	1	94.3840714	-0.029752825	1
ENSMUSG00000064354	mt-Co2	27.14555686	-0.228571636	1	30.43761675	0.001770838	1	31.84767046	0.135339215	1
ENSMUSG00000064357	mt-Atp6	100.0470996	-0.116912699	1	101.2887393	-0.091907977	1	110.377443	0.122712489	1
ENSMUSG00000064358	mt-Co3	62.50537207	-0.085412761	1	65.24167695	0.002364708	1	65.06289008	0.01649296	1
ENSMUSG00000064360	mt-Nd3	2.663216572	-0.055838233	1	2.45413245	-0.217799262	1	2.943707531	0.194589729	1
ENSMUSG00000065947	mt-Nd4l	1.893129852	0.280234044	1	1.30674585	-0.45587406	1	1.71523116	0.096113815	1
ENSMUSG00000064363	mt-Nd4	26.69633961	-0.135952638	1	27.4735347	-0.078053415	1	29.80793611	0.128233388	1
ENSMUSG00000064367	mt-Nd5	1.828955959	-0.345322789	1	2.4860043	0.273750943	1	2.178807149	0.007899375	1
ENSMUSG00000064370	mt-Cytb	41.26381339	-0.118799096	1	42.48517605	-0.059663304	1	45.12912255	0.097933473	1
