# Supplementary material for: β-Catenin transcriptional activity is required for establishment of inner pillar cell identity during cochlear development
Source: PLoS Genet. 2023 Aug 28;19(8):e1010925. doi: 10.1371/journal.pgen.1010925 (PMC10491406; doi:10.1371/journal.pgen.1010925)
Supplement: S3 Table — (CSV) [file pgen.1010925.s008.csv]

FeatureID	FeatureName	Mutant DCs Average	Mutant DCs Log2 Fold Change	Mutant DCs P-Value	control DCs Average	control DCs Log2 Fold Change	control DCs P-Value
ENSMUSG00000026628	Atf3	0.058192662	-3.994761898	0.001299752	1.145607029	3.994761898	0.001299752
ENSMUSG00000003032	Klf4	0.523733958	-2.267107964	0.002062287	2.582161874	2.267107964	0.002062287
ENSMUSG00000003545	Fosb	0.785600937	-1.936209715	0.001589966	3.054952077	1.936209715	0.001589966
ENSMUSG00000049382	Krt8	1.513009212	-1.892463322	0.010419364	5.673482428	1.892463322	0.010419364
ENSMUSG00000023034	Nr4a1	0.58192662	-1.866028583	0.01408866	2.163924388	1.866028583	0.01408866
ENSMUSG00000038418	Egr1	2.807795942	-0.886702152	0.970539677	5.218876464	0.886702152	0.970539677
ENSMUSG00000026249	Serpine2	1.891261516	-0.750872541	1	3.200425985	0.750872541	1
ENSMUSG00000057329	Bcl2	0.640119282	-0.707479945	1	1.054685836	0.707479945	1
ENSMUSG00000026255	Efhd1	1.192949571	-0.655896079	1	1.891160809	0.655896079	1
ENSMUSG00000026281	Dtymk	0.669215613	-0.569456063	1	1.00013312	0.569456063	1
ENSMUSG00000051223	Bzw1	0.829245434	-0.546171839	1	1.218343983	0.546171839	1
ENSMUSG00000032883	Acsl3	0.785600937	-0.466067616	1	1.091054313	0.466067616	1
ENSMUSG00000025982	Sf3b1	0.800149103	-0.440072408	1	1.091054313	0.440072408	1
ENSMUSG00000006304	Arpc2	1.018371585	-0.414870386	1	1.363817891	0.414870386	1
ENSMUSG00000026385	Dbi	6.066585015	-0.285287893	1	7.419169329	0.285287893	1
ENSMUSG00000055322	Tns1	1.382075723	-0.270886303	1	1.672949947	0.270886303	1
ENSMUSG00000034220	Gpc1	2.45863997	-0.229227151	1	2.89129393	0.229227151	1
ENSMUSG00000026087	Mrpl30	1.614846371	-0.223580588	1	1.891160809	0.223580588	1
ENSMUSG00000025932	Eya1	1.483912881	-0.169348276	1	1.672949947	0.169348276	1
ENSMUSG00000026014	Raph1	1.105660578	-0.158427908	1	1.236528222	0.158427908	1
ENSMUSG00000026064	Ptp4a1	4.000745514	-0.132978039	1	4.400585729	0.132978039	1
ENSMUSG00000026150	Mff	1.178401406	-0.129062989	1	1.291080937	0.129062989	1
ENSMUSG00000026349	Ccnt2	2.545928963	-0.105185887	1	2.745820021	0.105185887	1
ENSMUSG00000073616	Myeov2	3.375174397	-0.059834162	1	3.527742279	0.059834162	1
ENSMUSG00000026234	Ncl	1.425720219	-0.044885377	1	1.472923323	0.044885377	1
ENSMUSG00000073676	Hspe1	4.582672134	-0.029717532	1	4.691533546	0.029717532	1
ENSMUSG00000026021	Sumo1	2.516832632	-0.003029514	1	2.527609159	0.003029514	1
ENSMUSG00000026034	Clk1	1.803972522	0.019737672	1	1.782055378	-0.019737672	1
ENSMUSG00000098234	Snhg6	1.847617019	0.039453818	1	1.800239617	-0.039453818	1
ENSMUSG00000046330	Rpl37a	67.43074711	0.05220673	1	65.26323216	-0.05220673	1
ENSMUSG00000026083	Eif5b	1.338431226	0.052543817	1	1.291080937	-0.052543817	1
ENSMUSG00000026147	Col9a1	1.134756909	0.056353418	1	1.091054313	-0.056353418	1
ENSMUSG00000026238	Ptma	17.21047979	0.064626889	1	16.5112886	-0.064626889	1
ENSMUSG00000073702	Rpl31	38.98908355	0.10104061	1	36.47758253	-0.10104061	1
ENSMUSG00000026185	Igfbp5	22.49146387	0.113660562	1	20.85732162	-0.113660562	1
ENSMUSG00000060424	Pantr1	3.127855583	0.116269415	1	2.89129393	-0.116269415	1
ENSMUSG00000051185	Fam174a	1.29478673	0.130768985	1	1.181975506	-0.130768985	1
ENSMUSG00000025967	Eef1b2	11.34756909	0.13514181	1	10.36501597	-0.13514181	1
ENSMUSG00000043716	Rpl7	30.24563608	0.152048527	1	27.3127263	-0.152048527	1
ENSMUSG00000026095	Asnsd1	1.032919751	0.152795291	1	0.927396166	-0.152795291	1
ENSMUSG00000026276	2-Sep	1.207497737	0.192984381	1	1.054685836	-0.192984381	1
ENSMUSG00000079658	Tceb1	1.178401406	0.259502299	1	0.981948882	-0.259502299	1
ENSMUSG00000061518	Cox5b	2.691410618	0.268272508	1	2.236661342	-0.268272508	1
ENSMUSG00000026260	Ndufa10	1.134756909	0.402128255	1	0.854659212	-0.402128255	1
ENSMUSG00000049690	Nckap5	2.094935833	0.541291003	1	1.436554846	-0.541291003	1
ENSMUSG00000086859	Snhg20	1.00382342	1.353161406	0.701456126	0.38186901	-1.353161406	0.701456126
ENSMUSG00000033751	Gadd45gip1	1.018371585	1.663132126	0.109896945	0.309132055	-1.663132126	0.109896945
ENSMUSG00000058064	Gm10036	5.310080409	1.98955648	1.82E-05	1.327449414	-1.98955648	1.82E-05
